# Supplementary material for: Using RNA-seq to characterize responses to 4-hydroxyphenylpyruvate dioxygenase (HPPD) inhibitor herbicide resistance in waterhemp (Amaranthus tuberculatus)
Source: BMC Plant Biol. 2019 May 6;19:182. doi: 10.1186/s12870-019-1795-x (PMC6501407; doi:10.1186/s12870-019-1795-x)
Supplement: Supplementary file 2 — Waterhemp (Amaranthus tuberculatus) v4 transcriptome sequences in FASTA format. (XLSX 21386 kb) [file 12870_2019_1795_MOESM2_ESM.xlsx]

## Sheet: full_WH_with_recip_loc_original
Additional file 3. Annotation of the waterhemp (Amaranthus tuberculatus) version 4 transcriptome. BLASTX [26] was used to compare waterhemp transcriptome sequences against the Uniref100 (version 01/22/2016, [31]) nonredundant protein database. The generated BLAST report was parsed to identify the top hit and the most informative hit. The most informative hit was identified by eliminating hit desc…
Waterhemp transcriptome ID (version 4)	Waterhemp Transcript Length (bp)	Top BLASTX Uniref100 Hit	E-value	Percent Identify (Amino Acid)	Most Informative Uniref100 Hit	E-value	Top RefBeet1.2 BLASTX Hit	E-value	Percent Identity (Amino Acid)	Top A. thaliana BLASTX HIT (TAIRv10)	E-value	Percent Identity (Amino Acid)	GO Biological Process Terms	GO Biological Process Term Description	GO Molecular Function Terms	GO Molecular Function Term Description	Top BLASTN A.hypochondriacus hit	E-value	Percent Identify (Amino Acid)	Reciprocal E-value	Reciprocal Percent Identify (Amino Acid)	Reciprocal Matches	A. hypochondriacus Location	A. hypochondriacus Start Position	A. hypochondriacus End Position
TR33|c0_g1_i1	385	UniRef100_A0A0B2P7N2 Retrovirus-related Pol polyprotein LINE-1 (Fragment) n=1 Tax=Glycine soja RepID=A0A0B2P7N2_GLYSO	1e-24	42.74	UniRef100_UPI0005119FB1 PREDICTED: uncharacterized protein LOC103928158 n=1 Tax=Pyrus x bretschneideri RepID=UPI0005119FB1	1e-24	Bv7_179290_kcrj.t1 cDNAEvidence=20	6e-17	36.92	ATMG01250.1 | Symbols: ORF102 | RNA-directed DNA polymerase (reverse transcriptase) | chrM:310514-310882 FORWARD LENGTH=122	7e-15	40						NA	NA	NA	NA	NA		NA	NA
TR58|c0_g1_i1	399	UniRef100_A0A0M3DZX8 Uncharacterized protein n=1 Tax=Afipia massiliensis RepID=A0A0M3DZX8_9BRAD	3e-51	100	UniRef100_UPI0004155255 MULTISPECIES: hypothetical protein n=1 Tax=Afipia RepID=UPI0004155255	9e-51	No informative hit E<10-10	NA	NA	No informative hit E<10-6	NA	NA	NA	NA	NA	NA		NA	NA	NA	NA	NA		NA	NA
TR99|c0_g1_i1	496	No hit E<10-10	NA	NA	No informative hit E<10-10	NA	No informative hit E<10-10	NA	NA	No informative hit E<10-6	NA	NA	NA	NA	NA	NA		NA	NA	NA	NA	NA		NA	NA
TR133|c0_g1_i1	472	UniRef100_A0A0M3DSM6 Cation transporter n=1 Tax=Afipia massiliensis RepID=A0A0M3DSM6_9BRAD	2e-88	89.81	UniRef100_A0A0M3DSM6 Cation transporter n=1 Tax=Afipia massiliensis RepID=A0A0M3DSM6_9BRAD	2e-88	No informative hit E<10-10	NA	NA	No informative hit E<10-6	NA	NA	NA	NA	NA	NA		NA	NA	NA	NA	NA		NA	NA
TR137|c0_g1_i1	661	UniRef100_UPI0002F1A19C hypothetical protein n=1 Tax=Afipia birgiae RepID=UPI0002F1A19C	4e-73	100	UniRef100_UPI0002F1A19C hypothetical protein n=1 Tax=Afipia birgiae RepID=UPI0002F1A19C	4e-73	No informative hit E<10-10	NA	NA	No informative hit E<10-6	NA	NA	NA	NA	NA	NA		NA	NA	NA	NA	NA		NA	NA
TR146|c0_g1_i1	376	UniRef100_T1KA42 Uncharacterized protein n=1 Tax=Tetranychus urticae RepID=T1KA42_TETUR	2e-12	100	No informative hit E<10-10	NA	No informative hit E<10-10	NA	NA	No informative hit E<10-6	NA	NA	NA	NA	NA	NA		NA	NA	NA	NA	NA		NA	NA
TR169|c0_g1_i1	415	UniRef100_A5AXM1 Putative uncharacterized protein n=1 Tax=Vitis vinifera RepID=A5AXM1_VITVI	2e-55	67.65	UniRef100_UPI00053AFBCF PREDICTED: uncharacterized protein LOC104698926 n=1 Tax=Camelina sativa RepID=UPI00053AFBCF	8e-54	Bv7_158040_yzmr.t1 cDNAEvidence=0	2e-35	45.8	AT4G23160.1 | Symbols: CRK8 | cysteine-rich RLK (RECEPTOR-like protein kinase) 8 | chr4:12129485-12134086 FORWARD LENGTH=1262	3e-21	41.38			GO:0016301	kinase_activity		NA	NA	NA	NA	NA		NA	NA
TR179|c0_g1_i1	572	UniRef100_F4NCK1 Uncharacterized protein n=1 Tax=Beta vulgaris subsp. vulgaris RepID=F4NCK1_BETVU	1e-20	36.73	UniRef100_UPI00053F5D54 PREDICTED: uncharacterized protein LOC104887202 n=1 Tax=Beta vulgaris subsp. vulgaris RepID=UPI00053F5D54	9e-17	No informative hit E<10-10	NA	NA	No informative hit E<10-6	NA	NA	NA	NA	NA	NA		NA	NA	NA	NA	NA		NA	NA
TR210|c0_g1_i1	927	UniRef100_T1JV38 Uncharacterized protein n=1 Tax=Tetranychus urticae RepID=T1JV38_TETUR	0	100	UniRef100_UPI0003F07960 PREDICTED: thioredoxin reductase 3 n=1 Tax=Elephantulus edwardii RepID=UPI0003F07960	1e-46	Bv3_069540_erom.t1 cDNAEvidence=100	1e-11	37.76	AT3G24170.3 | Symbols: ATGR1, GR1 | glutathione-disulfide reductase | chr3:8729762-8734115 REVERSE LENGTH=499	2e-11	37.76		toxin_catabolic_process		glutathione-disulfide_reductase_activity		NA	NA	NA	NA	NA		NA	NA
TR216|c0_g1_i1	644	UniRef100_W6KGW4 Uncharacterized protein n=1 Tax=Magnetospira sp. QH-2 RepID=W6KGW4_9PROT	3e-18	60	UniRef100_I3TWG0 XRE family transcriptional regulator n=1 Tax=Tistrella mobilis (strain KA081020-065) RepID=I3TWG0_TISMK	1e-17	No informative hit E<10-10	NA	NA	No informative hit E<10-6	NA	NA	NA	NA	NA	NA		NA	NA	NA	NA	NA		NA	NA
TR227|c0_g1_i1	348	UniRef100_G9FIF5 Putative uncharacterized protein n=1 Tax=Beta vulgaris RepID=G9FIF5_BETVU	1e-41	62.61	UniRef100_UPI00053C3438 PREDICTED: uncharacterized protein LOC104814705 n=1 Tax=Tarenaya hassleriana RepID=UPI00053C3438	5e-41	Bv_005900_yzxi.t1 cDNAEvidence=40	1e-31	43.48	ATMG00860.1 | Symbols: ORF158 | DNA/RNA polymerases superfamily protein | chrM:235916-236392 FORWARD LENGTH=158	5e-40	56.48	GO:0008150	biological_process	GO:0003674	molecular_function		NA	NA	NA	NA	NA		NA	NA
TR231|c0_g1_i1	299	No hit E<10-10	NA	NA	No informative hit E<10-10	NA	No informative hit E<10-10	NA	NA	No informative hit E<10-6	NA	NA	NA	NA	NA	NA		NA	NA	NA	NA	NA		NA	NA
TR232|c0_g1_i1	850	UniRef100_UPI00053FB442 PREDICTED: uncharacterized protein LOC104896819 n=1 Tax=Beta vulgaris subsp. vulgaris RepID=UPI00053FB442	2e-39	46	UniRef100_UPI00053FB442 PREDICTED: uncharacterized protein LOC104896819 n=1 Tax=Beta vulgaris subsp. vulgaris RepID=UPI00053FB442	2e-39	No informative hit E<10-10	NA	NA	No informative hit E<10-6	NA	NA	NA	NA	NA	NA		NA	NA	NA	NA	NA		NA	NA
TR265|c0_g1_i1	735	UniRef100_A0A0J8BAU9 Uncharacterized protein n=1 Tax=Beta vulgaris subsp. vulgaris RepID=A0A0J8BAU9_BETVU	3e-31	31.15	UniRef100_UPI0003D78459 PREDICTED: uncharacterized protein LOC102617744 n=1 Tax=Citrus sinensis RepID=UPI0003D78459	4e-27	Bv7_179330_wsxw.t1 cDNAEvidence=0	1e-34	31.15	AT3G09510.1 | Symbols: | Ribonuclease H-like superfamily protein | chr3:2921804-2923258 FORWARD LENGTH=484	4e-25	28.96	GO:0008150	biological_process				NA	NA	NA	NA	NA		NA	NA
TR274|c0_g1_i1	428	UniRef100_K4Q461 Uncharacterized protein n=1 Tax=Beta vulgaris RepID=K4Q461_BETVU	4e-19	42.54	No informative hit E<10-10	NA	Bv3_050280_jjft.t1 cDNAEvidence=100	3e-14	71.74	AT3G50140.1 | Symbols: | Plant protein of unknown function (DUF247) | chr3:18592472-18594562 REVERSE LENGTH=539	1e-07	45.83	GO:0008150	biological_process				NA	NA	NA	NA	NA		NA	NA
TR348|c0_g1_i1	421	UniRef100_UPI0002DED0CE MFS transporter n=1 Tax=Afipia birgiae RepID=UPI0002DED0CE	3e-71	100	UniRef100_UPI0002DED0CE MFS transporter n=1 Tax=Afipia birgiae RepID=UPI0002DED0CE	3e-71	No informative hit E<10-10	NA	NA	No informative hit E<10-6	NA	NA	NA	NA	NA	NA		NA	NA	NA	NA	NA		NA	NA
TR356|c0_g1_i1	510	UniRef100_UPI00059016E5 alkylhydroperoxidase n=1 Tax=Afipia birgiae RepID=UPI00059016E5	1e-77	97.78	UniRef100_UPI00059016E5 alkylhydroperoxidase n=1 Tax=Afipia birgiae RepID=UPI00059016E5	1e-77	No informative hit E<10-10	NA	NA	No informative hit E<10-6	NA	NA	NA	NA	NA	NA		NA	NA	NA	NA	NA		NA	NA
TR357|c0_g1_i1	495	UniRef100_UPI000422A888 cation transporter n=1 Tax=Bradyrhizobium sp. OHSU_III RepID=UPI000422A888	4e-85	95.12	UniRef100_UPI000422A888 cation transporter n=1 Tax=Bradyrhizobium sp. OHSU_III RepID=UPI000422A888	4e-85	No informative hit E<10-10	NA	NA	No informative hit E<10-6	NA	NA	NA	NA	NA	NA		NA	NA	NA	NA	NA		NA	NA
TR369|c0_g1_i1	543	UniRef100_UPI00031418DE hypothetical protein n=1 Tax=Afipia birgiae RepID=UPI00031418DE	2e-126	100	UniRef100_UPI00031418DE hypothetical protein n=1 Tax=Afipia birgiae RepID=UPI00031418DE	2e-126	Bv7_177380_gphs.t1 cDNAEvidence=66.7	2e-31	38.86	AT3G15290.1 | Symbols: | 3-hydroxyacyl-CoA dehydrogenase family protein | chr3:5145054-5146613 FORWARD LENGTH=294	2e-31	36.05	GO:0009853 GO:0046685 GO:0048193	photorespiration response_to_arsenic-containing_substance Golgi_vesicle_transport	GO:0008691	3-hydroxybutyryl-CoA_dehydrogenase_activity		NA	NA	NA	NA	NA		NA	NA
TR379|c0_g1_i1	459	UniRef100_UPI0002F8C600 transcriptional regulator n=1 Tax=Afipia birgiae RepID=UPI0002F8C600	9e-55	100	UniRef100_UPI0002F8C600 transcriptional regulator n=1 Tax=Afipia birgiae RepID=UPI0002F8C600	9e-55	No informative hit E<10-10	NA	NA	No informative hit E<10-6	NA	NA	NA	NA	NA	NA		NA	NA	NA	NA	NA		NA	NA
TR382|c0_g1_i1	510	No hit E<10-10	NA	NA	No informative hit E<10-10	NA	No informative hit E<10-10	NA	NA	No informative hit E<10-6	NA	NA	NA	NA	NA	NA		NA	NA	NA	NA	NA		NA	NA
TR404|c0_g1_i1	436	UniRef100_UPI0002F8E8EF 2-hydroxy-acid oxidase n=1 Tax=Afipia birgiae RepID=UPI0002F8E8EF	3e-11	100	UniRef100_UPI0002F8E8EF 2-hydroxy-acid oxidase n=1 Tax=Afipia birgiae RepID=UPI0002F8E8EF	3e-11	No informative hit E<10-10	NA	NA	No informative hit E<10-6	NA	NA	NA	NA	NA	NA		NA	NA	NA	NA	NA		NA	NA
TR407|c0_g1_i1	412	UniRef100_E4Z8N0 Putative polyprotein (Retrotrasposon protein) n=1 Tax=Malus domestica RepID=E4Z8N0_MALDO	5e-23	45.16	UniRef100_G1UC42 Gag-pol polyprotein n=1 Tax=Eustoma exaltatum subsp. russellianum RepID=G1UC42_EUSER	8e-23	Bv4_081740_iiks.t1 cDNAEvidence=0	4e-12	38.16	ATMG00820.1 | Symbols: ORF170 | Reverse transcriptase (RNA-dependent DNA polymerase) | chrM:228573-229085 REVERSE LENGTH=170	2e-08	39.58	GO:0008150	biological_process	GO:0003674	molecular_function		NA	NA	NA	NA	NA		NA	NA
TR461|c0_g1_i1	465	UniRef100_UPI0002E4D634 ABC transporter permease n=1 Tax=Afipia birgiae RepID=UPI0002E4D634	2e-55	100	UniRef100_UPI0002E4D634 ABC transporter permease n=1 Tax=Afipia birgiae RepID=UPI0002E4D634	2e-55	No informative hit E<10-10	NA	NA	No informative hit E<10-6	NA	NA	NA	NA	NA	NA		NA	NA	NA	NA	NA		NA	NA
TR468|c0_g1_i1	414	UniRef100_UPI0003190E9B GntR family transcriptional regulator n=1 Tax=Afipia birgiae RepID=UPI0003190E9B	7e-26	100	UniRef100_UPI0003190E9B GntR family transcriptional regulator n=1 Tax=Afipia birgiae RepID=UPI0003190E9B	7e-26	No informative hit E<10-10	NA	NA	No informative hit E<10-6	NA	NA	NA	NA	NA	NA		NA	NA	NA	NA	NA		NA	NA
TR469|c0_g1_i1	633	UniRef100_A3WXV2 MscS Mechanosensitive ion channel n=1 Tax=Nitrobacter sp. Nb-311A RepID=A3WXV2_9BRAD	9e-116	83.65	UniRef100_A3WXV2 MscS Mechanosensitive ion channel n=1 Tax=Nitrobacter sp. Nb-311A RepID=A3WXV2_9BRAD	9e-116	Bv1_004200_hiix.t1 cDNAEvidence=89.5	3e-10	26.15	AT4G00290.1 | Symbols: | Mechanosensitive ion channel protein | chr4:123097-125300 REVERSE LENGTH=497	1e-07	32.95						NA	NA	NA	NA	NA		NA	NA
TR471|c0_g1_i1	338	UniRef100_B2CGP3 Putative RNA-dependent RNA polymerase n=1 Tax=Beet cryptic virus 1 RepID=B2CGP3_9VIRU	7e-48	70.91	UniRef100_U5NYH8 RNA-dependent RNA polymerase n=1 Tax=Red clover cryptic virus 1 RepID=U5NYH8_9VIRU	2e-46	No informative hit E<10-10	NA	NA	No informative hit E<10-6	NA	NA	NA	NA	NA	NA		NA	NA	NA	NA	NA		NA	NA
TR479|c0_g1_i1	390	No hit E<10-10	NA	NA	No informative hit E<10-10	NA	No informative hit E<10-10	NA	NA	No informative hit E<10-6	NA	NA	NA	NA	NA	NA		NA	NA	NA	NA	NA		NA	NA
TR500|c0_g1_i1	309	UniRef100_UPI00053FD6EF PREDICTED: copia protein isoform X2 n=1 Tax=Beta vulgaris subsp. vulgaris RepID=UPI00053FD6EF	2e-11	67.35	UniRef100_UPI00053FD6EF PREDICTED: copia protein isoform X2 n=1 Tax=Beta vulgaris subsp. vulgaris RepID=UPI00053FD6EF	2e-11	No informative hit E<10-10	NA	NA	No informative hit E<10-6	NA	NA	NA	NA	NA	NA		NA	NA	NA	NA	NA		NA	NA
TR501|c0_g1_i1	572	UniRef100_A0A0J8D0Z2 Uncharacterized protein n=1 Tax=Beta vulgaris subsp. vulgaris RepID=A0A0J8D0Z2_BETVU	3e-66	81.75	UniRef100_UPI00051B8820 PREDICTED: thioredoxin H9-like n=1 Tax=Nicotiana tomentosiformis RepID=UPI00051B8820	1e-34	Bv2_033300_uwzk.t1 cDNAEvidence=100	1e-69	81.75	AT3G08710.2 | Symbols: ATH9, TRX H9, TH9 | thioredoxin H-type 9 | chr3:2645590-2646304 FORWARD LENGTH=140	3e-32	49.54	GO:0007154	cell_communication			AH017142	0	98.5816	0	98.5816	MATCH	Scaffold_11	12883668	12884090
TR520|c0_g1_i1	742	UniRef100_F4NCJ8 Uncharacterized protein n=1 Tax=Beta vulgaris subsp. vulgaris RepID=F4NCJ8_BETVU	2e-41	35.51	UniRef100_UPI0003DEB5BF PREDICTED: uncharacterized protein LOC102661998 n=1 Tax=Glycine max RepID=UPI0003DEB5BF	2e-40	Bv_014650_andg.t1 cDNAEvidence=0	4e-15	29.87	AT1G40390.1 | Symbols: | DNAse I-like superfamily protein | chr1:15432576-15434674 REVERSE LENGTH=426	6e-10	27.69	GO:0008150	biological_process	GO:0003674	molecular_function		NA	NA	NA	NA	NA		NA	NA
TR520|c1_g1_i1	486	UniRef100_UPI0005402524 PREDICTED: uncharacterized protein LOC104889591 n=1 Tax=Beta vulgaris subsp. vulgaris RepID=UPI0005402524	5e-18	37.63	UniRef100_UPI0005402524 PREDICTED: uncharacterized protein LOC104889591 n=1 Tax=Beta vulgaris subsp. vulgaris RepID=UPI0005402524	5e-18	No informative hit E<10-10	NA	NA	No informative hit E<10-6	NA	NA	NA	NA	NA	NA		NA	NA	NA	NA	NA		NA	NA
TR541|c0_g1_i1	409	UniRef100_UPI00030909D7 acyl-CoA synthetase n=1 Tax=Afipia birgiae RepID=UPI00030909D7	7e-85	100	UniRef100_UPI00030909D7 acyl-CoA synthetase n=1 Tax=Afipia birgiae RepID=UPI00030909D7	7e-85	No informative hit E<10-10	NA	NA	No informative hit E<10-6	NA	NA	NA	NA	NA	NA		NA	NA	NA	NA	NA		NA	NA
TR544|c0_g1_i1	768	UniRef100_UPI000532D738 PREDICTED: uncharacterized protein LOC104646029 n=1 Tax=Solanum lycopersicum RepID=UPI000532D738	1e-130	75.1	UniRef100_UPI000532D738 PREDICTED: uncharacterized protein LOC104646029 n=1 Tax=Solanum lycopersicum RepID=UPI000532D738	1e-130	Bv_023730_kpuo.t1 cDNAEvidence=100	4e-47	35.32	ATMG00710.1 | Symbols: ORF120 | Polynucleotidyl transferase, ribonuclease H-like superfamily protein | chrM:207553-207915 REVERSE LENGTH=120	1e-08	31.46	GO:0008150	biological_process				NA	NA	NA	NA	NA		NA	NA
TR547|c0_g1_i1	719	UniRef100_UPI0002D7BF31 DMT transporter permease n=1 Tax=Afipia birgiae RepID=UPI0002D7BF31	2e-64	100	UniRef100_UPI0002D7BF31 DMT transporter permease n=1 Tax=Afipia birgiae RepID=UPI0002D7BF31	2e-64	No informative hit E<10-10	NA	NA	No informative hit E<10-6	NA	NA	NA	NA	NA	NA		NA	NA	NA	NA	NA		NA	NA
TR559|c0_g2_i1	718	UniRef100_A0A0K9RXC7 Uncharacterized protein n=1 Tax=Spinacia oleracea RepID=A0A0K9RXC7_SPIOL	2e-58	78.51	UniRef100_UPI00019837A4 PREDICTED: BTB/POZ and MATH domain-containing protein 4 isoform X2 n=1 Tax=Vitis vinifera RepID=UPI00019837A4	6e-52	Bv7_171670_dftq.t1 cDNAEvidence=100	2e-53	77.69	AT3G03740.1 | Symbols: ATBPM4, BPM4 | BTB-POZ and MATH domain 4 | chr3:937106-939807 REVERSE LENGTH=465	4e-48	59.69	GO:0006970 GO:0042631 GO:0071472	response_to_osmotic_stress cellular_response_to_water_deprivation cellular_response_to_salt_stress	GO:0005515	protein_binding	AH022639	NA	NA	NA	NA	NA	Scaffold_15	14395112	14403627
TR560|c0_g1_i1	335	UniRef100_S5RZ28 Malic enzyme (Fragment) n=1 Tax=Citrus maxima RepID=S5RZ28_CITMA	2e-61	86.49	UniRef100_S5RZ28 Malic enzyme (Fragment) n=1 Tax=Citrus maxima RepID=S5RZ28_CITMA	2e-61	Bv8_197290_sfck.t1 cDNAEvidence=100	1e-63	90.99	AT5G11670.1 | Symbols: ATNADP-ME2, NADP-ME2 | NADP-malic enzyme 2 | chr5:3754456-3758040 FORWARD LENGTH=588	1e-54	78.38	GO:0006094 GO:0006108 GO:0006612 GO:0006970 GO:0007010 GO:0009051 GO:0009963 GO:0010363 GO:0010498 GO:0046686 GO:0048767 GO:0051260	gluconeogenesis malate_metabolic_process protein_targeting_to_membrane response_to_osmotic_stress cytoskeleton_organization pentose-phosphate_shunt,_oxidative_branch positive_regulation_of_flavonoid_biosynthetic_process regulation_of_plant-type_hypersensitive_response proteasomal_protein_catabolic_process response_to_cadmium_ion root_hair_elongation protein_homooligomerization	GO:0004470 GO:0004473 GO:0016652	malic_enzyme_activity malate_dehydrogenase_(decarboxylating)_(NADP+)_activity oxidoreductase_activity,_acting_on_NAD(P)H,_NAD(P)_as_acceptor	AH020914	NA	NA	NA	NA	NA	Scaffold_14	10905807	10912211
TR564|c0_g1_i1	727	UniRef100_T1L4N8 Uncharacterized protein n=1 Tax=Tetranychus urticae RepID=T1L4N8_TETUR	4e-90	100	No informative hit E<10-10	NA	No informative hit E<10-10	NA	NA	No informative hit E<10-6	NA	NA	NA	NA	NA	NA		NA	NA	NA	NA	NA		NA	NA
TR571|c0_g1_i1	386	UniRef100_UPI00037553CE hypothetical protein n=1 Tax=Afipia birgiae RepID=UPI00037553CE	3e-45	100	UniRef100_UPI00037553CE hypothetical protein n=1 Tax=Afipia birgiae RepID=UPI00037553CE	3e-45	No informative hit E<10-10	NA	NA	No informative hit E<10-6	NA	NA	NA	NA	NA	NA		NA	NA	NA	NA	NA		NA	NA
TR574|c1_g1_i1	325	UniRef100_B8LQX6 Putative uncharacterized protein n=1 Tax=Picea sitchensis RepID=B8LQX6_PICSI	1e-11	50	UniRef100_UPI00051C2699 PREDICTED: putative leucine-rich repeat receptor-like serine/threonine-protein kinase At2g24130 n=1 Tax=Nicotiana tomentosiformis RepID=UPI00051C2699	1e-11	Bv7_172330_zcms.t1 cDNAEvidence=100	1e-11	47.89	AT4G20140.1 | Symbols: GSO1 | Leucine-rich repeat transmembrane protein kinase | chr4:10884220-10888045 FORWARD LENGTH=1249	7e-13	40.79	GO:0006468 GO:0007169	protein_phosphorylation transmembrane_receptor_protein_tyrosine_kinase_signaling_pathway	GO:0004674 GO:0005524	protein_serine/threonine_kinase_activity ATP_binding	AH012400	NA	NA	NA	NA	NA	Scaffold_7	24018327	24021014
TR586|c0_g1_i1	887	UniRef100_UPI0002E683F9 hypothetical protein n=1 Tax=Afipia birgiae RepID=UPI0002E683F9	1e-95	99.4	UniRef100_UPI0002E683F9 hypothetical protein n=1 Tax=Afipia birgiae RepID=UPI0002E683F9	1e-95	No informative hit E<10-10	NA	NA	No informative hit E<10-6	NA	NA	NA	NA	NA	NA		NA	NA	NA	NA	NA		NA	NA
TR612|c0_g1_i1	408	No hit E<10-10	NA	NA	No informative hit E<10-10	NA	No informative hit E<10-10	NA	NA	No informative hit E<10-6	NA	NA	NA	NA	NA	NA		NA	NA	NA	NA	NA		NA	NA
TR617|c0_g1_i1	563	UniRef100_UPI0004E55D73 PREDICTED: uncharacterized protein LOC103700198, partial n=1 Tax=Phoenix dactylifera RepID=UPI0004E55D73	6e-42	54.81	UniRef100_UPI0004E55D73 PREDICTED: uncharacterized protein LOC103700198, partial n=1 Tax=Phoenix dactylifera RepID=UPI0004E55D73	6e-42	Bv_018670_dohh.t1 cDNAEvidence=0	3e-17	39.81	No informative hit E<10-6	NA	NA	NA	NA	NA	NA		NA	NA	NA	NA	NA		NA	NA
TR622|c0_g1_i1	366	UniRef100_Q214E8 Putative fluoride ion transporter CrcB 1 n=1 Tax=Rhodopseudomonas palustris (strain BisB18) RepID=CRCB1_RHOPB	9e-28	75	UniRef100_UPI0006E2AD4E chromosome condensation protein CrcB n=1 Tax=Chelatococcus sambhunathii RepID=UPI0006E2AD4E	2e-26	No informative hit E<10-10	NA	NA	No informative hit E<10-6	NA	NA	NA	NA	NA	NA		NA	NA	NA	NA	NA		NA	NA
TR623|c0_g1_i1	708	UniRef100_I7H3T9 Reverse transcriptase-like protein (Fragment) n=1 Tax=Camellia sinensis var. sinensis RepID=I7H3T9_CAMSI	2e-65	47.49	UniRef100_I7H3T9 Reverse transcriptase-like protein (Fragment) n=1 Tax=Camellia sinensis var. sinensis RepID=I7H3T9_CAMSI	2e-65	Bv4_095640_haea.t1 cDNAEvidence=0	2e-49	44.44	ATMG00310.1 | Symbols: ORF154 | RNA-directed DNA polymerase (reverse transcriptase)-related family protein | chrM:90883-91347 REVERSE LENGTH=154	6e-40	47.62	GO:0008150	biological_process	GO:0003674	molecular_function		NA	NA	NA	NA	NA		NA	NA
TR639|c0_g1_i1	997	UniRef100_A0A0K9Q6Z1 Uncharacterized protein (Fragment) n=1 Tax=Spinacia oleracea RepID=A0A0K9Q6Z1_SPIOL	3e-42	39.23	UniRef100_UPI00053F6331 PREDICTED: uncharacterized protein LOC104902491 n=1 Tax=Beta vulgaris subsp. vulgaris RepID=UPI00053F6331	6e-40	Bv8_196010_grmw.t1 cDNAEvidence=22.2	1e-33	35.71	AT4G29090.1 | Symbols: | Ribonuclease H-like superfamily protein | chr4:14333528-14335255 FORWARD LENGTH=575	1e-19	30.25	GO:0006278	RNA-dependent_DNA_replication	GO:0003723 GO:0003964	RNA_binding RNA-directed_DNA_polymerase_activity		NA	NA	NA	NA	NA		NA	NA
TR641|c0_g1_i1	511	No hit E<10-10	NA	NA	No informative hit E<10-10	NA	No informative hit E<10-10	NA	NA	No informative hit E<10-6	NA	NA	NA	NA	NA	NA		NA	NA	NA	NA	NA		NA	NA
TR644|c0_g1_i1	396	No hit E<10-10	NA	NA	No informative hit E<10-10	NA	No informative hit E<10-10	NA	NA	No informative hit E<10-6	NA	NA	NA	NA	NA	NA		NA	NA	NA	NA	NA		NA	NA
TR646|c0_g1_i1	818	UniRef100_UPI00053F7B70 PREDICTED: uncharacterized protein LOC104891164 n=1 Tax=Beta vulgaris subsp. vulgaris RepID=UPI00053F7B70	5e-20	29.07	UniRef100_UPI00053F7B70 PREDICTED: uncharacterized protein LOC104891164 n=1 Tax=Beta vulgaris subsp. vulgaris RepID=UPI00053F7B70	5e-20	Bv3_063040_udaq.t1 cDNAEvidence=40	3e-12	27.72	No informative hit E<10-6	NA	NA	NA	NA	NA	NA		NA	NA	NA	NA	NA		NA	NA
TR660|c0_g1_i1	455	UniRef100_UPI00037EABEB alanine racemase n=1 Tax=Afipia birgiae RepID=UPI00037EABEB	2e-91	100	UniRef100_UPI00037EABEB alanine racemase n=1 Tax=Afipia birgiae RepID=UPI00037EABEB	2e-91	No informative hit E<10-10	NA	NA	No informative hit E<10-6	NA	NA	NA	NA	NA	NA		NA	NA	NA	NA	NA		NA	NA
TR661|c0_g1_i1	330	UniRef100_J3SDF5 Ty3/gypsy retrotransposon protein n=1 Tax=Beta vulgaris subsp. vulgaris RepID=J3SDF5_BETVU	2e-46	76.84	UniRef100_J3SDF5 Ty3/gypsy retrotransposon protein n=1 Tax=Beta vulgaris subsp. vulgaris RepID=J3SDF5_BETVU	2e-46	Bv_019170_mrpu.t1 cDNAEvidence=100	3e-19	44.09	No informative hit E<10-6	NA	NA	NA	NA	NA	NA		NA	NA	NA	NA	NA		NA	NA
TR664|c0_g1_i1	410	UniRef100_UPI00053F87C9 PREDICTED: uncharacterized protein LOC104883473 n=1 Tax=Beta vulgaris subsp. vulgaris RepID=UPI00053F87C9	5e-33	48.53	UniRef100_UPI00053F87C9 PREDICTED: uncharacterized protein LOC104883473 n=1 Tax=Beta vulgaris subsp. vulgaris RepID=UPI00053F87C9	5e-33	Bv4_086790_jxrq.t1 cDNAEvidence=28.6	1e-15	33.91	AT4G29090.1 | Symbols: | Ribonuclease H-like superfamily protein | chr4:14333528-14335255 FORWARD LENGTH=575	5e-06	29.13	GO:0006278	RNA-dependent_DNA_replication	GO:0003723 GO:0003964	RNA_binding RNA-directed_DNA_polymerase_activity		NA	NA	NA	NA	NA		NA	NA
TR695|c0_g1_i1	460	UniRef100_J3SDF5 Ty3/gypsy retrotransposon protein n=1 Tax=Beta vulgaris subsp. vulgaris RepID=J3SDF5_BETVU	1e-65	68.67	UniRef100_J3SDF5 Ty3/gypsy retrotransposon protein n=1 Tax=Beta vulgaris subsp. vulgaris RepID=J3SDF5_BETVU	1e-65	Bv_019170_mrpu.t1 cDNAEvidence=100	3e-26	43.52	No informative hit E<10-6	NA	NA	NA	NA	NA	NA		NA	NA	NA	NA	NA		NA	NA
TR728|c2_g2_i1	3715	UniRef100_A0A0J8C1E2 Uncharacterized protein n=1 Tax=Beta vulgaris subsp. vulgaris RepID=A0A0J8C1E2_BETVU	0	90.88	UniRef100_G5DWC2 AP-1 complex subunit gamma-1 (Fragment) n=1 Tax=Silene latifolia RepID=G5DWC2_SILLA	0	Bv6_149210_oyrw.t1 cDNAEvidence=100	0	90.88	AT1G60070.1 | Symbols: | Adaptor protein complex AP-1, gamma subunit | chr1:22142944-22149296 REVERSE LENGTH=862	0	73.12			GO:0030276	clathrin_binding	AH015986	0	97.6603	0	97.7431	MATCH	Scaffold_10	15285890	15302850
TR728|c2_g2_i2	3709	UniRef100_A0A0J8C1E2 Uncharacterized protein n=1 Tax=Beta vulgaris subsp. vulgaris RepID=A0A0J8C1E2_BETVU	0	90.76	UniRef100_G5DWC2 AP-1 complex subunit gamma-1 (Fragment) n=1 Tax=Silene latifolia RepID=G5DWC2_SILLA	0	Bv6_149210_oyrw.t1 cDNAEvidence=100	0	90.76	AT1G60070.1 | Symbols: | Adaptor protein complex AP-1, gamma subunit | chr1:22142944-22149296 REVERSE LENGTH=862	0	73.01			GO:0030276	clathrin_binding	AH015986	0	97.7431	0	97.7431	MATCH	Scaffold_10	15285890	15302850
TR728|c2_g2_i3	3050	UniRef100_A0A0J8C1E2 Uncharacterized protein n=1 Tax=Beta vulgaris subsp. vulgaris RepID=A0A0J8C1E2_BETVU	0	89.7	UniRef100_G5DWC2 AP-1 complex subunit gamma-1 (Fragment) n=1 Tax=Silene latifolia RepID=G5DWC2_SILLA	0	Bv6_149210_oyrw.t1 cDNAEvidence=100	0	89.7	AT1G60070.1 | Symbols: | Adaptor protein complex AP-1, gamma subunit | chr1:22142944-22149296 REVERSE LENGTH=862	0	69.92			GO:0030276	clathrin_binding	AH015986	0	97.9816	0	97.7431	MATCH	Scaffold_10	15285890	15302850
TR728|c2_g2_i4	2379	UniRef100_A0A0J8C1E2 Uncharacterized protein n=1 Tax=Beta vulgaris subsp. vulgaris RepID=A0A0J8C1E2_BETVU	0	85.98	UniRef100_G5DWC2 AP-1 complex subunit gamma-1 (Fragment) n=1 Tax=Silene latifolia RepID=G5DWC2_SILLA	0	Bv6_149210_oyrw.t1 cDNAEvidence=100	0	85.98	AT1G60070.1 | Symbols: | Adaptor protein complex AP-1, gamma subunit | chr1:22142944-22149296 REVERSE LENGTH=862	0	63.99			GO:0030276	clathrin_binding	AH015986	0	97.9099	0	97.7431	MATCH	Scaffold_10	15285890	15302850
TR728|c2_g2_i5	1638	UniRef100_A0A0J8C1E2 Uncharacterized protein n=1 Tax=Beta vulgaris subsp. vulgaris RepID=A0A0J8C1E2_BETVU	4e-118	81.25	UniRef100_G5DWC2 AP-1 complex subunit gamma-1 (Fragment) n=1 Tax=Silene latifolia RepID=G5DWC2_SILLA	3e-112	Bv6_149210_oyrw.t1 cDNAEvidence=100	2e-121	81.25	AT1G23900.2 | Symbols: GAMMA-ADAPTIN 1 | gamma-adaptin 1 | chr1:8441379-8447152 FORWARD LENGTH=876	2e-77	54.48	GO:0016192	vesicle-mediated_transport	GO:0005515 GO:0030276	protein_binding clathrin_binding	AH015986	0	98.1547	0	97.7431	MATCH	Scaffold_10	15285890	15302850
TR728|c2_g2_i6	2355	UniRef100_A0A0J8C1E2 Uncharacterized protein n=1 Tax=Beta vulgaris subsp. vulgaris RepID=A0A0J8C1E2_BETVU	0	85.71	UniRef100_G5DWC2 AP-1 complex subunit gamma-1 (Fragment) n=1 Tax=Silene latifolia RepID=G5DWC2_SILLA	0	Bv6_149210_oyrw.t1 cDNAEvidence=100	0	85.71	AT1G60070.1 | Symbols: | Adaptor protein complex AP-1, gamma subunit | chr1:22142944-22149296 REVERSE LENGTH=862	0	63.5			GO:0030276	clathrin_binding	AH015986	0	97.7444	0	97.7431	MATCH	Scaffold_10	15285890	15302850
TR728|c2_g3_i1	2105	UniRef100_A0A0J8C1E2 Uncharacterized protein n=1 Tax=Beta vulgaris subsp. vulgaris RepID=A0A0J8C1E2_BETVU	0	95.33	UniRef100_G5DWC2 AP-1 complex subunit gamma-1 (Fragment) n=1 Tax=Silene latifolia RepID=G5DWC2_SILLA	0	Bv6_149210_oyrw.t1 cDNAEvidence=100	0	95.33	AT1G60070.1 | Symbols: | Adaptor protein complex AP-1, gamma subunit | chr1:22142944-22149296 REVERSE LENGTH=862	0	83.14			GO:0030276	clathrin_binding	AH015986	NA	NA	NA	NA	NA	Scaffold_10	15285890	15302850
TR729|c4_g1_i3	614	No hit E<10-10	NA	NA	No informative hit E<10-10	NA	No informative hit E<10-10	NA	NA	No informative hit E<10-6	NA	NA	NA	NA	NA	NA		NA	NA	NA	NA	NA		NA	NA
TR729|c4_g1_i5	508	No hit E<10-10	NA	NA	No informative hit E<10-10	NA	No informative hit E<10-10	NA	NA	No informative hit E<10-6	NA	NA	NA	NA	NA	NA		NA	NA	NA	NA	NA		NA	NA
TR729|c4_g2_i1	409	UniRef100_UPI0006A7113C PREDICTED: uncharacterized protein LOC106314747 isoform X1 n=2 Tax=Brassica oleracea var. oleracea RepID=UPI0006A7113C	4e-39	54.41	UniRef100_UPI0006A7113C PREDICTED: uncharacterized protein LOC106314747 isoform X1 n=2 Tax=Brassica oleracea var. oleracea RepID=UPI0006A7113C	4e-39	No informative hit E<10-10	NA	NA	No informative hit E<10-6	NA	NA	NA	NA	NA	NA		NA	NA	NA	NA	NA		NA	NA
TR729|c4_g3_i1	2280	UniRef100_UPI00064DC2CF PREDICTED: uncharacterized protein LOC105977322 n=1 Tax=Erythranthe guttata RepID=UPI00064DC2CF	4e-113	44.63	UniRef100_UPI00064DC2CF PREDICTED: uncharacterized protein LOC105977322 n=1 Tax=Erythranthe guttata RepID=UPI00064DC2CF	4e-113	Bv1_014360_twam.t1 cDNAEvidence=0	2e-10	29.17	No informative hit E<10-6	NA	NA	NA	NA	NA	NA		NA	NA	NA	NA	NA		NA	NA
TR729|c4_g3_i3	364	UniRef100_UPI00064DC2CF PREDICTED: uncharacterized protein LOC105977322 n=1 Tax=Erythranthe guttata RepID=UPI00064DC2CF	6e-36	52.07	UniRef100_UPI00064DC2CF PREDICTED: uncharacterized protein LOC105977322 n=1 Tax=Erythranthe guttata RepID=UPI00064DC2CF	6e-36	No informative hit E<10-10	NA	NA	No informative hit E<10-6	NA	NA	NA	NA	NA	NA		NA	NA	NA	NA	NA		NA	NA
TR730|c1_g3_i1	1549	UniRef100_A0A0J8C297 Uncharacterized protein n=1 Tax=Beta vulgaris subsp. vulgaris RepID=A0A0J8C297_BETVU	6e-157	71.47	UniRef100_UPI00051B8C41 PREDICTED: ATP-dependent Clp protease ATP-binding subunit clpX-like, mitochondrial n=1 Tax=Nicotiana tomentosiformis RepID=UPI00051B8C41	8e-90	Bv6_145820_eqaf.t1 cDNAEvidence=100	2e-160	71.47	AT1G33360.1 | Symbols: | ATP-dependent Clp protease | chr1:12092111-12095789 FORWARD LENGTH=656	2e-62	44.16			GO:0016887	ATPase_activity	AH004226	0	94.4882	0	96.6964	MATCH	Scaffold_2	31121878	31132049
TR730|c1_g3_i2	2429	UniRef100_A0A0J8C297 Uncharacterized protein n=1 Tax=Beta vulgaris subsp. vulgaris RepID=A0A0J8C297_BETVU	0	81.94	UniRef100_UPI00051B8C41 PREDICTED: ATP-dependent Clp protease ATP-binding subunit clpX-like, mitochondrial n=1 Tax=Nicotiana tomentosiformis RepID=UPI00051B8C41	0	Bv6_145820_eqaf.t1 cDNAEvidence=100	0	81.94	AT1G33360.1 | Symbols: | ATP-dependent Clp protease | chr1:12092111-12095789 FORWARD LENGTH=656	0	58.78			GO:0016887	ATPase_activity	AH004226	0	96.6964	0	96.6964	MATCH	Scaffold_2	31121878	31132049
TR730|c1_g3_i3	2428	UniRef100_A0A0J8C297 Uncharacterized protein n=1 Tax=Beta vulgaris subsp. vulgaris RepID=A0A0J8C297_BETVU	0	80.38	UniRef100_UPI00052E7C5C PREDICTED: ATP-dependent Clp protease ATP-binding subunit clpX-like, mitochondrial n=1 Tax=Nelumbo nucifera RepID=UPI00052E7C5C	0	Bv6_145820_eqaf.t1 cDNAEvidence=100	0	80.38	AT1G33360.1 | Symbols: | ATP-dependent Clp protease | chr1:12092111-12095789 FORWARD LENGTH=656	0	59.3			GO:0016887	ATPase_activity	AH004226	0	96.6041	0	96.6964	MATCH	Scaffold_2	31121878	31132049
TR730|c1_g3_i4	651	UniRef100_A0A0K9QZ54 Uncharacterized protein n=1 Tax=Spinacia oleracea RepID=A0A0K9QZ54_SPIOL	2e-42	94.37	UniRef100_UPI00051B8C41 PREDICTED: ATP-dependent Clp protease ATP-binding subunit clpX-like, mitochondrial n=1 Tax=Nicotiana tomentosiformis RepID=UPI00051B8C41	2e-32	Bv6_145820_eqaf.t1 cDNAEvidence=100	2e-45	80.39	AT5G49840.1 | Symbols: | ATP-dependent Clp protease | chr5:20255243-20259035 FORWARD LENGTH=608	9e-28	69.7			GO:0016887	ATPase_activity	AH004226	0	92.7944	0	96.6964	MATCH	Scaffold_2	31121878	31132049
TR730|c1_g3_i5	2118	UniRef100_A0A0J8C297 Uncharacterized protein n=1 Tax=Beta vulgaris subsp. vulgaris RepID=A0A0J8C297_BETVU	0	78.92	UniRef100_UPI000520B159 PREDICTED: ATP-dependent Clp protease ATP-binding subunit clpX-like, mitochondrial n=1 Tax=Nicotiana sylvestris RepID=UPI000520B159	0	Bv6_145820_eqaf.t1 cDNAEvidence=100	0	78.92	AT1G33360.1 | Symbols: | ATP-dependent Clp protease | chr1:12092111-12095789 FORWARD LENGTH=656	5e-174	54.57			GO:0016887	ATPase_activity	AH004226	0	98.6928	0	96.6964	MATCH	Scaffold_2	31121878	31132049
TR730|c1_g3_i6	662	UniRef100_A0A0K9QZ54 Uncharacterized protein n=1 Tax=Spinacia oleracea RepID=A0A0K9QZ54_SPIOL	2e-59	82.61	UniRef100_UPI000520B159 PREDICTED: ATP-dependent Clp protease ATP-binding subunit clpX-like, mitochondrial n=1 Tax=Nicotiana sylvestris RepID=UPI000520B159	3e-38	Bv6_145820_eqaf.t1 cDNAEvidence=100	1e-60	69.74	AT5G49840.1 | Symbols: | ATP-dependent Clp protease | chr5:20255243-20259035 FORWARD LENGTH=608	8e-32	68.49			GO:0016887	ATPase_activity	AH004226	0	94.7183	0	96.6964	MATCH	Scaffold_2	31121878	31132049
TR731|c6_g1_i1	608	UniRef100_A0A0K9R5X7 Uncharacterized protein n=1 Tax=Spinacia oleracea RepID=A0A0K9R5X7_SPIOL	3e-54	74.81	UniRef100_UPI00046DA037 PREDICTED: uncharacterized protein LOC103319083 n=1 Tax=Prunus mume RepID=UPI00046DA037	2e-41	Bv4_071430_ryqi.t1 cDNAEvidence=100	6e-53	78.52	AT1G60870.1 | Symbols: MEE9 | maternal effect embryo arrest 9 | chr1:22409712-22410227 FORWARD LENGTH=147	3e-17	49.63	GO:0009555 GO:0009793 GO:0042744	pollen_development embryo_development_ending_in_seed_dormancy hydrogen_peroxide_catabolic_process	GO:0003674	molecular_function	AH007664	0	97.0516	0	97.0516	MATCH	Scaffold_4	21793668	21794111
TR731|c6_g1_i2	533	UniRef100_A0A0K9R5X7 Uncharacterized protein n=1 Tax=Spinacia oleracea RepID=A0A0K9R5X7_SPIOL	7e-54	74.07	UniRef100_UPI00046DA037 PREDICTED: uncharacterized protein LOC103319083 n=1 Tax=Prunus mume RepID=UPI00046DA037	8e-42	Bv4_071430_ryqi.t1 cDNAEvidence=100	2e-54	80	AT1G60870.1 | Symbols: MEE9 | maternal effect embryo arrest 9 | chr1:22409712-22410227 FORWARD LENGTH=147	2e-18	50.37	GO:0009555 GO:0009793 GO:0042744	pollen_development embryo_development_ending_in_seed_dormancy hydrogen_peroxide_catabolic_process	GO:0003674	molecular_function	AH007664	0	96.3145	0	97.0516	MATCH	Scaffold_4	21793668	21794111
TR732|c2_g1_i1	1302	UniRef100_A0A0K9QSI9 Uncharacterized protein (Fragment) n=1 Tax=Spinacia oleracea RepID=A0A0K9QSI9_SPIOL	7e-90	71.5	UniRef100_UPI00052F2BB4 PREDICTED: uncharacterized protein LOC104591334 isoform X1 n=1 Tax=Nelumbo nucifera RepID=UPI00052F2BB4	1e-68	Bv8_190810_ycgx.t1 cDNAEvidence=100	1e-92	71.35	No informative hit E<10-6	NA	NA	NA	NA	NA	NA	AH021086	2e-79	97.1429	0	96.845	MATCH	Scaffold_14	13957973	13960465
TR732|c2_g1_i11	1320	UniRef100_A0A0J8BTY1 Uncharacterized protein n=1 Tax=Beta vulgaris subsp. vulgaris RepID=A0A0J8BTY1_BETVU	5e-126	60.06	UniRef100_UPI00052F2BB4 PREDICTED: uncharacterized protein LOC104591334 isoform X1 n=1 Tax=Nelumbo nucifera RepID=UPI00052F2BB4	3e-99	Bv8_190810_ycgx.t1 cDNAEvidence=100	2e-129	60.06	No informative hit E<10-6	NA	NA	NA	NA	NA	NA	AH021086	8e-94	97.0588	0	96.845	MATCH	Scaffold_14	13957973	13960465
TR732|c2_g1_i12	1168	UniRef100_A0A0K9QSI9 Uncharacterized protein (Fragment) n=1 Tax=Spinacia oleracea RepID=A0A0K9QSI9_SPIOL	1e-98	58.17	UniRef100_UPI00052F2BB4 PREDICTED: uncharacterized protein LOC104591334 isoform X1 n=1 Tax=Nelumbo nucifera RepID=UPI00052F2BB4	7e-72	Bv8_190810_ycgx.t1 cDNAEvidence=100	3e-100	56.39	No informative hit E<10-6	NA	NA	NA	NA	NA	NA	AH021086	2e-79	97.1429	0	96.845	MATCH	Scaffold_14	13957973	13960465
TR732|c2_g1_i14	1272	UniRef100_A0A0K9QSI9 Uncharacterized protein (Fragment) n=1 Tax=Spinacia oleracea RepID=A0A0K9QSI9_SPIOL	1e-114	67.54	UniRef100_UPI00052EAAB8 PREDICTED: uncharacterized protein LOC104591334 isoform X2 n=1 Tax=Nelumbo nucifera RepID=UPI00052EAAB8	2e-88	Bv8_190810_ycgx.t1 cDNAEvidence=100	6e-118	67.42	No informative hit E<10-6	NA	NA	NA	NA	NA	NA	AH021086	3e-162	97.0501	0	96.845	MATCH	Scaffold_14	13957973	13960465
TR732|c2_g1_i15	1609	UniRef100_A0A0J8BTY1 Uncharacterized protein n=1 Tax=Beta vulgaris subsp. vulgaris RepID=A0A0J8BTY1_BETVU	0	76.27	UniRef100_UPI00052F2BB4 PREDICTED: uncharacterized protein LOC104591334 isoform X1 n=1 Tax=Nelumbo nucifera RepID=UPI00052F2BB4	5e-166	Bv8_190810_ycgx.t1 cDNAEvidence=100	0	76.27	No informative hit E<10-6	NA	NA	NA	NA	NA	NA	AH021086	0	96.7078	0	96.845	MATCH	Scaffold_14	13957973	13960465
TR732|c2_g1_i16	950	UniRef100_A0A0J8BTY1 Uncharacterized protein n=1 Tax=Beta vulgaris subsp. vulgaris RepID=A0A0J8BTY1_BETVU	2e-81	70.83	UniRef100_UPI00052EAAB8 PREDICTED: uncharacterized protein LOC104591334 isoform X2 n=1 Tax=Nelumbo nucifera RepID=UPI00052EAAB8	3e-63	Bv8_190810_ycgx.t1 cDNAEvidence=100	7e-85	70.83	No informative hit E<10-6	NA	NA	NA	NA	NA	NA	AH021086	7e-103	93.1298	0	96.845	MATCH	Scaffold_14	13957973	13960465
TR732|c2_g1_i17	1157	UniRef100_A0A0J8BTY1 Uncharacterized protein n=1 Tax=Beta vulgaris subsp. vulgaris RepID=A0A0J8BTY1_BETVU	3e-80	70.83	UniRef100_UPI00052EAAB8 PREDICTED: uncharacterized protein LOC104591334 isoform X2 n=1 Tax=Nelumbo nucifera RepID=UPI00052EAAB8	1e-62	Bv8_190810_ycgx.t1 cDNAEvidence=100	1e-83	70.83	No informative hit E<10-6	NA	NA	NA	NA	NA	NA	AH021086	4e-81	97.7143	0	96.845	MATCH	Scaffold_14	13957973	13960465
TR732|c2_g1_i19	1960	UniRef100_A0A0J8BTY1 Uncharacterized protein n=1 Tax=Beta vulgaris subsp. vulgaris RepID=A0A0J8BTY1_BETVU	2e-107	73.49	UniRef100_UPI00053F393A PREDICTED: uncharacterized protein LOC100261372 isoform X3 n=1 Tax=Vitis vinifera RepID=UPI00053F393A	3e-92	Bv8_190810_ycgx.t1 cDNAEvidence=100	9e-111	73.49	No informative hit E<10-6	NA	NA	NA	NA	NA	NA	AH021086	0	96.4029	0	96.845	MATCH	Scaffold_14	13957973	13960465
TR732|c2_g1_i2	1194	UniRef100_A0A0J8BTY1 Uncharacterized protein n=1 Tax=Beta vulgaris subsp. vulgaris RepID=A0A0J8BTY1_BETVU	1e-165	74.76	UniRef100_UPI00052F2BB4 PREDICTED: uncharacterized protein LOC104591334 isoform X1 n=1 Tax=Nelumbo nucifera RepID=UPI00052F2BB4	5e-135	Bv8_190810_ycgx.t1 cDNAEvidence=100	4e-169	74.76	No informative hit E<10-6	NA	NA	NA	NA	NA	NA	AH021086	0	96.8635	0	96.845	MATCH	Scaffold_14	13957973	13960465
TR732|c2_g1_i20	1823	UniRef100_A0A0J8BTY1 Uncharacterized protein n=1 Tax=Beta vulgaris subsp. vulgaris RepID=A0A0J8BTY1_BETVU	5e-107	73.02	UniRef100_UPI00053F393A PREDICTED: uncharacterized protein LOC100261372 isoform X3 n=1 Tax=Vitis vinifera RepID=UPI00053F393A	2e-92	Bv8_190810_ycgx.t1 cDNAEvidence=100	2e-110	73.02	No informative hit E<10-6	NA	NA	NA	NA	NA	NA	AH021086	0	96.223	0	96.845	MATCH	Scaffold_14	13957973	13960465
TR732|c2_g1_i4	1913	UniRef100_A0A0J8BTY1 Uncharacterized protein n=1 Tax=Beta vulgaris subsp. vulgaris RepID=A0A0J8BTY1_BETVU	1e-162	81.38	UniRef100_UPI00052F2BB4 PREDICTED: uncharacterized protein LOC104591334 isoform X1 n=1 Tax=Nelumbo nucifera RepID=UPI00052F2BB4	4e-128	Bv8_190810_ycgx.t1 cDNAEvidence=100	6e-166	81.38	No informative hit E<10-6	NA	NA	NA	NA	NA	NA	AH021086	0	95.9507	0	96.845	MATCH	Scaffold_14	13957973	13960465
TR732|c2_g1_i5	1184	UniRef100_A0A0K9QSI9 Uncharacterized protein (Fragment) n=1 Tax=Spinacia oleracea RepID=A0A0K9QSI9_SPIOL	5e-81	71.5	UniRef100_UPI00052EAAB8 PREDICTED: uncharacterized protein LOC104591334 isoform X2 n=1 Tax=Nelumbo nucifera RepID=UPI00052EAAB8	3e-61	Bv8_190810_ycgx.t1 cDNAEvidence=100	3e-83	71.35	No informative hit E<10-6	NA	NA	NA	NA	NA	NA	AH021086	4e-81	97.7143	0	96.845	MATCH	Scaffold_14	13957973	13960465
TR732|c2_g1_i6	1298	UniRef100_A0A0J8BTY1 Uncharacterized protein n=1 Tax=Beta vulgaris subsp. vulgaris RepID=A0A0J8BTY1_BETVU	1e-123	71.35	UniRef100_UPI00052F2BB4 PREDICTED: uncharacterized protein LOC104591334 isoform X1 n=1 Tax=Nelumbo nucifera RepID=UPI00052F2BB4	1e-98	Bv8_190810_ycgx.t1 cDNAEvidence=100	8e-127	71.35	No informative hit E<10-6	NA	NA	NA	NA	NA	NA	AH021086	2e-164	96.0563	0	96.845	MATCH	Scaffold_14	13957973	13960465
TR732|c2_g1_i7	1391	UniRef100_A0A0K9QSI9 Uncharacterized protein (Fragment) n=1 Tax=Spinacia oleracea RepID=A0A0K9QSI9_SPIOL	8e-90	71.5	UniRef100_UPI00052F2BB4 PREDICTED: uncharacterized protein LOC104591334 isoform X1 n=1 Tax=Nelumbo nucifera RepID=UPI00052F2BB4	1e-68	Bv8_190810_ycgx.t1 cDNAEvidence=100	1e-92	71.35	No informative hit E<10-6	NA	NA	NA	NA	NA	NA	AH021086	5e-81	97.7143	0	96.845	MATCH	Scaffold_14	13957973	13960465
TR732|c2_g1_i8	1063	UniRef100_A0A0J8BTY1 Uncharacterized protein n=1 Tax=Beta vulgaris subsp. vulgaris RepID=A0A0J8BTY1_BETVU	1e-108	70.12	UniRef100_UPI00052EAAB8 PREDICTED: uncharacterized protein LOC104591334 isoform X2 n=1 Tax=Nelumbo nucifera RepID=UPI00052EAAB8	5e-83	Bv8_190810_ycgx.t1 cDNAEvidence=100	4e-112	70.12	No informative hit E<10-6	NA	NA	NA	NA	NA	NA	AH021086	2e-149	97.4194	0	96.845	MATCH	Scaffold_14	13957973	13960465
TR732|c2_g1_i9	1794	UniRef100_A0A0J8BTY1 Uncharacterized protein n=1 Tax=Beta vulgaris subsp. vulgaris RepID=A0A0J8BTY1_BETVU	0	76.53	UniRef100_UPI00052F2BB4 PREDICTED: uncharacterized protein LOC104591334 isoform X1 n=1 Tax=Nelumbo nucifera RepID=UPI00052F2BB4	3e-164	Bv8_190810_ycgx.t1 cDNAEvidence=100	0	76.53	No informative hit E<10-6	NA	NA	NA	NA	NA	NA	AH021086	0	96.845	0	96.845	MATCH	Scaffold_14	13957973	13960465
TR733|c0_g1_i1	3112	UniRef100_A0A0J8BGW2 Uncharacterized protein n=1 Tax=Beta vulgaris subsp. vulgaris RepID=A0A0J8BGW2_BETVU	0	95.73	UniRef100_A0A0B0P7G3 Elongation factor 2 n=1 Tax=Gossypium arboreum RepID=A0A0B0P7G3_GOSAR	0	Bv2_046260_aupm.t1 cDNAEvidence=100	0	95.73	AT1G56070.1 | Symbols: LOS1 | Ribosomal protein S5/Elongation factor G/III/V family protein | chr1:20968245-20971077 REVERSE LENGTH=843	0	93	GO:0009409 GO:0009735	response_to_cold response_to_cytokinin	GO:0003746 GO:0005507 GO:0008135	translation_elongation_factor_activity copper_ion_binding translation_factor_activity,_nucleic_acid_binding	AH000248	0	98.0447	0	98.1139	MATCH	Scaffold_1	2377284	2381637
TR733|c0_g1_i2	2595	UniRef100_A0A0J8BGW2 Uncharacterized protein n=1 Tax=Beta vulgaris subsp. vulgaris RepID=A0A0J8BGW2_BETVU	0	96.14	UniRef100_O23755 Elongation factor 2 n=1 Tax=Beta vulgaris RepID=EF2_BETVU	0	Bv2_046260_aupm.t1 cDNAEvidence=100	0	96.14	AT1G56070.1 | Symbols: LOS1 | Ribosomal protein S5/Elongation factor G/III/V family protein | chr1:20968245-20971077 REVERSE LENGTH=843	0	92.94	GO:0009409 GO:0009735	response_to_cold response_to_cytokinin	GO:0003746 GO:0005507 GO:0008135	translation_elongation_factor_activity copper_ion_binding translation_factor_activity,_nucleic_acid_binding	AH000248	0	98.0498	0	98.1139	MATCH	Scaffold_1	2377284	2381637
TR733|c0_g1_i3	3111	UniRef100_A0A0J8BGW2 Uncharacterized protein n=1 Tax=Beta vulgaris subsp. vulgaris RepID=A0A0J8BGW2_BETVU	0	95.73	UniRef100_A0A0B0P7G3 Elongation factor 2 n=1 Tax=Gossypium arboreum RepID=A0A0B0P7G3_GOSAR	0	Bv2_046260_aupm.t1 cDNAEvidence=100	0	95.73	AT1G56070.1 | Symbols: LOS1 | Ribosomal protein S5/Elongation factor G/III/V family protein | chr1:20968245-20971077 REVERSE LENGTH=843	0	93	GO:0009409 GO:0009735	response_to_cold response_to_cytokinin	GO:0003746 GO:0005507 GO:0008135	translation_elongation_factor_activity copper_ion_binding translation_factor_activity,_nucleic_acid_binding	AH000248	0	98.1139	0	98.1139	MATCH	Scaffold_1	2377284	2381637
TR733|c0_g1_i4	1597	UniRef100_O23755 Elongation factor 2 n=1 Tax=Beta vulgaris RepID=EF2_BETVU	0	96.66	UniRef100_O23755 Elongation factor 2 n=1 Tax=Beta vulgaris RepID=EF2_BETVU	0	Bv2_046260_aupm.t1 cDNAEvidence=100	0	96.66	AT1G56070.1 | Symbols: LOS1 | Ribosomal protein S5/Elongation factor G/III/V family protein | chr1:20968245-20971077 REVERSE LENGTH=843	0	93.56	GO:0009409 GO:0009735	response_to_cold response_to_cytokinin	GO:0003746 GO:0005507 GO:0008135	translation_elongation_factor_activity copper_ion_binding translation_factor_activity,_nucleic_acid_binding	AH000248	0	97.4522	0	98.1139	MATCH	Scaffold_1	2377284	2381637
TR733|c0_g2_i1	2491	UniRef100_A0A0J8BGW2 Uncharacterized protein n=1 Tax=Beta vulgaris subsp. vulgaris RepID=A0A0J8BGW2_BETVU	0	95.79	UniRef100_UPI0002BC8109 PREDICTED: elongation factor 2 isoform X1 n=2 Tax=Solanum lycopersicum RepID=UPI0002BC8109	0	Bv2_046260_aupm.t1 cDNAEvidence=100	0	95.79	AT1G56070.1 | Symbols: LOS1 | Ribosomal protein S5/Elongation factor G/III/V family protein | chr1:20968245-20971077 REVERSE LENGTH=843	0	93.6	GO:0009409 GO:0009735	response_to_cold response_to_cytokinin	GO:0003746 GO:0005507 GO:0008135	translation_elongation_factor_activity copper_ion_binding translation_factor_activity,_nucleic_acid_binding	AH009372	0	97.973	0	97.9297	MATCH	Scaffold_5	21267900	21271254
TR733|c0_g2_i2	2156	UniRef100_A0A0J8BGW2 Uncharacterized protein n=1 Tax=Beta vulgaris subsp. vulgaris RepID=A0A0J8BGW2_BETVU	0	95.65	UniRef100_A0A0B0P7G3 Elongation factor 2 n=1 Tax=Gossypium arboreum RepID=A0A0B0P7G3_GOSAR	0	Bv2_046260_aupm.t1 cDNAEvidence=100	0	95.65	AT1G56070.1 | Symbols: LOS1 | Ribosomal protein S5/Elongation factor G/III/V family protein | chr1:20968245-20971077 REVERSE LENGTH=843	0	93.39	GO:0009409 GO:0009735	response_to_cold response_to_cytokinin	GO:0003746 GO:0005507 GO:0008135	translation_elongation_factor_activity copper_ion_binding translation_factor_activity,_nucleic_acid_binding	AH009372	0	97.9297	0	97.9297	MATCH	Scaffold_5	21267900	21271254
TR733|c0_g2_i3	2014	UniRef100_A0A0J8BGW2 Uncharacterized protein n=1 Tax=Beta vulgaris subsp. vulgaris RepID=A0A0J8BGW2_BETVU	0	95.68	UniRef100_A0A0B0P7G3 Elongation factor 2 n=1 Tax=Gossypium arboreum RepID=A0A0B0P7G3_GOSAR	0	Bv2_046260_aupm.t1 cDNAEvidence=100	0	95.68	AT1G56070.1 | Symbols: LOS1 | Ribosomal protein S5/Elongation factor G/III/V family protein | chr1:20968245-20971077 REVERSE LENGTH=843	0	93.44	GO:0009409 GO:0009735	response_to_cold response_to_cytokinin	GO:0003746 GO:0005507 GO:0008135	translation_elongation_factor_activity copper_ion_binding translation_factor_activity,_nucleic_acid_binding	AH009372	0	97.9643	0	97.9297	MATCH	Scaffold_5	21267900	21271254
TR734|c3_g1_i1	1897	UniRef100_A0A0J8BTL8 Uncharacterized protein n=1 Tax=Beta vulgaris subsp. vulgaris RepID=A0A0J8BTL8_BETVU	0	80.14	UniRef100_UPI000520C8D5 PREDICTED: protein HOTHEAD-like isoform X1 n=1 Tax=Nicotiana sylvestris RepID=UPI000520C8D5	0	Bv7_170720_nsxi.t1 cDNAEvidence=100	0	80.14	AT1G72970.1 | Symbols: HTH, EDA17 | Glucose-methanol-choline (GMC) oxidoreductase family protein | chr1:27452872-27455706 FORWARD LENGTH=594	0	68.65	GO:0007267 GO:0009553 GO:0010430	cell-cell_signaling embryo_sac_development fatty_acid_omega-oxidation	GO:0016832 GO:0046593 GO:0050660	aldehyde-lyase_activity mandelonitrile_lyase_activity flavin_adenine_dinucleotide_binding	AH013306	0	96.1415	0	96.1415	MATCH	Scaffold_8	8917643	8926413
TR734|c3_g1_i3	706	UniRef100_A0A0J8BTL8 Uncharacterized protein n=1 Tax=Beta vulgaris subsp. vulgaris RepID=A0A0J8BTL8_BETVU	1e-52	70.67	UniRef100_UPI00027632F5 PREDICTED: protein HOTHEAD-like n=1 Tax=Solanum lycopersicum RepID=UPI00027632F5	1e-51	Bv7_170720_nsxi.t1 cDNAEvidence=100	4e-56	70.67	AT1G72970.2 | Symbols: HTH, EDA17 | Glucose-methanol-choline (GMC) oxidoreductase family protein | chr1:27452872-27455706 FORWARD LENGTH=567	2e-45	70.73	GO:0007267 GO:0009553 GO:0010430	cell-cell_signaling embryo_sac_development fatty_acid_omega-oxidation	GO:0016832 GO:0046593 GO:0050660	aldehyde-lyase_activity mandelonitrile_lyase_activity flavin_adenine_dinucleotide_binding	AH013306	6e-167	97.1182	0	96.1415	MATCH	Scaffold_8	8917643	8926413
TR735|c3_g2_i2	1308	UniRef100_A0A0K9RIM4 Xyloglucan endotransglucosylase/hydrolase n=1 Tax=Spinacia oleracea RepID=A0A0K9RIM4_SPIOL	0	88.81	UniRef100_A0A0K9RIM4 Xyloglucan endotransglucosylase/hydrolase n=1 Tax=Spinacia oleracea RepID=A0A0K9RIM4_SPIOL	0	Bv5_110620_yqwe.t1 cDNAEvidence=100	2e-98	53.85	AT5G13870.1 | Symbols: EXGT-A4, XTH5 | xyloglucan endotransglucosylase/hydrolase 5 | chr5:4475089-4476217 REVERSE LENGTH=293	7e-173	81.09			GO:0016798	hydrolase_activity,_acting_on_glycosyl_bonds	AH015305	0	91.9341	0	91.9341	MATCH	Scaffold_10	435039	437268
TR735|c3_g2_i3	1596	UniRef100_A0A0K9RIM4 Xyloglucan endotransglucosylase/hydrolase n=1 Tax=Spinacia oleracea RepID=A0A0K9RIM4_SPIOL	1e-152	89.66	UniRef100_A0A0K9RIM4 Xyloglucan endotransglucosylase/hydrolase n=1 Tax=Spinacia oleracea RepID=A0A0K9RIM4_SPIOL	1e-152	Bv1_009300_pzfz.t1 cDNAEvidence=100	2e-90	59.13	AT5G13870.1 | Symbols: EXGT-A4, XTH5 | xyloglucan endotransglucosylase/hydrolase 5 | chr5:4475089-4476217 REVERSE LENGTH=293	8e-144	82.33			GO:0016798	hydrolase_activity,_acting_on_glycosyl_bonds	AH015305	0	90.6375	0	91.9341	MATCH	Scaffold_10	435039	437268
TR736|c3_g1_i1	770	UniRef100_A0A0J8BRF1 Uncharacterized protein n=1 Tax=Beta vulgaris subsp. vulgaris RepID=A0A0J8BRF1_BETVU	2e-76	85.93	UniRef100_UPI0005FAB5D6 PREDICTED: ribulose bisphosphate carboxylase/oxygenase activase, chloroplastic isoform X2 n=1 Tax=Jatropha curcas RepID=UPI0005FAB5D6	3e-73	Bv8_189100_paaj.t1 cDNAEvidence=96	6e-80	85.93	AT1G73110.1 | Symbols: | P-loop containing nucleoside triphosphate hydrolases superfamily protein | chr1:27494344-27496844 REVERSE LENGTH=432	2e-70	76.3	GO:0010027 GO:0016117	thylakoid_membrane_organization carotenoid_biosynthetic_process	GO:0016887	ATPase_activity	AH021209	NA	NA	NA	NA	NA	Scaffold_14	15353382	15364493
TR736|c3_g1_i2	308	UniRef100_A0A0J8BRF1 Uncharacterized protein n=1 Tax=Beta vulgaris subsp. vulgaris RepID=A0A0J8BRF1_BETVU	7e-20	86.27	UniRef100_UPI0005205594 PREDICTED: ribulose bisphosphate carboxylase/oxygenase activase, chloroplastic n=1 Tax=Nicotiana sylvestris RepID=UPI0005205594	1e-18	Bv8_189100_paaj.t1 cDNAEvidence=96	3e-23	86.27	AT1G73110.1 | Symbols: | P-loop containing nucleoside triphosphate hydrolases superfamily protein | chr1:27494344-27496844 REVERSE LENGTH=432	2e-19	76.47	GO:0010027 GO:0016117	thylakoid_membrane_organization carotenoid_biosynthetic_process	GO:0016887	ATPase_activity	AH021209	NA	NA	NA	NA	NA	Scaffold_14	15353382	15364493
TR736|c3_g1_i3	468	UniRef100_A0A0J8BRF1 Uncharacterized protein n=1 Tax=Beta vulgaris subsp. vulgaris RepID=A0A0J8BRF1_BETVU	2e-41	83.53	UniRef100_UPI00046DE416 PREDICTED: ribulose bisphosphate carboxylase/oxygenase activase, chloroplastic n=1 Tax=Prunus mume RepID=UPI00046DE416	1e-36	Bv8_189100_paaj.t1 cDNAEvidence=96	8e-45	83.53	AT1G73110.1 | Symbols: | P-loop containing nucleoside triphosphate hydrolases superfamily protein | chr1:27494344-27496844 REVERSE LENGTH=432	2e-38	74.12	GO:0010027 GO:0016117	thylakoid_membrane_organization carotenoid_biosynthetic_process	GO:0016887	ATPase_activity	AH021209	NA	NA	NA	NA	NA	Scaffold_14	15353382	15364493
TR736|c3_g1_i4	710	UniRef100_A0A0J8BRF1 Uncharacterized protein n=1 Tax=Beta vulgaris subsp. vulgaris RepID=A0A0J8BRF1_BETVU	8e-77	85.93	UniRef100_UPI0005FAB5D6 PREDICTED: ribulose bisphosphate carboxylase/oxygenase activase, chloroplastic isoform X2 n=1 Tax=Jatropha curcas RepID=UPI0005FAB5D6	1e-73	Bv8_189100_paaj.t1 cDNAEvidence=96	3e-80	85.93	AT1G73110.1 | Symbols: | P-loop containing nucleoside triphosphate hydrolases superfamily protein | chr1:27494344-27496844 REVERSE LENGTH=432	1e-70	76.3	GO:0010027 GO:0016117	thylakoid_membrane_organization carotenoid_biosynthetic_process	GO:0016887	ATPase_activity	AH021209	NA	NA	NA	NA	NA	Scaffold_14	15353382	15364493
TR736|c4_g1_i1	1767	UniRef100_A0A0K9QTH8 Glycosyltransferase n=1 Tax=Spinacia oleracea RepID=A0A0K9QTH8_SPIOL	0	78.91	UniRef100_A0A0K9QTH8 Glycosyltransferase n=1 Tax=Spinacia oleracea RepID=A0A0K9QTH8_SPIOL	0	Bv8_181310_pegf.t2 cDNAEvidence=100	0	80.92	AT2G36970.1 | Symbols: | UDP-Glycosyltransferase superfamily protein | chr2:15529050-15530712 FORWARD LENGTH=490	3e-173	51.37	GO:0009873	ethylene-activated_signaling_pathway	GO:0008194 GO:0016757	UDP-glycosyltransferase_activity transferase_activity,_transferring_glycosyl_groups	AH021578	0	98.1265	0	98.1265	MATCH	Scaffold_14	19157823	19161415
TR736|c4_g1_i2	399	UniRef100_A0A0K9QTH8 Glycosyltransferase n=1 Tax=Spinacia oleracea RepID=A0A0K9QTH8_SPIOL	4e-54	83.19	UniRef100_A0A0K9QTH8 Glycosyltransferase n=1 Tax=Spinacia oleracea RepID=A0A0K9QTH8_SPIOL	4e-54	Bv8_181310_pegf.t2 cDNAEvidence=100	3e-52	78.9	AT2G36970.1 | Symbols: | UDP-Glycosyltransferase superfamily protein | chr2:15529050-15530712 FORWARD LENGTH=490	4e-33	55.96	GO:0009873	ethylene-activated_signaling_pathway	GO:0008194 GO:0016757	UDP-glycosyltransferase_activity transferase_activity,_transferring_glycosyl_groups	AH021578	6e-165	94.4591	0	98.1265	MATCH	Scaffold_14	19157823	19161415
TR737|c2_g2_i1	1947	UniRef100_A0A0J8CV62 Uncharacterized protein n=1 Tax=Beta vulgaris subsp. vulgaris RepID=A0A0J8CV62_BETVU	0	73.09	UniRef100_UPI00053F63D2 PREDICTED: sec14 cytosolic factor-like isoform X2 n=1 Tax=Beta vulgaris subsp. vulgaris RepID=UPI00053F63D2	6e-177	Bv2_037740_retg.t1 cDNAEvidence=100	0	73.09	AT3G46450.1 | Symbols: | SEC14 cytosolic factor family protein / phosphoglyceride transfer family protein | chr3:17093297-17095319 REVERSE LENGTH=486	3e-123	45.64	GO:0006810 GO:0010228 GO:0016926 GO:0050665	transport vegetative_to_reproductive_phase_transition_of_meristem protein_desumoylation hydrogen_peroxide_biosynthetic_process	GO:0005215	transporter_activity	AH023461	0	96.8264	0	96.8264	MATCH	Scaffold_16	10553068	10560116
TR738|c1_g1_i1	2068	UniRef100_A0A0K9R1C4 Uncharacterized protein n=1 Tax=Spinacia oleracea RepID=A0A0K9R1C4_SPIOL	0	76.69	UniRef100_UPI00046DF37A PREDICTED: vacuole membrane protein 1 n=1 Tax=Prunus mume RepID=UPI00046DF37A	0	Bv_008510_fqtj.t1 cDNAEvidence=100	0	77.75	AT4G14950.1 | Symbols: | SNARE associated Golgi protein family | chr4:8545517-8547722 FORWARD LENGTH=416	0	65.47			GO:0003674	molecular_function	AH007088	0	96.2736	0	96.2736	MATCH	Scaffold_4	7424639	7434057
TR738|c1_g3_i1	395	No hit E<10-10	NA	NA	No informative hit E<10-10	NA	No informative hit E<10-10	NA	NA	No informative hit E<10-6	NA	NA	NA	NA	NA	NA	AH007088	NA	NA	NA	NA	NA	Scaffold_4	7424639	7434057
TR739|c0_g1_i1	1765	UniRef100_A0A0J8CGW9 Uncharacterized protein n=1 Tax=Beta vulgaris subsp. vulgaris RepID=A0A0J8CGW9_BETVU	0	93.07	UniRef100_UPI0005204734 PREDICTED: probable zinc metalloprotease EGY1, chloroplastic isoform X2 n=1 Tax=Nicotiana sylvestris RepID=UPI0005204734	0	Bv5_109720_qpta.t1 cDNAEvidence=100	0	93.07	AT5G35220.1 | Symbols: EGY1 | Peptidase M50 family protein | chr5:13484606-13487546 REVERSE LENGTH=548	0	84.62	GO:0009416 GO:0009630 GO:0009658 GO:0009723 GO:0009959 GO:0010027 GO:0010207 GO:0043157 GO:0048564 GO:0060359	response_to_light_stimulus gravitropism chloroplast_organization response_to_ethylene negative_gravitropism thylakoid_membrane_organization photosystem_II_assembly response_to_cation_stress photosystem_I_assembly response_to_ammonium_ion	GO:0004222	metalloendopeptidase_activity	AH018946	0	97.0077	0	97.0077	MATCH	Scaffold_12	11417355	11426854
TR739|c0_g1_i2	599	UniRef100_A0A0K9R4T4 Uncharacterized protein n=1 Tax=Spinacia oleracea RepID=A0A0K9R4T4_SPIOL	6e-109	93.71	UniRef100_UPI000520B901 PREDICTED: probable zinc metalloprotease EGY1, chloroplastic isoform X1 n=1 Tax=Nicotiana sylvestris RepID=UPI000520B901	4e-107	Bv5_109720_qpta.t1 cDNAEvidence=100	6e-111	93.14	AT5G35220.1 | Symbols: EGY1 | Peptidase M50 family protein | chr5:13484606-13487546 REVERSE LENGTH=548	1e-103	86.55	GO:0009416 GO:0009630 GO:0009658 GO:0009723 GO:0009959 GO:0010027 GO:0010207 GO:0043157 GO:0048564 GO:0060359	response_to_light_stimulus gravitropism chloroplast_organization response_to_ethylene negative_gravitropism thylakoid_membrane_organization photosystem_II_assembly response_to_cation_stress photosystem_I_assembly response_to_ammonium_ion	GO:0004222	metalloendopeptidase_activity	AH018946	0	96.7337	0	97.0077	MATCH	Scaffold_12	11417355	11426854
TR740|c1_g2_i1	1029	UniRef100_U5CPW7 Uncharacterized protein n=1 Tax=Amborella trichopoda RepID=U5CPW7_AMBTC	2e-87	79.55	UniRef100_UPI00057AFBC0 PREDICTED: serine/threonine-protein kinase Aurora-1-like n=1 Tax=Populus euphratica RepID=UPI00057AFBC0	1e-74	Bv2_032910_fdft.t1 cDNAEvidence=100	4e-81	92.42	AT4G32830.1 | Symbols: AtAUR1, AUR1 | ataurora1 | chr4:15842557-15844354 FORWARD LENGTH=294	7e-67	81.2	GO:0000278 GO:0006342 GO:0016572 GO:0051567	mitotic_cell_cycle chromatin_silencing histone_phosphorylation histone_H3-K9_methylation	GO:0004674 GO:0016301 GO:0035175	protein_serine/threonine_kinase_activity kinase_activity histone_kinase_activity_(H3-S10_specific)	AH017115	0	96.3542	0	93.0189	MATCH	Scaffold_11	12531198	12534935
TR740|c1_g2_i2	1360	UniRef100_A0A0J8CWX2 Uncharacterized protein n=1 Tax=Beta vulgaris subsp. vulgaris RepID=A0A0J8CWX2_BETVU	0	93.52	UniRef100_B9RRX5 Serine/threonine-protein kinase, putative n=1 Tax=Ricinus communis RepID=B9RRX5_RICCO	0	Bv2_032910_fdft.t1 cDNAEvidence=100	0	93.52	AT4G32830.1 | Symbols: AtAUR1, AUR1 | ataurora1 | chr4:15842557-15844354 FORWARD LENGTH=294	0	86.69	GO:0000278 GO:0006342 GO:0016572 GO:0051567	mitotic_cell_cycle chromatin_silencing histone_phosphorylation histone_H3-K9_methylation	GO:0004674 GO:0016301 GO:0035175	protein_serine/threonine_kinase_activity kinase_activity histone_kinase_activity_(H3-S10_specific)	AH016128	0	95.203	0	95.572	MATCH	Scaffold_10	16924972	16927822
TR740|c1_g2_i3	844	UniRef100_A0A0J8CWX2 Uncharacterized protein n=1 Tax=Beta vulgaris subsp. vulgaris RepID=A0A0J8CWX2_BETVU	1e-131	93.88	UniRef100_UPI0005FAF155 PREDICTED: serine/threonine-protein kinase Aurora-1 isoform X1 n=1 Tax=Jatropha curcas RepID=UPI0005FAF155	4e-126	Bv2_032910_fdft.t1 cDNAEvidence=100	6e-135	93.88	AT4G32830.1 | Symbols: AtAUR1, AUR1 | ataurora1 | chr4:15842557-15844354 FORWARD LENGTH=294	1e-119	85.28	GO:0000278 GO:0006342 GO:0016572 GO:0051567	mitotic_cell_cycle chromatin_silencing histone_phosphorylation histone_H3-K9_methylation	GO:0004674 GO:0016301 GO:0035175	protein_serine/threonine_kinase_activity kinase_activity histone_kinase_activity_(H3-S10_specific)	AH016128	0	94.5985	0	95.572	MATCH	Scaffold_10	16924972	16927822
TR740|c1_g2_i4	504	UniRef100_A0A0J8CWX2 Uncharacterized protein n=1 Tax=Beta vulgaris subsp. vulgaris RepID=A0A0J8CWX2_BETVU	1e-55	90	UniRef100_UPI00057AFBC0 PREDICTED: serine/threonine-protein kinase Aurora-1-like n=1 Tax=Populus euphratica RepID=UPI00057AFBC0	1e-52	Bv2_032910_fdft.t1 cDNAEvidence=100	5e-59	90	AT4G32830.1 | Symbols: AtAUR1, AUR1 | ataurora1 | chr4:15842557-15844354 FORWARD LENGTH=294	9e-47	79.21	GO:0000278 GO:0006342 GO:0016572 GO:0051567	mitotic_cell_cycle chromatin_silencing histone_phosphorylation histone_H3-K9_methylation	GO:0004674 GO:0016301 GO:0035175	protein_serine/threonine_kinase_activity kinase_activity histone_kinase_activity_(H3-S10_specific)	AH016128	4e-162	92.9293	0	95.572	MATCH	Scaffold_10	16924972	16927822
TR740|c1_g2_i5	1407	UniRef100_A0A0J8CWX2 Uncharacterized protein n=1 Tax=Beta vulgaris subsp. vulgaris RepID=A0A0J8CWX2_BETVU	0	93.52	UniRef100_W9QZA8 Serine/threonine-protein kinase Aurora-1 n=1 Tax=Morus notabilis RepID=W9QZA8_9ROSA	0	Bv2_032910_fdft.t1 cDNAEvidence=100	0	93.52	AT4G32830.1 | Symbols: AtAUR1, AUR1 | ataurora1 | chr4:15842557-15844354 FORWARD LENGTH=294	0	86.35	GO:0000278 GO:0006342 GO:0016572 GO:0051567	mitotic_cell_cycle chromatin_silencing histone_phosphorylation histone_H3-K9_methylation	GO:0004674 GO:0016301 GO:0035175	protein_serine/threonine_kinase_activity kinase_activity histone_kinase_activity_(H3-S10_specific)	AH017115	0	93.0189	0	93.0189	MATCH	Scaffold_11	12531198	12534935
TR740|c1_g2_i6	1114	UniRef100_UPI000645EE27 PREDICTED: aurora kinase A n=1 Tax=Maylandia zebra RepID=UPI000645EE27	7e-95	64.75	UniRef100_UPI000645EE27 PREDICTED: aurora kinase A n=1 Tax=Maylandia zebra RepID=UPI000645EE27	7e-95	Bv8_195480_umzi.t2 cDNAEvidence=92.3	4e-90	66.67	AT2G25880.1 | Symbols: AtAUR2, AUR2 | ataurora2 | chr2:11034887-11036827 REVERSE LENGTH=288	1e-84	92.31	GO:0006342 GO:0008283 GO:0010075 GO:0010103 GO:0016572 GO:0042127 GO:0051567	chromatin_silencing cell_proliferation regulation_of_meristem_growth stomatal_complex_morphogenesis histone_phosphorylation regulation_of_cell_proliferation histone_H3-K9_methylation	GO:0016301 GO:0035175	kinase_activity histone_kinase_activity_(H3-S10_specific)	AH017115	0	96.3542	0	93.0189	MATCH	Scaffold_11	12531198	12534935
TR740|c1_g2_i7	559	UniRef100_A0A0J8CWX2 Uncharacterized protein n=1 Tax=Beta vulgaris subsp. vulgaris RepID=A0A0J8CWX2_BETVU	5e-105	93.87	UniRef100_UPI00046E05D0 PREDICTED: serine/threonine-protein kinase Aurora-1 n=1 Tax=Prunus mume RepID=UPI00046E05D0	4e-99	Bv2_032910_fdft.t1 cDNAEvidence=100	2e-108	93.87	AT4G32830.1 | Symbols: AtAUR1, AUR1 | ataurora1 | chr4:15842557-15844354 FORWARD LENGTH=294	9e-94	84.15	GO:0000278 GO:0006342 GO:0016572 GO:0051567	mitotic_cell_cycle chromatin_silencing histone_phosphorylation histone_H3-K9_methylation	GO:0004674 GO:0016301 GO:0035175	protein_serine/threonine_kinase_activity kinase_activity histone_kinase_activity_(H3-S10_specific)	AH017115	0	97.3384	0	93.0189	MATCH	Scaffold_11	12531198	12534935
TR740|c1_g2_i8	1109	UniRef100_A0A0J8CWX2 Uncharacterized protein n=1 Tax=Beta vulgaris subsp. vulgaris RepID=A0A0J8CWX2_BETVU	0	94.25	UniRef100_UPI00046E05D0 PREDICTED: serine/threonine-protein kinase Aurora-1 n=1 Tax=Prunus mume RepID=UPI00046E05D0	4e-174	Bv2_032910_fdft.t1 cDNAEvidence=100	0	94.25	AT4G32830.1 | Symbols: AtAUR1, AUR1 | ataurora1 | chr4:15842557-15844354 FORWARD LENGTH=294	4e-168	87.02	GO:0000278 GO:0006342 GO:0016572 GO:0051567	mitotic_cell_cycle chromatin_silencing histone_phosphorylation histone_H3-K9_methylation	GO:0004674 GO:0016301 GO:0035175	protein_serine/threonine_kinase_activity kinase_activity histone_kinase_activity_(H3-S10_specific)	AH016128	0	95.572	0	95.572	MATCH	Scaffold_10	16924972	16927822
TR740|c1_g2_i9	1095	UniRef100_A0A0J8CWX2 Uncharacterized protein n=1 Tax=Beta vulgaris subsp. vulgaris RepID=A0A0J8CWX2_BETVU	0	93.87	UniRef100_UPI00046E05D0 PREDICTED: serine/threonine-protein kinase Aurora-1 n=1 Tax=Prunus mume RepID=UPI00046E05D0	8e-174	Bv2_032910_fdft.t1 cDNAEvidence=100	0	93.87	AT4G32830.1 | Symbols: AtAUR1, AUR1 | ataurora1 | chr4:15842557-15844354 FORWARD LENGTH=294	2e-167	86.64	GO:0000278 GO:0006342 GO:0016572 GO:0051567	mitotic_cell_cycle chromatin_silencing histone_phosphorylation histone_H3-K9_methylation	GO:0004674 GO:0016301 GO:0035175	protein_serine/threonine_kinase_activity kinase_activity histone_kinase_activity_(H3-S10_specific)	AH017115	0	93.0208	0	93.0189	MATCH	Scaffold_11	12531198	12534935
TR741|c2_g3_i1	1028	UniRef100_W5A3T1 Histone H3 n=1 Tax=Triticum aestivum RepID=W5A3T1_WHEAT	6e-69	99.23	UniRef100_W5A3T1 Histone H3 n=1 Tax=Triticum aestivum RepID=W5A3T1_WHEAT	6e-69	Bv4_086420_hqgp.t1 cDNAEvidence=100	3e-72	100	AT5G65360.1 | Symbols: | Histone superfamily protein | chr5:26120099-26120509 REVERSE LENGTH=136	5e-72	100			GO:0003677	DNA_binding	AH008033	NA	NA	NA	NA	NA	Scaffold_4	25930866	25931390
TR741|c2_g3_i3	1038	UniRef100_W5A3T1 Histone H3 n=1 Tax=Triticum aestivum RepID=W5A3T1_WHEAT	6e-69	99.23	UniRef100_W5A3T1 Histone H3 n=1 Tax=Triticum aestivum RepID=W5A3T1_WHEAT	6e-69	Bv4_086420_hqgp.t1 cDNAEvidence=100	4e-72	100	AT5G65360.1 | Symbols: | Histone superfamily protein | chr5:26120099-26120509 REVERSE LENGTH=136	5e-72	100			GO:0003677	DNA_binding	AH008033	NA	NA	NA	NA	NA	Scaffold_4	25930866	25931390
TR742|c3_g1_i1	1366	UniRef100_A0A0K9R069 Uncharacterized protein n=1 Tax=Spinacia oleracea RepID=A0A0K9R069_SPIOL	0	64.65	UniRef100_UPI0005814C15 PREDICTED: protein notum homolog n=1 Tax=Sesamum indicum RepID=UPI0005814C15	4e-179	Bv3_055260_mdpj.t1 cDNAEvidence=100	0	63.13	AT5G23870.2 | Symbols: | Pectinacetylesterase family protein | chr5:8045958-8049999 REVERSE LENGTH=436	2e-171	53.62						NA	NA	NA	NA	NA		NA	NA
TR742|c3_g1_i2	1435	UniRef100_A0A0K9R069 Uncharacterized protein n=1 Tax=Spinacia oleracea RepID=A0A0K9R069_SPIOL	0	64.89	UniRef100_UPI000526C1A5 PREDICTED: uncharacterized protein LOC104448716 isoform X2 n=1 Tax=Eucalyptus grandis RepID=UPI000526C1A5	8e-180	Bv3_055260_mdpj.t1 cDNAEvidence=100	0	63.37	AT5G23870.2 | Symbols: | Pectinacetylesterase family protein | chr5:8045958-8049999 REVERSE LENGTH=436	2e-173	54.07						NA	NA	NA	NA	NA		NA	NA
TR742|c3_g1_i4	1311	UniRef100_A0A0K9R069 Uncharacterized protein n=1 Tax=Spinacia oleracea RepID=A0A0K9R069_SPIOL	0	72.43	UniRef100_UPI000526C1A5 PREDICTED: uncharacterized protein LOC104448716 isoform X2 n=1 Tax=Eucalyptus grandis RepID=UPI000526C1A5	0	Bv3_055260_mdpj.t1 cDNAEvidence=100	0	70.7	AT5G23870.1 | Symbols: | Pectinacetylesterase family protein | chr5:8046309-8049999 REVERSE LENGTH=415	2e-180	59.9						NA	NA	NA	NA	NA		NA	NA
TR742|c3_g1_i5	1237	UniRef100_A0A0K9R069 Uncharacterized protein n=1 Tax=Spinacia oleracea RepID=A0A0K9R069_SPIOL	0	72.43	UniRef100_UPI000526C1A5 PREDICTED: uncharacterized protein LOC104448716 isoform X2 n=1 Tax=Eucalyptus grandis RepID=UPI000526C1A5	0	Bv3_055260_mdpj.t1 cDNAEvidence=100	0	70.7	AT5G23870.2 | Symbols: | Pectinacetylesterase family protein | chr5:8045958-8049999 REVERSE LENGTH=436	2e-179	59.85						NA	NA	NA	NA	NA		NA	NA
TR742|c3_g1_i6	1456	UniRef100_A0A0K9R069 Uncharacterized protein n=1 Tax=Spinacia oleracea RepID=A0A0K9R069_SPIOL	0	63.81	UniRef100_UPI000526C1A5 PREDICTED: uncharacterized protein LOC104448716 isoform X2 n=1 Tax=Eucalyptus grandis RepID=UPI000526C1A5	4e-179	Bv3_055260_mdpj.t1 cDNAEvidence=100	0	62.32	AT5G23870.2 | Symbols: | Pectinacetylesterase family protein | chr5:8045958-8049999 REVERSE LENGTH=436	1e-172	53.45						NA	NA	NA	NA	NA		NA	NA
TR743|c0_g1_i1	1584	UniRef100_A0A0J8BSK5 Uncharacterized protein n=2 Tax=Beta vulgaris subsp. vulgaris RepID=A0A0J8BSK5_BETVU	1e-122	59.32	UniRef100_UPI00057AEFC3 PREDICTED: uncharacterized protein LOC105141426 isoform X1 n=1 Tax=Populus euphratica RepID=UPI00057AEFC3	6e-55	Bv8_185970_hkyh.t1 cDNAEvidence=100	5e-126	59.32	AT1G11800.1 | Symbols: | endonuclease/exonuclease/phosphatase family protein | chr1:3985520-3987263 REVERSE LENGTH=441	2e-26	40			GO:0016787	hydrolase_activity	AH021495	0	96.6507	0	96.6507	MATCH	Scaffold_14	18251232	18257691
TR743|c0_g1_i2	3000	UniRef100_A0A0J8BSK5 Uncharacterized protein n=2 Tax=Beta vulgaris subsp. vulgaris RepID=A0A0J8BSK5_BETVU	2e-117	59.22	UniRef100_UPI0003D7840C PREDICTED: tyrosyl-DNA phosphodiesterase 2-like isoform X1 n=1 Tax=Citrus sinensis RepID=UPI0003D7840C	2e-84	Bv8_185970_hkyh.t1 cDNAEvidence=100	6e-121	59.22	AT1G11800.1 | Symbols: | endonuclease/exonuclease/phosphatase family protein | chr1:3985520-3987263 REVERSE LENGTH=441	8e-70	56.63			GO:0016787	hydrolase_activity	AH021495	0	95.7143	0	96.6507	MATCH	Scaffold_14	18251232	18257691
TR743|c0_g1_i3	2077	UniRef100_A0A0J8BSK5 Uncharacterized protein n=2 Tax=Beta vulgaris subsp. vulgaris RepID=A0A0J8BSK5_BETVU	3e-121	59.22	UniRef100_UPI00057AEFC3 PREDICTED: uncharacterized protein LOC105141426 isoform X1 n=1 Tax=Populus euphratica RepID=UPI00057AEFC3	5e-54	Bv8_185970_hkyh.t1 cDNAEvidence=100	1e-124	59.22	AT1G11800.1 | Symbols: | endonuclease/exonuclease/phosphatase family protein | chr1:3985520-3987263 REVERSE LENGTH=441	5e-26	41.89			GO:0016787	hydrolase_activity	AH021495	0	95.7143	0	96.6507	MATCH	Scaffold_14	18251232	18257691
TR743|c0_g1_i4	1222	UniRef100_A0A0J8BSK5 Uncharacterized protein n=2 Tax=Beta vulgaris subsp. vulgaris RepID=A0A0J8BSK5_BETVU	1e-102	60.73	UniRef100_UPI00057AEFC3 PREDICTED: uncharacterized protein LOC105141426 isoform X1 n=1 Tax=Populus euphratica RepID=UPI00057AEFC3	6e-36	Bv8_185970_hkyh.t1 cDNAEvidence=100	4e-106	60.73	AT1G11800.1 | Symbols: | endonuclease/exonuclease/phosphatase family protein | chr1:3985520-3987263 REVERSE LENGTH=441	4e-18	50.43			GO:0016787	hydrolase_activity	AH021495	0	96.6507	0	96.6507	MATCH	Scaffold_14	18251232	18257691
TR743|c0_g1_i5	2997	UniRef100_A0A0J8BSK5 Uncharacterized protein n=2 Tax=Beta vulgaris subsp. vulgaris RepID=A0A0J8BSK5_BETVU	2e-117	58.94	UniRef100_UPI0003D7840C PREDICTED: tyrosyl-DNA phosphodiesterase 2-like isoform X1 n=1 Tax=Citrus sinensis RepID=UPI0003D7840C	2e-84	Bv8_185970_hkyh.t1 cDNAEvidence=100	8e-121	58.94	AT1G11800.1 | Symbols: | endonuclease/exonuclease/phosphatase family protein | chr1:3985520-3987263 REVERSE LENGTH=441	8e-70	56.63			GO:0016787	hydrolase_activity	AH021495	0	96.4912	0	96.6507	MATCH	Scaffold_14	18251232	18257691
TR743|c0_g1_i6	2991	UniRef100_A0A0J8BSK5 Uncharacterized protein n=2 Tax=Beta vulgaris subsp. vulgaris RepID=A0A0J8BSK5_BETVU	2e-117	58.94	UniRef100_UPI0003D7840C PREDICTED: tyrosyl-DNA phosphodiesterase 2-like isoform X1 n=1 Tax=Citrus sinensis RepID=UPI0003D7840C	2e-84	Bv8_185970_hkyh.t1 cDNAEvidence=100	8e-121	58.94	AT1G11800.1 | Symbols: | endonuclease/exonuclease/phosphatase family protein | chr1:3985520-3987263 REVERSE LENGTH=441	8e-70	56.63			GO:0016787	hydrolase_activity	AH021495	0	96.4912	0	96.6507	MATCH	Scaffold_14	18251232	18257691
TR744|c1_g1_i1	5363	UniRef100_A0A0J8CSC2 Uncharacterized protein n=1 Tax=Beta vulgaris subsp. vulgaris RepID=A0A0J8CSC2_BETVU	0	63.69	UniRef100_UPI00053FAE71 PREDICTED: uncharacterized protein LOC104887980 isoform X3 n=1 Tax=Beta vulgaris subsp. vulgaris RepID=UPI00053FAE71	0	Bv3_049510_xdnw.t1 cDNAEvidence=100	0	63.69	AT3G02890.1 | Symbols: | RING/FYVE/PHD zinc finger superfamily protein | chr3:640828-645303 FORWARD LENGTH=994	2e-84	31.55	GO:0006306 GO:0006346 GO:0008150 GO:0009616 GO:0010050 GO:0010267 GO:0016246 GO:0031047 GO:0035196	DNA_methylation methylation-dependent_chromatin_silencing biological_process virus_induced_gene_silencing vegetative_phase_change production_of_ta-siRNAs_involved_in_RNA_interference RNA_interference gene_silencing_by_RNA production_of_miRNAs_involved_in_gene_silencing_by_miRNA			AH007241	0	96.9111	0	96.9111	MATCH	Scaffold_4	10953129	10966906
TR744|c1_g1_i2	958	UniRef100_A0A0J8CSC2 Uncharacterized protein n=1 Tax=Beta vulgaris subsp. vulgaris RepID=A0A0J8CSC2_BETVU	3e-100	71.43	UniRef100_UPI00057B71DF PREDICTED: uncharacterized protein LOC105139633 isoform X1 n=2 Tax=Populus euphratica RepID=UPI00057B71DF	8e-22	Bv3_049510_xdnw.t1 cDNAEvidence=100	1e-103	71.43	No informative hit E<10-6	NA	NA	NA	NA	NA	NA	AH007241	0	97.1875	0	96.9111	MATCH	Scaffold_4	10953129	10966906
TR744|c1_g1_i3	3379	UniRef100_A0A0J8CSC2 Uncharacterized protein n=1 Tax=Beta vulgaris subsp. vulgaris RepID=A0A0J8CSC2_BETVU	0	59.47	UniRef100_UPI00053FAE71 PREDICTED: uncharacterized protein LOC104887980 isoform X3 n=1 Tax=Beta vulgaris subsp. vulgaris RepID=UPI00053FAE71	1e-180	Bv3_049510_xdnw.t1 cDNAEvidence=100	0	59.47	AT3G02890.1 | Symbols: | RING/FYVE/PHD zinc finger superfamily protein | chr3:640828-645303 FORWARD LENGTH=994	9e-52	35.73	GO:0006306 GO:0006346 GO:0008150 GO:0009616 GO:0010050 GO:0010267 GO:0016246 GO:0031047 GO:0035196	DNA_methylation methylation-dependent_chromatin_silencing biological_process virus_induced_gene_silencing vegetative_phase_change production_of_ta-siRNAs_involved_in_RNA_interference RNA_interference gene_silencing_by_RNA production_of_miRNAs_involved_in_gene_silencing_by_miRNA			AH007241	0	97.3641	0	96.9111	MATCH	Scaffold_4	10953129	10966906
TR745|c0_g1_i2	4255	UniRef100_A0A0J8EGX3 Phytochrome n=1 Tax=Beta vulgaris subsp. vulgaris RepID=A0A0J8EGX3_BETVU	0	81.19	UniRef100_A0A0J8EGX3 Phytochrome n=1 Tax=Beta vulgaris subsp. vulgaris RepID=A0A0J8EGX3_BETVU	0	Bv9_206360_oyao.t1 cDNAEvidence=100	0	81.19	AT5G35840.1 | Symbols: PHYC | phytochrome C | chr5:14008049-14011619 FORWARD LENGTH=1111	0	58.69	GO:0007623 GO:0009630 GO:0010017 GO:0010155 GO:0046777	circadian_rhythm gravitropism red_or_far-red_light_signaling_pathway regulation_of_proton_transport protein_autophosphorylation	GO:0004673 GO:0005515	protein_histidine_kinase_activity protein_binding	AH001209	0	95.735	0	94.896	MATCH	Scaffold_1	22520405	22527232
TR745|c0_g1_i3	4399	UniRef100_A0A0J8EGX3 Phytochrome n=1 Tax=Beta vulgaris subsp. vulgaris RepID=A0A0J8EGX3_BETVU	0	81.19	UniRef100_A0A0J8EGX3 Phytochrome n=1 Tax=Beta vulgaris subsp. vulgaris RepID=A0A0J8EGX3_BETVU	0	Bv9_206360_oyao.t1 cDNAEvidence=100	0	81.19	AT5G35840.1 | Symbols: PHYC | phytochrome C | chr5:14008049-14011619 FORWARD LENGTH=1111	0	58.69	GO:0007623 GO:0009630 GO:0010017 GO:0010155 GO:0046777	circadian_rhythm gravitropism red_or_far-red_light_signaling_pathway regulation_of_proton_transport protein_autophosphorylation	GO:0004673 GO:0005515	protein_histidine_kinase_activity protein_binding	AH001209	0	94.896	0	94.896	MATCH	Scaffold_1	22520405	22527232
TR745|c0_g1_i4	4700	UniRef100_A0A0J8EGX3 Phytochrome n=1 Tax=Beta vulgaris subsp. vulgaris RepID=A0A0J8EGX3_BETVU	0	81.19	UniRef100_A0A0J8EGX3 Phytochrome n=1 Tax=Beta vulgaris subsp. vulgaris RepID=A0A0J8EGX3_BETVU	0	Bv9_206360_oyao.t1 cDNAEvidence=100	0	81.19	AT5G35840.1 | Symbols: PHYC | phytochrome C | chr5:14008049-14011619 FORWARD LENGTH=1111	0	58.69	GO:0007623 GO:0009630 GO:0010017 GO:0010155 GO:0046777	circadian_rhythm gravitropism red_or_far-red_light_signaling_pathway regulation_of_proton_transport protein_autophosphorylation	GO:0004673 GO:0005515	protein_histidine_kinase_activity protein_binding	AH001209	0	95.3381	0	94.896	MATCH	Scaffold_1	22520405	22527232
TR745|c0_g1_i5	1689	UniRef100_A0A0J8EGX3 Phytochrome n=1 Tax=Beta vulgaris subsp. vulgaris RepID=A0A0J8EGX3_BETVU	0	79.51	UniRef100_A0A0J8EGX3 Phytochrome n=1 Tax=Beta vulgaris subsp. vulgaris RepID=A0A0J8EGX3_BETVU	0	Bv9_206360_oyao.t1 cDNAEvidence=100	0	79.51	AT5G35840.1 | Symbols: PHYC | phytochrome C | chr5:14008049-14011619 FORWARD LENGTH=1111	2e-101	53.09	GO:0007623 GO:0009630 GO:0010017 GO:0010155 GO:0046777	circadian_rhythm gravitropism red_or_far-red_light_signaling_pathway regulation_of_proton_transport protein_autophosphorylation	GO:0004673 GO:0005515	protein_histidine_kinase_activity protein_binding	AH001209	0	95.1542	0	94.896	MATCH	Scaffold_1	22520405	22527232
TR746|c0_g1_i1	1019	UniRef100_V4UZL8 Uncharacterized protein n=2 Tax=Citrus RepID=V4UZL8_9ROSI	1e-75	67.57	UniRef100_UPI00053C3DD2 PREDICTED: probable sodium/metabolite cotransporter BASS2, chloroplastic n=1 Tax=Tarenaya hassleriana RepID=UPI00053C3DD2	6e-73	Bv4_095250_zasw.t1 cDNAEvidence=100	4e-77	81.71	AT1G78560.1 | Symbols: | Sodium Bile acid symporter family | chr1:29546846-29548764 REVERSE LENGTH=401	4e-33	36.88	GO:0006814 GO:0035725	sodium_ion_transport sodium_ion_transmembrane_transport	GO:0005215 GO:0008508	transporter_activity bile_acid:sodium_symporter_activity	AH004202	0	93.5748	0	93.7589	MATCH	Scaffold_2	30926068	30930104
TR746|c0_g1_i10	1156	UniRef100_A0A0J8BDU5 Uncharacterized protein n=1 Tax=Beta vulgaris subsp. vulgaris RepID=A0A0J8BDU5_BETVU	2e-111	81.3	UniRef100_UPI00053C3DD2 PREDICTED: probable sodium/metabolite cotransporter BASS2, chloroplastic n=1 Tax=Tarenaya hassleriana RepID=UPI00053C3DD2	8e-102	Bv4_095250_zasw.t1 cDNAEvidence=100	8e-115	81.3	AT1G78560.1 | Symbols: | Sodium Bile acid symporter family | chr1:29546846-29548764 REVERSE LENGTH=401	2e-40	36.27	GO:0006814 GO:0035725	sodium_ion_transport sodium_ion_transmembrane_transport	GO:0005215 GO:0008508	transporter_activity bile_acid:sodium_symporter_activity	AH004202	0	94.1893	0	93.7589	MATCH	Scaffold_2	30926068	30930104
TR746|c0_g1_i11	1046	UniRef100_V4UZL8 Uncharacterized protein n=2 Tax=Citrus RepID=V4UZL8_9ROSI	1e-80	68.72	UniRef100_UPI00051AB414 PREDICTED: probable sodium/metabolite cotransporter BASS1, chloroplastic isoform X1 n=1 Tax=Nicotiana tomentosiformis RepID=UPI00051AB414	7e-78	Bv4_095250_zasw.t1 cDNAEvidence=100	1e-82	82.84	AT1G78560.1 | Symbols: | Sodium Bile acid symporter family | chr1:29546846-29548764 REVERSE LENGTH=401	1e-35	41.94	GO:0006814 GO:0035725	sodium_ion_transport sodium_ion_transmembrane_transport	GO:0005215 GO:0008508	transporter_activity bile_acid:sodium_symporter_activity	AH004202	0	93.8349	0	93.7589	MATCH	Scaffold_2	30926068	30930104
TR746|c0_g1_i12	1236	UniRef100_A0A0J8BDU5 Uncharacterized protein n=1 Tax=Beta vulgaris subsp. vulgaris RepID=A0A0J8BDU5_BETVU	2e-99	71.71	UniRef100_B9SKE0 Sodium-bile acid cotransporter, putative n=1 Tax=Ricinus communis RepID=B9SKE0_RICCO	2e-92	Bv4_095250_zasw.t1 cDNAEvidence=100	7e-103	71.71	AT1G78560.1 | Symbols: | Sodium Bile acid symporter family | chr1:29546846-29548764 REVERSE LENGTH=401	6e-39	35.74	GO:0006814 GO:0035725	sodium_ion_transport sodium_ion_transmembrane_transport	GO:0005215 GO:0008508	transporter_activity bile_acid:sodium_symporter_activity	AH004202	0	93.8525	0	93.7589	MATCH	Scaffold_2	30926068	30930104
TR746|c0_g1_i2	1146	UniRef100_A0A0J8BDU5 Uncharacterized protein n=1 Tax=Beta vulgaris subsp. vulgaris RepID=A0A0J8BDU5_BETVU	8e-86	81.15	UniRef100_UPI00053C3DD2 PREDICTED: probable sodium/metabolite cotransporter BASS2, chloroplastic n=1 Tax=Tarenaya hassleriana RepID=UPI00053C3DD2	3e-80	Bv4_095250_zasw.t1 cDNAEvidence=100	4e-89	81.15	AT1G78560.1 | Symbols: | Sodium Bile acid symporter family | chr1:29546846-29548764 REVERSE LENGTH=401	7e-31	31.25	GO:0006814 GO:0035725	sodium_ion_transport sodium_ion_transmembrane_transport	GO:0005215 GO:0008508	transporter_activity bile_acid:sodium_symporter_activity	AH004202	0	92.186	0	93.7589	MATCH	Scaffold_2	30926068	30930104
TR746|c0_g1_i3	1650	UniRef100_A0A0J8BDU5 Uncharacterized protein n=1 Tax=Beta vulgaris subsp. vulgaris RepID=A0A0J8BDU5_BETVU	2e-174	81.02	UniRef100_UPI00052F2EB4 PREDICTED: probable sodium/metabolite cotransporter BASS2, chloroplastic n=1 Tax=Nelumbo nucifera RepID=UPI00052F2EB4	4e-153	Bv4_095250_zasw.t1 cDNAEvidence=100	6e-178	81.02	AT1G78560.1 | Symbols: | Sodium Bile acid symporter family | chr1:29546846-29548764 REVERSE LENGTH=401	2e-63	35.88	GO:0006814 GO:0035725	sodium_ion_transport sodium_ion_transmembrane_transport	GO:0005215 GO:0008508	transporter_activity bile_acid:sodium_symporter_activity	AH004202	0	93.5415	0	93.7589	MATCH	Scaffold_2	30926068	30930104
TR746|c0_g1_i4	1063	UniRef100_UPI000524915A PREDICTED: probable sodium/metabolite cotransporter BASS2, chloroplastic isoform X1 n=1 Tax=Eucalyptus grandis RepID=UPI000524915A	1e-65	62	UniRef100_UPI000524915A PREDICTED: probable sodium/metabolite cotransporter BASS2, chloroplastic isoform X1 n=1 Tax=Eucalyptus grandis RepID=UPI000524915A	1e-65	Bv4_095250_zasw.t1 cDNAEvidence=100	1e-54	60.85	AT1G78560.1 | Symbols: | Sodium Bile acid symporter family | chr1:29546846-29548764 REVERSE LENGTH=401	2e-25	30.62	GO:0006814 GO:0035725	sodium_ion_transport sodium_ion_transmembrane_transport	GO:0005215 GO:0008508	transporter_activity bile_acid:sodium_symporter_activity	AH004202	0	91.5323	0	93.7589	MATCH	Scaffold_2	30926068	30930104
TR746|c0_g1_i5	1440	UniRef100_V4UZL8 Uncharacterized protein n=2 Tax=Citrus RepID=V4UZL8_9ROSI	4e-121	69.13	UniRef100_UPI000524915A PREDICTED: probable sodium/metabolite cotransporter BASS2, chloroplastic isoform X1 n=1 Tax=Eucalyptus grandis RepID=UPI000524915A	5e-117	Bv4_095250_zasw.t1 cDNAEvidence=100	7e-100	72.73	AT1G78560.1 | Symbols: | Sodium Bile acid symporter family | chr1:29546846-29548764 REVERSE LENGTH=401	1e-28	42.86	GO:0006814 GO:0035725	sodium_ion_transport sodium_ion_transmembrane_transport	GO:0005215 GO:0008508	transporter_activity bile_acid:sodium_symporter_activity	AH004202	0	93.1818	0	93.7589	MATCH	Scaffold_2	30926068	30930104
TR746|c0_g1_i6	1658	UniRef100_A0A0J8BDU5 Uncharacterized protein n=1 Tax=Beta vulgaris subsp. vulgaris RepID=A0A0J8BDU5_BETVU	9e-136	80.8	UniRef100_UPI000524915A PREDICTED: probable sodium/metabolite cotransporter BASS2, chloroplastic isoform X1 n=1 Tax=Eucalyptus grandis RepID=UPI000524915A	7e-121	Bv4_095250_zasw.t1 cDNAEvidence=100	5e-139	80.8	AT1G78560.1 | Symbols: | Sodium Bile acid symporter family | chr1:29546846-29548764 REVERSE LENGTH=401	3e-50	39.46	GO:0006814 GO:0035725	sodium_ion_transport sodium_ion_transmembrane_transport	GO:0005215 GO:0008508	transporter_activity bile_acid:sodium_symporter_activity	AH004202	0	93.2251	0	93.7589	MATCH	Scaffold_2	30926068	30930104
TR746|c0_g1_i7	1651	UniRef100_V4UZL8 Uncharacterized protein n=2 Tax=Citrus RepID=V4UZL8_9ROSI	1e-125	66.77	UniRef100_UPI000524915A PREDICTED: probable sodium/metabolite cotransporter BASS2, chloroplastic isoform X1 n=1 Tax=Eucalyptus grandis RepID=UPI000524915A	4e-122	Bv4_095250_zasw.t1 cDNAEvidence=100	1e-126	76.19	AT1G78560.1 | Symbols: | Sodium Bile acid symporter family | chr1:29546846-29548764 REVERSE LENGTH=401	1e-37	36.29	GO:0006814 GO:0035725	sodium_ion_transport sodium_ion_transmembrane_transport	GO:0005215 GO:0008508	transporter_activity bile_acid:sodium_symporter_activity	AH004202	0	93.7589	0	93.7589	MATCH	Scaffold_2	30926068	30930104
TR746|c0_g1_i8	1066	UniRef100_V4UZL8 Uncharacterized protein n=2 Tax=Citrus RepID=V4UZL8_9ROSI	6e-79	67.84	UniRef100_UPI00051AB414 PREDICTED: probable sodium/metabolite cotransporter BASS1, chloroplastic isoform X1 n=1 Tax=Nicotiana tomentosiformis RepID=UPI00051AB414	3e-76	Bv4_095250_zasw.t1 cDNAEvidence=100	3e-81	81.4	AT1G78560.1 | Symbols: | Sodium Bile acid symporter family | chr1:29546846-29548764 REVERSE LENGTH=401	7e-36	36.36	GO:0006814 GO:0035725	sodium_ion_transport sodium_ion_transmembrane_transport	GO:0005215 GO:0008508	transporter_activity bile_acid:sodium_symporter_activity	AH004202	0	93.7564	0	93.7589	MATCH	Scaffold_2	30926068	30930104
TR747|c2_g1_i1	310	No hit E<10-10	NA	NA	No informative hit E<10-10	NA	No informative hit E<10-10	NA	NA	No informative hit E<10-6	NA	NA	NA	NA	NA	NA		NA	NA	NA	NA	NA		NA	NA
TR747|c2_g1_i4	883	UniRef100_A0A0K9S0A2 Uncharacterized protein n=1 Tax=Spinacia oleracea RepID=A0A0K9S0A2_SPIOL	1e-27	33.44	No informative hit E<10-10	NA	Bv5_116570_zccg.t2 cDNAEvidence=100	1e-23	30.13	No informative hit E<10-6	NA	NA	NA	NA	NA	NA		NA	NA	NA	NA	NA		NA	NA
TR747|c2_g1_i5	804	UniRef100_A0A0K9S0A2 Uncharacterized protein n=1 Tax=Spinacia oleracea RepID=A0A0K9S0A2_SPIOL	1e-11	32.81	No informative hit E<10-10	NA	Bv5_116570_zccg.t2 cDNAEvidence=100	1e-13	28.26	No informative hit E<10-6	NA	NA	NA	NA	NA	NA		NA	NA	NA	NA	NA		NA	NA
TR747|c2_g2_i3	1013	No hit E<10-10	NA	NA	No informative hit E<10-10	NA	No informative hit E<10-10	NA	NA	No informative hit E<10-6	NA	NA	NA	NA	NA	NA		NA	NA	NA	NA	NA		NA	NA
TR747|c2_g2_i5	1147	No hit E<10-10	NA	NA	No informative hit E<10-10	NA	Bv5_116570_zccg.t1 cDNAEvidence=100	1e-12	30.95	No informative hit E<10-6	NA	NA	NA	NA	NA	NA		NA	NA	NA	NA	NA		NA	NA
TR747|c2_g2_i6	1427	UniRef100_A0A0J8CEX8 Uncharacterized protein n=3 Tax=Beta vulgaris subsp. vulgaris RepID=A0A0J8CEX8_BETVU	5e-13	32.02	No informative hit E<10-10	NA	Bv5_116570_zccg.t1 cDNAEvidence=100	5e-17	32.02	No informative hit E<10-6	NA	NA	NA	NA	NA	NA		NA	NA	NA	NA	NA		NA	NA
TR747|c2_g3_i1	312	No hit E<10-10	NA	NA	No informative hit E<10-10	NA	No informative hit E<10-10	NA	NA	No informative hit E<10-6	NA	NA	NA	NA	NA	NA		NA	NA	NA	NA	NA		NA	NA
TR748|c4_g2_i1	1364	UniRef100_A0A0K9QGM2 Uncharacterized protein n=1 Tax=Spinacia oleracea RepID=A0A0K9QGM2_SPIOL	5e-178	88.46	UniRef100_UPI00052EE81B PREDICTED: uncharacterized protein LOC104609658 n=1 Tax=Nelumbo nucifera RepID=UPI00052EE81B	3e-153	Bv6_143750_xzmi.t1 cDNAEvidence=100	7e-178	87.76	AT5G24690.1 | Symbols: | Protein of unknown function (DUF3411) | chr5:8455783-8458513 REVERSE LENGTH=521	3e-142	72.66	GO:0008150	biological_process			AH005321	NA	NA	NA	NA	NA	Scaffold_3	6646321	6652895
TR748|c4_g2_i2	1150	UniRef100_A0A0K9QGM2 Uncharacterized protein n=1 Tax=Spinacia oleracea RepID=A0A0K9QGM2_SPIOL	6e-180	88.5	UniRef100_UPI00052EE81B PREDICTED: uncharacterized protein LOC104609658 n=1 Tax=Nelumbo nucifera RepID=UPI00052EE81B	3e-154	Bv6_143750_xzmi.t1 cDNAEvidence=100	6e-180	87.8	AT5G24690.1 | Symbols: | Protein of unknown function (DUF3411) | chr5:8455783-8458513 REVERSE LENGTH=521	2e-143	72.66	GO:0008150	biological_process			AH005321	NA	NA	NA	NA	NA	Scaffold_3	6646321	6652895
TR748|c4_g2_i3	1205	UniRef100_A0A0K9QGM2 Uncharacterized protein n=1 Tax=Spinacia oleracea RepID=A0A0K9QGM2_SPIOL	7e-179	88.46	UniRef100_UPI00052EE81B PREDICTED: uncharacterized protein LOC104609658 n=1 Tax=Nelumbo nucifera RepID=UPI00052EE81B	5e-154	Bv6_143750_xzmi.t1 cDNAEvidence=100	9e-179	87.76	AT5G24690.1 | Symbols: | Protein of unknown function (DUF3411) | chr5:8455783-8458513 REVERSE LENGTH=521	4e-143	72.66	GO:0008150	biological_process			AH005321	NA	NA	NA	NA	NA	Scaffold_3	6646321	6652895
TR748|c4_g2_i4	1442	UniRef100_A0A0K9QGM2 Uncharacterized protein n=1 Tax=Spinacia oleracea RepID=A0A0K9QGM2_SPIOL	2e-178	88.5	UniRef100_UPI00052EE81B PREDICTED: uncharacterized protein LOC104609658 n=1 Tax=Nelumbo nucifera RepID=UPI00052EE81B	1e-152	Bv6_143750_xzmi.t1 cDNAEvidence=100	2e-178	87.8	AT5G24690.1 | Symbols: | Protein of unknown function (DUF3411) | chr5:8455783-8458513 REVERSE LENGTH=521	7e-142	72.66	GO:0008150	biological_process			AH005321	NA	NA	NA	NA	NA	Scaffold_3	6646321	6652895
TR748|c4_g5_i1	1250	UniRef100_A0A0J8EY48 Uncharacterized protein n=1 Tax=Beta vulgaris subsp. vulgaris RepID=A0A0J8EY48_BETVU	6e-70	76.79	UniRef100_UPI0003D2438E PREDICTED: uncharacterized protein LOC102603902 n=1 Tax=Solanum tuberosum RepID=UPI0003D2438E	3e-48	Bv6_143750_xzmi.t1 cDNAEvidence=100	2e-73	76.79	AT5G24690.1 | Symbols: | Protein of unknown function (DUF3411) | chr5:8455783-8458513 REVERSE LENGTH=521	1e-37	56.33	GO:0008150	biological_process			AH005321	0	96.9422	0	96.9422	MATCH	Scaffold_3	6646321	6652895
TR749|c2_g1_i1	1684	UniRef100_A0A0J8C3H5 Uncharacterized protein n=3 Tax=Beta vulgaris subsp. vulgaris RepID=A0A0J8C3H5_BETVU	1e-116	76.13	UniRef100_A0A061ETS7 Farnesylated protein-converting enzyme 2 isoform 1 n=1 Tax=Theobroma cacao RepID=A0A061ETS7_THECC	1e-85	Bv7_159670_puzy.t1 cDNAEvidence=100	6e-120	76.13	AT2G36305.1 | Symbols: RCE1, ATFACE-2, ATFACE2, FACE2 | farnesylated protein-converting enzyme 2 | chr2:15214607-15216449 FORWARD LENGTH=311	1e-83	57.66	GO:0006508 GO:0016485 GO:0034613 GO:0080120	proteolysis protein_processing cellular_protein_localization CAAX-box_protein_maturation	GO:0004175	endopeptidase_activity	AH012617	0	97.1233	0	97.2678	MATCH	Scaffold_8	1819350	1829490
TR749|c2_g1_i3	1636	UniRef100_A0A0J8C3H5 Uncharacterized protein n=3 Tax=Beta vulgaris subsp. vulgaris RepID=A0A0J8C3H5_BETVU	3e-153	72.5	UniRef100_A0A061ETS7 Farnesylated protein-converting enzyme 2 isoform 1 n=1 Tax=Theobroma cacao RepID=A0A061ETS7_THECC	5e-111	Bv7_159670_puzy.t1 cDNAEvidence=100	1e-156	72.5	AT2G36305.1 | Symbols: RCE1, ATFACE-2, ATFACE2, FACE2 | farnesylated protein-converting enzyme 2 | chr2:15214607-15216449 FORWARD LENGTH=311	7e-106	53.42	GO:0006508 GO:0016485 GO:0034613 GO:0080120	proteolysis protein_processing cellular_protein_localization CAAX-box_protein_maturation	GO:0004175	endopeptidase_activity	AH012617	0	97.2678	0	97.2678	MATCH	Scaffold_8	1819350	1829490
TR749|c2_g1_i4	1303	UniRef100_A0A0J8C3H5 Uncharacterized protein n=3 Tax=Beta vulgaris subsp. vulgaris RepID=A0A0J8C3H5_BETVU	1e-116	76.13	UniRef100_UPI00053F63C7 PREDICTED: CAAX prenyl protease 2 isoform X2 n=1 Tax=Vitis vinifera RepID=UPI00053F63C7	2e-86	Bv7_159670_puzy.t1 cDNAEvidence=100	4e-120	76.13	AT2G36305.1 | Symbols: RCE1, ATFACE-2, ATFACE2, FACE2 | farnesylated protein-converting enzyme 2 | chr2:15214607-15216449 FORWARD LENGTH=311	2e-85	57.66	GO:0006508 GO:0016485 GO:0034613 GO:0080120	proteolysis protein_processing cellular_protein_localization CAAX-box_protein_maturation	GO:0004175	endopeptidase_activity	AH012617	0	97.2603	0	97.2678	MATCH	Scaffold_8	1819350	1829490
TR750|c1_g1_i1	1703	UniRef100_A0A0J8CZJ3 Uncharacterized protein n=1 Tax=Beta vulgaris subsp. vulgaris RepID=A0A0J8CZJ3_BETVU	1e-108	93.81	UniRef100_J9PGS6 Lysine/histidine transporter n=1 Tax=Phytolacca acinosa RepID=J9PGS6_PHYAN	2e-101	Bv1_012830_aofx.t1 cDNAEvidence=100	4e-112	93.81	AT1G47670.1 | Symbols: | Transmembrane amino acid transporter family protein | chr1:17536834-17539486 REVERSE LENGTH=519	3e-95	81.82	GO:0006865 GO:0010075	amino_acid_transport regulation_of_meristem_growth	GO:0015171	amino_acid_transmembrane_transporter_activity	AH005474	0	95.7143	0	97.1429	MATCH	Scaffold_3	8391096	8398060
TR750|c1_g1_i10	1978	UniRef100_A0A0J8CZJ3 Uncharacterized protein n=1 Tax=Beta vulgaris subsp. vulgaris RepID=A0A0J8CZJ3_BETVU	0	91.12	UniRef100_J9PGS6 Lysine/histidine transporter n=1 Tax=Phytolacca acinosa RepID=J9PGS6_PHYAN	0	Bv1_012830_aofx.t1 cDNAEvidence=100	0	91.12	AT1G47670.1 | Symbols: | Transmembrane amino acid transporter family protein | chr1:17536834-17539486 REVERSE LENGTH=519	0	83.71	GO:0006865 GO:0010075	amino_acid_transport regulation_of_meristem_growth	GO:0015171	amino_acid_transmembrane_transporter_activity	AH005474	0	97.1429	0	97.1429	MATCH	Scaffold_3	8391096	8398060
TR750|c1_g1_i11	2398	UniRef100_A0A0K9QHF3 Uncharacterized protein n=1 Tax=Spinacia oleracea RepID=A0A0K9QHF3_SPIOL	0	88.27	UniRef100_UPI00051CAAE1 PREDICTED: lysine histidine transporter-like 8 n=1 Tax=Nicotiana tomentosiformis RepID=UPI00051CAAE1	0	Bv1_012830_aofx.t1 cDNAEvidence=100	0	88.58	AT1G47670.1 | Symbols: | Transmembrane amino acid transporter family protein | chr1:17536834-17539486 REVERSE LENGTH=519	0	84.26	GO:0006865 GO:0010075	amino_acid_transport regulation_of_meristem_growth	GO:0015171	amino_acid_transmembrane_transporter_activity	AH005474	0	96.1224	0	97.1429	MATCH	Scaffold_3	8391096	8398060
TR750|c1_g1_i3	1978	UniRef100_A0A0J8CZJ3 Uncharacterized protein n=1 Tax=Beta vulgaris subsp. vulgaris RepID=A0A0J8CZJ3_BETVU	0	93.04	UniRef100_J9PGS6 Lysine/histidine transporter n=1 Tax=Phytolacca acinosa RepID=J9PGS6_PHYAN	0	Bv1_012830_aofx.t1 cDNAEvidence=100	0	93.04	AT1G47670.1 | Symbols: | Transmembrane amino acid transporter family protein | chr1:17536834-17539486 REVERSE LENGTH=519	0	83.81	GO:0006865 GO:0010075	amino_acid_transport regulation_of_meristem_growth	GO:0015171	amino_acid_transmembrane_transporter_activity	AH005474	0	96.945	0	97.1429	MATCH	Scaffold_3	8391096	8398060
TR750|c1_g1_i4	1514	UniRef100_A0A0J8CZJ3 Uncharacterized protein n=1 Tax=Beta vulgaris subsp. vulgaris RepID=A0A0J8CZJ3_BETVU	1e-109	93.81	UniRef100_J9PGS6 Lysine/histidine transporter n=1 Tax=Phytolacca acinosa RepID=J9PGS6_PHYAN	2e-102	Bv1_012830_aofx.t1 cDNAEvidence=100	6e-113	93.81	AT1G47670.1 | Symbols: | Transmembrane amino acid transporter family protein | chr1:17536834-17539486 REVERSE LENGTH=519	6e-96	81.82	GO:0006865 GO:0010075	amino_acid_transport regulation_of_meristem_growth	GO:0015171	amino_acid_transmembrane_transporter_activity	AH005474	0	95.7143	0	97.1429	MATCH	Scaffold_3	8391096	8398060
TR750|c1_g1_i5	1977	UniRef100_A0A0J8CZJ3 Uncharacterized protein n=1 Tax=Beta vulgaris subsp. vulgaris RepID=A0A0J8CZJ3_BETVU	0	91.49	UniRef100_J9PGS6 Lysine/histidine transporter n=1 Tax=Phytolacca acinosa RepID=J9PGS6_PHYAN	0	Bv1_012830_aofx.t1 cDNAEvidence=100	0	91.49	AT1G47670.1 | Symbols: | Transmembrane amino acid transporter family protein | chr1:17536834-17539486 REVERSE LENGTH=519	0	84.09	GO:0006865 GO:0010075	amino_acid_transport regulation_of_meristem_growth	GO:0015171	amino_acid_transmembrane_transporter_activity	AH005474	0	96.7347	0	97.1429	MATCH	Scaffold_3	8391096	8398060
TR750|c1_g1_i8	1282	UniRef100_A0A0J8CZJ3 Uncharacterized protein n=1 Tax=Beta vulgaris subsp. vulgaris RepID=A0A0J8CZJ3_BETVU	0	93.83	UniRef100_J9PGS6 Lysine/histidine transporter n=1 Tax=Phytolacca acinosa RepID=J9PGS6_PHYAN	1e-173	Bv1_012830_aofx.t1 cDNAEvidence=100	0	93.83	AT1G47670.1 | Symbols: | Transmembrane amino acid transporter family protein | chr1:17536834-17539486 REVERSE LENGTH=519	4e-166	84.36	GO:0006865 GO:0010075	amino_acid_transport regulation_of_meristem_growth	GO:0015171	amino_acid_transmembrane_transporter_activity	AH005474	0	95.9184	0	97.1429	MATCH	Scaffold_3	8391096	8398060
TR750|c1_g1_i9	621	UniRef100_A0A0J8CZJ3 Uncharacterized protein n=1 Tax=Beta vulgaris subsp. vulgaris RepID=A0A0J8CZJ3_BETVU	1e-42	93.2	UniRef100_Q1EMM7 Amino acid permease (Fragment) n=1 Tax=Plantago major RepID=Q1EMM7_PLAMJ	1e-39	Bv1_012830_aofx.t1 cDNAEvidence=100	5e-46	93.2	AT1G47670.1 | Symbols: | Transmembrane amino acid transporter family protein | chr1:17536834-17539486 REVERSE LENGTH=519	4e-38	84.31	GO:0006865 GO:0010075	amino_acid_transport regulation_of_meristem_growth	GO:0015171	amino_acid_transmembrane_transporter_activity	AH005474	2e-146	96.2025	0	97.1429	MATCH	Scaffold_3	8391096	8398060
TR751|c0_g1_i1	696	UniRef100_A0A0J8C943 Uncharacterized protein n=1 Tax=Beta vulgaris subsp. vulgaris RepID=A0A0J8C943_BETVU	8e-44	64.03	UniRef100_UPI00054015B0 PREDICTED: uncharacterized protein LOC104894675 n=1 Tax=Beta vulgaris subsp. vulgaris RepID=UPI00054015B0	5e-41	Bv5_118750_jsff.t1 cDNAEvidence=0	3e-47	64.03	No informative hit E<10-6	NA	NA	NA	NA	NA	NA	AH010257	NA	NA	NA	NA	NA	Scaffold_6	11960318	11963485
TR751|c0_g1_i12	449	UniRef100_A0A0J8C943 Uncharacterized protein n=1 Tax=Beta vulgaris subsp. vulgaris RepID=A0A0J8C943_BETVU	3e-48	67.63	UniRef100_UPI00054015B0 PREDICTED: uncharacterized protein LOC104894675 n=1 Tax=Beta vulgaris subsp. vulgaris RepID=UPI00054015B0	3e-43	Bv5_118750_jsff.t1 cDNAEvidence=0	1e-51	67.63	No informative hit E<10-6	NA	NA	NA	NA	NA	NA	AH010257	NA	NA	NA	NA	NA	Scaffold_6	11960318	11963485
TR751|c0_g1_i4	449	UniRef100_A0A0J8C943 Uncharacterized protein n=1 Tax=Beta vulgaris subsp. vulgaris RepID=A0A0J8C943_BETVU	5e-47	66.19	UniRef100_UPI00054015B0 PREDICTED: uncharacterized protein LOC104894675 n=1 Tax=Beta vulgaris subsp. vulgaris RepID=UPI00054015B0	1e-43	Bv5_118750_jsff.t1 cDNAEvidence=0	2e-50	66.19	No informative hit E<10-6	NA	NA	NA	NA	NA	NA	AH010257	NA	NA	NA	NA	NA	Scaffold_6	11960318	11963485
TR751|c0_g1_i8	399	UniRef100_A0A0J8C943 Uncharacterized protein n=1 Tax=Beta vulgaris subsp. vulgaris RepID=A0A0J8C943_BETVU	1e-39	65.29	UniRef100_UPI00054015B0 PREDICTED: uncharacterized protein LOC104894675 n=1 Tax=Beta vulgaris subsp. vulgaris RepID=UPI00054015B0	5e-35	Bv5_118750_jsff.t1 cDNAEvidence=0	5e-43	65.29	No informative hit E<10-6	NA	NA	NA	NA	NA	NA	AH010257	NA	NA	NA	NA	NA	Scaffold_6	11960318	11963485
TR751|c0_g1_i9	698	UniRef100_A0A0J8C943 Uncharacterized protein n=1 Tax=Beta vulgaris subsp. vulgaris RepID=A0A0J8C943_BETVU	2e-41	63.31	UniRef100_UPI00054015B0 PREDICTED: uncharacterized protein LOC104894675 n=1 Tax=Beta vulgaris subsp. vulgaris RepID=UPI00054015B0	5e-39	Bv5_118750_jsff.t1 cDNAEvidence=0	6e-45	63.31	No informative hit E<10-6	NA	NA	NA	NA	NA	NA	AH010257	NA	NA	NA	NA	NA	Scaffold_6	11960318	11963485
TR752|c0_g1_i1	1030	UniRef100_A0A0J8F7W3 Uncharacterized protein n=1 Tax=Beta vulgaris subsp. vulgaris RepID=A0A0J8F7W3_BETVU	4e-125	94.03	UniRef100_UPI000520A57A PREDICTED: cation/H(+) antiporter 18-like n=1 Tax=Nicotiana sylvestris RepID=UPI000520A57A	6e-108	Bv5_099630_gtff.t1 cDNAEvidence=100	2e-128	94.03	AT5G41610.1 | Symbols: ATCHX18, CHX18 | cation/H+ exchanger 18 | chr5:16638554-16641146 REVERSE LENGTH=810	7e-97	75.46	GO:0006812 GO:0006885 GO:0035725	cation_transport regulation_of_pH sodium_ion_transmembrane_transport	GO:0005451 GO:0015385	cation_transport sodium:proton_antiporter_activity	AH018040	0	99.2337	0	97.7778	MATCH	Scaffold_12	517422	526608
TR752|c0_g1_i2	3093	UniRef100_A0A0J8F7W3 Uncharacterized protein n=1 Tax=Beta vulgaris subsp. vulgaris RepID=A0A0J8F7W3_BETVU	0	90.01	UniRef100_A0A061G666 Cation/H+ exchanger 18 n=1 Tax=Theobroma cacao RepID=A0A061G666_THECC	0	Bv5_099630_gtff.t1 cDNAEvidence=100	0	90.01	AT5G41610.1 | Symbols: ATCHX18, CHX18 | cation/H+ exchanger 18 | chr5:16638554-16641146 REVERSE LENGTH=810	0	65.49	GO:0006812 GO:0006885 GO:0035725	cation_transport regulation_of_pH sodium_ion_transmembrane_transport	GO:0005451 GO:0015385	cation_transport sodium:proton_antiporter_activity	AH011293	0	84.9899	0	85.002	MATCH	Scaffold_7	1437540	1442190
TR752|c0_g1_i3	1507	UniRef100_A0A0J8F7W3 Uncharacterized protein n=1 Tax=Beta vulgaris subsp. vulgaris RepID=A0A0J8F7W3_BETVU	0	94.32	UniRef100_UPI000520A57A PREDICTED: cation/H(+) antiporter 18-like n=1 Tax=Nicotiana sylvestris RepID=UPI000520A57A	0	Bv5_099630_gtff.t1 cDNAEvidence=100	0	94.32	AT5G41610.1 | Symbols: ATCHX18, CHX18 | cation/H+ exchanger 18 | chr5:16638554-16641146 REVERSE LENGTH=810	0	75.17	GO:0006812 GO:0006885 GO:0035725	cation_transport regulation_of_pH sodium_ion_transmembrane_transport	GO:0005451 GO:0015385	cation_transport sodium:proton_antiporter_activity	AH011293	0	87.1758	0	85.002	MATCH	Scaffold_7	1437540	1442190
TR753|c3_g1_i1	1077	UniRef100_A0A0K9RTB3 Uncharacterized protein n=1 Tax=Spinacia oleracea RepID=A0A0K9RTB3_SPIOL	3e-47	42.57	UniRef100_UPI00023B1FF1 PREDICTED: DNA-directed RNA polymerase III subunit RPC5 isoform X4 n=1 Tax=Vitis vinifera RepID=UPI00023B1FF1	3e-32	Bv7_166380_qdku.t1 cDNAEvidence=100	2e-50	39.67	AT5G49530.1 | Symbols: | SIN-like family protein | chr5:20100934-20104242 FORWARD LENGTH=689	2e-30	28.71					AH021908	NA	NA	NA	NA	NA	Scaffold_15	2034068	2049176
TR753|c3_g1_i2	770	UniRef100_A0A0K9RTB3 Uncharacterized protein n=1 Tax=Spinacia oleracea RepID=A0A0K9RTB3_SPIOL	8e-38	41.44	UniRef100_B9SGJ3 DNA-directed RNA polymerase, putative n=1 Tax=Ricinus communis RepID=B9SGJ3_RICCO	2e-27	Bv7_166380_qdku.t1 cDNAEvidence=100	2e-40	38.2	AT5G49530.1 | Symbols: | SIN-like family protein | chr5:20100934-20104242 FORWARD LENGTH=689	3e-21	31.15					AH021908	NA	NA	NA	NA	NA	Scaffold_15	2034068	2049176
TR753|c3_g1_i3	1393	UniRef100_A0A0K9RTB3 Uncharacterized protein n=1 Tax=Spinacia oleracea RepID=A0A0K9RTB3_SPIOL	2e-46	42.91	UniRef100_UPI00023B1FF1 PREDICTED: DNA-directed RNA polymerase III subunit RPC5 isoform X4 n=1 Tax=Vitis vinifera RepID=UPI00023B1FF1	4e-32	Bv7_166380_qdku.t1 cDNAEvidence=100	2e-49	39.67	AT5G49530.1 | Symbols: | SIN-like family protein | chr5:20100934-20104242 FORWARD LENGTH=689	1e-28	28.14					AH021908	NA	NA	NA	NA	NA	Scaffold_15	2034068	2049176
TR753|c3_g1_i4	1141	UniRef100_A0A0K9RTB3 Uncharacterized protein n=1 Tax=Spinacia oleracea RepID=A0A0K9RTB3_SPIOL	6e-47	42.57	UniRef100_UPI00023B1FF1 PREDICTED: DNA-directed RNA polymerase III subunit RPC5 isoform X4 n=1 Tax=Vitis vinifera RepID=UPI00023B1FF1	4e-32	Bv7_166380_qdku.t1 cDNAEvidence=100	3e-50	39.67	AT5G49530.1 | Symbols: | SIN-like family protein | chr5:20100934-20104242 FORWARD LENGTH=689	2e-30	28.71					AH021908	NA	NA	NA	NA	NA	Scaffold_15	2034068	2049176
TR753|c3_g4_i1	1034	UniRef100_A0A0K9RTB3 Uncharacterized protein n=1 Tax=Spinacia oleracea RepID=A0A0K9RTB3_SPIOL	1e-163	70.06	UniRef100_UPI00023B1FF1 PREDICTED: DNA-directed RNA polymerase III subunit RPC5 isoform X4 n=1 Tax=Vitis vinifera RepID=UPI00023B1FF1	7e-108	Bv7_166380_qdku.t1 cDNAEvidence=100	4e-155	63.48	AT5G49530.1 | Symbols: | SIN-like family protein | chr5:20100934-20104242 FORWARD LENGTH=689	9e-87	45.85					AH021908	0	94.4874	0	94.4874	MATCH	Scaffold_15	2034068	2049176
TR753|c3_g4_i2	557	UniRef100_A0A0K9RTB3 Uncharacterized protein n=1 Tax=Spinacia oleracea RepID=A0A0K9RTB3_SPIOL	6e-47	58.57	UniRef100_UPI00053F9333 PREDICTED: DNA-directed RNA polymerase III subunit RPC5 isoform X3 n=1 Tax=Vitis vinifera RepID=UPI00053F9333	7e-38	Bv7_166380_qdku.t1 cDNAEvidence=100	8e-45	52.14	AT5G49530.1 | Symbols: | SIN-like family protein | chr5:20100934-20104242 FORWARD LENGTH=689	7e-32	43.48					AH021908	1e-148	95.4407	0	94.4874	MATCH	Scaffold_15	2034068	2049176
TR753|c3_g4_i3	474	UniRef100_A0A0K9RTB3 Uncharacterized protein n=1 Tax=Spinacia oleracea RepID=A0A0K9RTB3_SPIOL	3e-59	62.72	UniRef100_UPI00023B1FF1 PREDICTED: DNA-directed RNA polymerase III subunit RPC5 isoform X4 n=1 Tax=Vitis vinifera RepID=UPI00023B1FF1	2e-48	Bv7_166380_qdku.t1 cDNAEvidence=100	6e-57	56.8	AT5G49530.1 | Symbols: | SIN-like family protein | chr5:20100934-20104242 FORWARD LENGTH=689	9e-41	47.56					AH021908	0	95.2038	0	94.4874	MATCH	Scaffold_15	2034068	2049176
TR753|c3_g4_i4	764	UniRef100_A0A0K9RTB3 Uncharacterized protein n=1 Tax=Spinacia oleracea RepID=A0A0K9RTB3_SPIOL	2e-121	71.37	UniRef100_UPI0004A5F451 PREDICTED: DNA-directed RNA polymerase III subunit RPC5 isoform X1 n=2 Tax=Cucumis melo RepID=UPI0004A5F451	6e-83	Bv7_166380_qdku.t1 cDNAEvidence=100	6e-114	63.78	AT5G49530.1 | Symbols: | SIN-like family protein | chr5:20100934-20104242 FORWARD LENGTH=689	7e-63	45.21					AH021908	0	95.5497	0	94.4874	MATCH	Scaffold_15	2034068	2049176
TR753|c3_g4_i5	884	UniRef100_A0A0K9RTB3 Uncharacterized protein n=1 Tax=Spinacia oleracea RepID=A0A0K9RTB3_SPIOL	1e-105	68.91	UniRef100_UPI0004A5F451 PREDICTED: DNA-directed RNA polymerase III subunit RPC5 isoform X1 n=2 Tax=Cucumis melo RepID=UPI0004A5F451	2e-71	Bv7_166380_qdku.t1 cDNAEvidence=100	1e-98	61.34	AT5G49530.1 | Symbols: | SIN-like family protein | chr5:20100934-20104242 FORWARD LENGTH=689	1e-55	43.5					AH021908	0	95.7924	0	94.4874	MATCH	Scaffold_15	2034068	2049176
TR753|c3_g6_i1	579	UniRef100_A0A0K9RTB3 Uncharacterized protein n=1 Tax=Spinacia oleracea RepID=A0A0K9RTB3_SPIOL	8e-80	65.22	UniRef100_UPI00023B1FF1 PREDICTED: DNA-directed RNA polymerase III subunit RPC5 isoform X4 n=1 Tax=Vitis vinifera RepID=UPI00023B1FF1	1e-60	Bv7_166380_qdku.t1 cDNAEvidence=100	3e-75	57.77	AT5G49530.1 | Symbols: | SIN-like family protein | chr5:20100934-20104242 FORWARD LENGTH=689	6e-40	40.89					AH021908	NA	NA	NA	NA	NA	Scaffold_15	2034068	2049176
TR754|c0_g2_i1	2376	UniRef100_A0A0K9R4K4 Uncharacterized protein n=1 Tax=Spinacia oleracea RepID=A0A0K9R4K4_SPIOL	8e-81	94.29	UniRef100_A0A0B2QDR4 Monoglyceride lipase n=1 Tax=Glycine soja RepID=A0A0B2QDR4_GLYSO	8e-74	Bv2_032620_eafq.t1 cDNAEvidence=100	6e-80	89.36	AT5G11650.1 | Symbols: | alpha/beta-Hydrolases superfamily protein | chr5:3745069-3746816 FORWARD LENGTH=390	4e-71	83.82	GO:0010200	response_to_chitin	GO:0016787	hydrolase_activity	AH016164	0	95.2654	0	95.6171	MATCH	Scaffold_10	17353036	17358418
TR754|c0_g2_i2	1650	UniRef100_A0A0K9R4K4 Uncharacterized protein n=1 Tax=Spinacia oleracea RepID=A0A0K9R4K4_SPIOL	1e-57	89.38	UniRef100_B9RS01 Monoglyceride lipase, putative n=1 Tax=Ricinus communis RepID=B9RS01_RICCO	2e-55	Bv2_032620_eafq.t1 cDNAEvidence=100	1e-56	84.21	AT5G11650.1 | Symbols: | alpha/beta-Hydrolases superfamily protein | chr5:3745069-3746816 FORWARD LENGTH=390	7e-56	77.39	GO:0010200	response_to_chitin	GO:0016787	hydrolase_activity	AH016164	0	95.4089	0	95.6171	MATCH	Scaffold_10	17353036	17358418
TR754|c0_g2_i3	897	UniRef100_A0A0K9R4K4 Uncharacterized protein n=1 Tax=Spinacia oleracea RepID=A0A0K9R4K4_SPIOL	2e-89	72.5	UniRef100_UPI000581348A PREDICTED: monoglyceride lipase n=1 Tax=Sesamum indicum RepID=UPI000581348A	7e-66	Bv2_032620_eafq.t1 cDNAEvidence=100	3e-82	76.07	AT5G11650.1 | Symbols: | alpha/beta-Hydrolases superfamily protein | chr5:3745069-3746816 FORWARD LENGTH=390	6e-50	67.11	GO:0010200	response_to_chitin	GO:0016787	hydrolase_activity	AH016164	0	95.6171	0	95.6171	MATCH	Scaffold_10	17353036	17358418
TR755|c3_g2_i1	971	UniRef100_UPI00053F5A12 PREDICTED: zinc finger MYM-type protein 1-like n=1 Tax=Beta vulgaris subsp. vulgaris RepID=UPI00053F5A12	2e-57	56.06	UniRef100_UPI00053F5A12 PREDICTED: zinc finger MYM-type protein 1-like n=1 Tax=Beta vulgaris subsp. vulgaris RepID=UPI00053F5A12	2e-57	No informative hit E<10-10	NA	NA	AT4G10200.1 | Symbols: | TTF-type zinc finger protein with HAT dimerisation domain | chr4:6353172-6355591 FORWARD LENGTH=733	2e-20	49.4	GO:0008150	biological_process			AH004216	8e-43	94.0678	1e-42	94.0678	MATCH	Scaffold_2	31038196	31038588
TR755|c3_g2_i2	308	UniRef100_UPI00053FC80A PREDICTED: uncharacterized protein PF11_0213-like n=1 Tax=Beta vulgaris subsp. vulgaris RepID=UPI00053FC80A	7e-13	60	UniRef100_UPI00053FC80A PREDICTED: uncharacterized protein PF11_0213-like n=1 Tax=Beta vulgaris subsp. vulgaris RepID=UPI00053FC80A	7e-13	No informative hit E<10-10	NA	NA	No informative hit E<10-6	NA	NA	NA	NA	NA	NA		NA	NA	NA	NA	NA		NA	NA
TR755|c3_g2_i3	1345	UniRef100_UPI00053F5A12 PREDICTED: zinc finger MYM-type protein 1-like n=1 Tax=Beta vulgaris subsp. vulgaris RepID=UPI00053F5A12	6e-56	56.06	UniRef100_UPI00053F5A12 PREDICTED: zinc finger MYM-type protein 1-like n=1 Tax=Beta vulgaris subsp. vulgaris RepID=UPI00053F5A12	6e-56	No informative hit E<10-10	NA	NA	AT4G10200.1 | Symbols: | TTF-type zinc finger protein with HAT dimerisation domain | chr4:6353172-6355591 FORWARD LENGTH=733	7e-20	49.4	GO:0008150	biological_process			AH004216	9e-29	98.6111	1e-42	94.0678	MATCH	Scaffold_2	31038196	31038588
TR755|c3_g2_i4	1004	UniRef100_UPI00053F5A12 PREDICTED: zinc finger MYM-type protein 1-like n=1 Tax=Beta vulgaris subsp. vulgaris RepID=UPI00053F5A12	3e-57	56.06	UniRef100_UPI00053F5A12 PREDICTED: zinc finger MYM-type protein 1-like n=1 Tax=Beta vulgaris subsp. vulgaris RepID=UPI00053F5A12	3e-57	No informative hit E<10-10	NA	NA	AT4G10200.1 | Symbols: | TTF-type zinc finger protein with HAT dimerisation domain | chr4:6353172-6355591 FORWARD LENGTH=733	2e-20	49.4	GO:0008150	biological_process			AH004216	8e-43	94.0678	1e-42	94.0678	MATCH	Scaffold_2	31038196	31038588
TR755|c3_g2_i5	1270	UniRef100_UPI00053F5A12 PREDICTED: zinc finger MYM-type protein 1-like n=1 Tax=Beta vulgaris subsp. vulgaris RepID=UPI00053F5A12	3e-56	56.06	UniRef100_UPI00053F5A12 PREDICTED: zinc finger MYM-type protein 1-like n=1 Tax=Beta vulgaris subsp. vulgaris RepID=UPI00053F5A12	3e-56	No informative hit E<10-10	NA	NA	AT4G10200.1 | Symbols: | TTF-type zinc finger protein with HAT dimerisation domain | chr4:6353172-6355591 FORWARD LENGTH=733	5e-20	49.4	GO:0008150	biological_process			AH004216	1e-42	94.0678	1e-42	94.0678	MATCH	Scaffold_2	31038196	31038588
TR755|c3_g2_i6	888	UniRef100_UPI00053F5A12 PREDICTED: zinc finger MYM-type protein 1-like n=1 Tax=Beta vulgaris subsp. vulgaris RepID=UPI00053F5A12	7e-57	55.56	UniRef100_UPI00053F5A12 PREDICTED: zinc finger MYM-type protein 1-like n=1 Tax=Beta vulgaris subsp. vulgaris RepID=UPI00053F5A12	7e-57	No informative hit E<10-10	NA	NA	AT4G10200.1 | Symbols: | TTF-type zinc finger protein with HAT dimerisation domain | chr4:6353172-6355591 FORWARD LENGTH=733	1e-20	49.4	GO:0008150	biological_process			AH004216	6e-29	97.3333	1e-42	94.0678	MATCH	Scaffold_2	31038196	31038588
TR756|c1_g3_i1	419	UniRef100_A0A0J8CN32 Uncharacterized protein n=1 Tax=Beta vulgaris subsp. vulgaris RepID=A0A0J8CN32_BETVU	5e-74	85.93	UniRef100_A0A061DRR2 Coiled-coil domain-containing protein, putative n=1 Tax=Theobroma cacao RepID=A0A061DRR2_THECC	5e-65	Bv3_062640_ccnk.t1 cDNAEvidence=100	2e-77	85.93	AT2G41350.2 | Symbols: | unknown protein; BEST Arabidopsis thaliana protein match is: unknown protein (TAIR:AT2G21980.1); Has 35333 Blast hits to 34131 proteins in 2444 species: Archae - 798; Bacteria - 22429; Metazoa - 974; Fungi - 991; Plants - 531; Viruses - 0; Other Eukaryotes - 9610 (source: NCBI BLink). | chr2:17231565-17233458 FORWARD LENGTH=299	2e-57	70.37			GO:0003674	molecular_function	AH006706	0	96.6408	0	97.921	MATCH	Scaffold_4	2494442	2500044
TR756|c1_g3_i2	1025	UniRef100_A0A0J8CN32 Uncharacterized protein n=1 Tax=Beta vulgaris subsp. vulgaris RepID=A0A0J8CN32_BETVU	0	92	UniRef100_UPI00057B65BB PREDICTED: HAUS augmin-like complex subunit 1 n=1 Tax=Populus euphratica RepID=UPI00057B65BB	2e-178	Bv3_062640_ccnk.t1 cDNAEvidence=100	0	92	AT2G41350.1 | Symbols: | unknown protein; BEST Arabidopsis thaliana protein match is: unknown protein (TAIR:AT2G21980.1); Has 188 Blast hits to 188 proteins in 66 species: Archae - 0; Bacteria - 12; Metazoa - 90; Fungi - 15; Plants - 54; Viruses - 0; Other Eukaryotes - 17 (source: NCBI BLink). | chr2:17231565-17233458 FORWARD LENGTH=298	1e-160	74.67			GO:0003674	molecular_function	AH006706	0	97.921	0	97.921	MATCH	Scaffold_4	2494442	2500044
TR756|c1_g3_i4	848	UniRef100_A0A0J8CN32 Uncharacterized protein n=1 Tax=Beta vulgaris subsp. vulgaris RepID=A0A0J8CN32_BETVU	1e-176	91.7	UniRef100_UPI00057B65BB PREDICTED: HAUS augmin-like complex subunit 1 n=1 Tax=Populus euphratica RepID=UPI00057B65BB	8e-157	Bv3_062640_ccnk.t1 cDNAEvidence=100	5e-180	91.7	AT2G41350.1 | Symbols: | unknown protein; BEST Arabidopsis thaliana protein match is: unknown protein (TAIR:AT2G21980.1); Has 188 Blast hits to 188 proteins in 66 species: Archae - 0; Bacteria - 12; Metazoa - 90; Fungi - 15; Plants - 54; Viruses - 0; Other Eukaryotes - 17 (source: NCBI BLink). | chr2:17231565-17233458 FORWARD LENGTH=298	6e-140	73.58			GO:0003674	molecular_function	AH006706	0	97.5155	0	97.921	MATCH	Scaffold_4	2494442	2500044
TR756|c1_g3_i5	1043	UniRef100_A0A0J8CN32 Uncharacterized protein n=1 Tax=Beta vulgaris subsp. vulgaris RepID=A0A0J8CN32_BETVU	0	92	UniRef100_UPI00057B65BB PREDICTED: HAUS augmin-like complex subunit 1 n=1 Tax=Populus euphratica RepID=UPI00057B65BB	3e-178	Bv3_062640_ccnk.t1 cDNAEvidence=100	0	92	AT2G41350.1 | Symbols: | unknown protein; BEST Arabidopsis thaliana protein match is: unknown protein (TAIR:AT2G21980.1); Has 188 Blast hits to 188 proteins in 66 species: Archae - 0; Bacteria - 12; Metazoa - 90; Fungi - 15; Plants - 54; Viruses - 0; Other Eukaryotes - 17 (source: NCBI BLink). | chr2:17231565-17233458 FORWARD LENGTH=298	1e-160	74.67			GO:0003674	molecular_function	AH006706	0	97.2973	0	97.921	MATCH	Scaffold_4	2494442	2500044
TR756|c1_g3_i6	1503	UniRef100_A0A0J8CN32 Uncharacterized protein n=1 Tax=Beta vulgaris subsp. vulgaris RepID=A0A0J8CN32_BETVU	0	91.67	UniRef100_UPI00057B65BB PREDICTED: HAUS augmin-like complex subunit 1 n=1 Tax=Populus euphratica RepID=UPI00057B65BB	3e-175	Bv3_062640_ccnk.t1 cDNAEvidence=100	0	91.67	AT2G41350.1 | Symbols: | unknown protein; BEST Arabidopsis thaliana protein match is: unknown protein (TAIR:AT2G21980.1); Has 188 Blast hits to 188 proteins in 66 species: Archae - 0; Bacteria - 12; Metazoa - 90; Fungi - 15; Plants - 54; Viruses - 0; Other Eukaryotes - 17 (source: NCBI BLink). | chr2:17231565-17233458 FORWARD LENGTH=298	1e-157	74.33			GO:0003674	molecular_function	AH006706	0	97.921	0	97.921	MATCH	Scaffold_4	2494442	2500044
TR756|c1_g3_i7	1565	UniRef100_A0A0J8CN32 Uncharacterized protein n=1 Tax=Beta vulgaris subsp. vulgaris RepID=A0A0J8CN32_BETVU	0	91.67	UniRef100_UPI00057B65BB PREDICTED: HAUS augmin-like complex subunit 1 n=1 Tax=Populus euphratica RepID=UPI00057B65BB	6e-175	Bv3_062640_ccnk.t1 cDNAEvidence=100	0	91.67	AT2G41350.1 | Symbols: | unknown protein; BEST Arabidopsis thaliana protein match is: unknown protein (TAIR:AT2G21980.1); Has 188 Blast hits to 188 proteins in 66 species: Archae - 0; Bacteria - 12; Metazoa - 90; Fungi - 15; Plants - 54; Viruses - 0; Other Eukaryotes - 17 (source: NCBI BLink). | chr2:17231565-17233458 FORWARD LENGTH=298	2e-157	74.33			GO:0003674	molecular_function	AH006706	0	97.921	0	97.921	MATCH	Scaffold_4	2494442	2500044
TR757|c0_g1_i2	1606	UniRef100_A0A0K9QEJ0 Uncharacterized protein n=1 Tax=Spinacia oleracea RepID=A0A0K9QEJ0_SPIOL	5e-104	68.4	UniRef100_UPI000579D867 PREDICTED: uncharacterized protein LOC105132565 n=1 Tax=Populus euphratica RepID=UPI000579D867	8e-80	Bv4_076980_hesd.t1 cDNAEvidence=100	3e-105	67.67	AT1G08530.1 | Symbols: | unknown protein; FUNCTIONS IN: molecular_function unknown; INVOLVED IN: biological_process unknown; LOCATED IN: chloroplast; BEST Arabidopsis thaliana protein match is: unknown protein (TAIR:AT5G09995.2); Has 140 Blast hits to 140 proteins in 53 species: Archae - 0; Bacteria - 63; Metazoa - 0; Fungi - 0; Plants - 76; Viruses - 0; Other Eukaryotes - 1 (source: NCBI BLink).…	9e-73	73.72	GO:0008150	biological_process	GO:0003674	molecular_function	AH010396	0	92.6393	0	92.6877	MATCH	Scaffold_6	14861614	14879218
TR757|c0_g1_i5	1593	UniRef100_A0A0K9QEJ0 Uncharacterized protein n=1 Tax=Spinacia oleracea RepID=A0A0K9QEJ0_SPIOL	4e-104	68.4	UniRef100_UPI000579D867 PREDICTED: uncharacterized protein LOC105132565 n=1 Tax=Populus euphratica RepID=UPI000579D867	7e-80	Bv4_076980_hesd.t1 cDNAEvidence=100	3e-105	67.67	AT1G08530.1 | Symbols: | unknown protein; FUNCTIONS IN: molecular_function unknown; INVOLVED IN: biological_process unknown; LOCATED IN: chloroplast; BEST Arabidopsis thaliana protein match is: unknown protein (TAIR:AT5G09995.2); Has 140 Blast hits to 140 proteins in 53 species: Archae - 0; Bacteria - 63; Metazoa - 0; Fungi - 0; Plants - 76; Viruses - 0; Other Eukaryotes - 1 (source: NCBI BLink).…	8e-73	73.72	GO:0008150	biological_process	GO:0003674	molecular_function	AH010396	0	91.4305	0	92.6877	MATCH	Scaffold_6	14861614	14879218
TR757|c0_g1_i7	1619	UniRef100_A0A0K9QEJ0 Uncharacterized protein n=1 Tax=Spinacia oleracea RepID=A0A0K9QEJ0_SPIOL	6e-104	68.4	UniRef100_UPI000579D867 PREDICTED: uncharacterized protein LOC105132565 n=1 Tax=Populus euphratica RepID=UPI000579D867	9e-80	Bv4_076980_hesd.t1 cDNAEvidence=100	4e-105	67.67	AT1G08530.1 | Symbols: | unknown protein; FUNCTIONS IN: molecular_function unknown; INVOLVED IN: biological_process unknown; LOCATED IN: chloroplast; BEST Arabidopsis thaliana protein match is: unknown protein (TAIR:AT5G09995.2); Has 140 Blast hits to 140 proteins in 53 species: Archae - 0; Bacteria - 63; Metazoa - 0; Fungi - 0; Plants - 76; Viruses - 0; Other Eukaryotes - 1 (source: NCBI BLink).…	1e-72	73.72	GO:0008150	biological_process	GO:0003674	molecular_function	AH010396	0	92.6877	0	92.6877	MATCH	Scaffold_6	14861614	14879218
TR758|c2_g1_i2	1770	No hit E<10-10	NA	NA	No informative hit E<10-10	NA	No informative hit E<10-10	NA	NA	No informative hit E<10-6	NA	NA	NA	NA	NA	NA		NA	NA	NA	NA	NA		NA	NA
TR760|c1_g2_i1	350	No hit E<10-10	NA	NA	No informative hit E<10-10	NA	Bv4_088230_tppm.t1 cDNAEvidence=100	3e-12	50	No informative hit E<10-6	NA	NA	NA	NA	NA	NA	AH008197	5e-165	96.5714	0	92.8571	MATCH	Scaffold_4	27412725	27416322
TR760|c1_g2_i2	2626	UniRef100_A0A0J8CGP8 Uncharacterized protein n=1 Tax=Beta vulgaris subsp. vulgaris RepID=A0A0J8CGP8_BETVU	2e-147	53.6	UniRef100_UPI00053F4424 PREDICTED: uncharacterized protein LOC104891677 isoform X2 n=1 Tax=Beta vulgaris subsp. vulgaris RepID=UPI00053F4424	2e-143	Bv4_088230_tppm.t1 cDNAEvidence=100	6e-151	53.6	AT3G20490.1 | Symbols: | unknown protein; Has 754 Blast hits to 165 proteins in 64 species: Archae - 0; Bacteria - 48; Metazoa - 26; Fungi - 25; Plants - 36; Viruses - 0; Other Eukaryotes - 619 (source: NCBI BLink). | chr3:7154178-7156382 REVERSE LENGTH=458	3e-59	37.47	GO:0008150 GO:0009640 GO:0009793 GO:0009845 GO:0009909 GO:0009933 GO:0010162 GO:0010182 GO:0010228 GO:0016567 GO:0019915 GO:0050826	biological_process photomorphogenesis embryo_development_ending_in_seed_dormancy seed_germination regulation_of_flower_development meristem_structural_organization seed_dormancy_process sugar_mediated_signaling_pathway vegetative_to_reproductive_phase_transition_of_meristem protein_ubiquitination lipid_storage response_to_freezing	GO:0003674	molecular_function	AH008197	0	92.8571	0	92.8571	MATCH	Scaffold_4	27412725	27416322
TR760|c1_g2_i3	2434	UniRef100_A0A0J8CGP8 Uncharacterized protein n=1 Tax=Beta vulgaris subsp. vulgaris RepID=A0A0J8CGP8_BETVU	1e-148	53.6	UniRef100_UPI00053F4424 PREDICTED: uncharacterized protein LOC104891677 isoform X2 n=1 Tax=Beta vulgaris subsp. vulgaris RepID=UPI00053F4424	3e-144	Bv4_088230_tppm.t1 cDNAEvidence=100	5e-152	53.6	AT3G20490.1 | Symbols: | unknown protein; Has 754 Blast hits to 165 proteins in 64 species: Archae - 0; Bacteria - 48; Metazoa - 26; Fungi - 25; Plants - 36; Viruses - 0; Other Eukaryotes - 619 (source: NCBI BLink). | chr3:7154178-7156382 REVERSE LENGTH=458	2e-59	37.47	GO:0008150 GO:0009640 GO:0009793 GO:0009845 GO:0009909 GO:0009933 GO:0010162 GO:0010182 GO:0010228 GO:0016567 GO:0019915 GO:0050826	biological_process photomorphogenesis embryo_development_ending_in_seed_dormancy seed_germination regulation_of_flower_development meristem_structural_organization seed_dormancy_process sugar_mediated_signaling_pathway vegetative_to_reproductive_phase_transition_of_meristem protein_ubiquitination lipid_storage response_to_freezing	GO:0003674	molecular_function	AH008197	0	92.8571	0	92.8571	MATCH	Scaffold_4	27412725	27416322
TR761|c2_g2_i1	1584	UniRef100_A0A0J8CAH8 Uncharacterized protein n=1 Tax=Beta vulgaris subsp. vulgaris RepID=A0A0J8CAH8_BETVU	6e-63	64.41	UniRef100_UPI00057A7EF8 PREDICTED: RING-H2 finger protein ATL78-like n=1 Tax=Populus euphratica RepID=UPI00057A7EF8	4e-57	Bv6_133210_uykq.t1 cDNAEvidence=100	2e-66	64.41	AT1G49230.1 | Symbols: | RING/U-box superfamily protein | chr1:18209320-18209979 FORWARD LENGTH=219	1e-54	54.29			GO:0008270	zinc_ion_binding	AH003516	9e-124	92.6752	0	95.0276	MATCH	Scaffold_2	19884594	19885277
TR761|c2_g2_i3	1683	UniRef100_A0A0K9QTP4 Uncharacterized protein n=1 Tax=Spinacia oleracea RepID=A0A0K9QTP4_SPIOL	1e-83	77.53	UniRef100_B9S872 RING-H2 finger protein ATL1L, putative n=1 Tax=Ricinus communis RepID=B9S872_RICCO	2e-73	Bv6_133210_uykq.t1 cDNAEvidence=100	2e-86	75.27	AT1G49230.1 | Symbols: | RING/U-box superfamily protein | chr1:18209320-18209979 FORWARD LENGTH=219	2e-68	61.02			GO:0008270	zinc_ion_binding	AH003516	0	94.3534	0	95.0276	MATCH	Scaffold_2	19884594	19885277
TR761|c2_g2_i5	1562	UniRef100_A0A0J8CAH8 Uncharacterized protein n=1 Tax=Beta vulgaris subsp. vulgaris RepID=A0A0J8CAH8_BETVU	5e-63	64.41	UniRef100_UPI00057A7EF8 PREDICTED: RING-H2 finger protein ATL78-like n=1 Tax=Populus euphratica RepID=UPI00057A7EF8	4e-57	Bv6_133210_uykq.t1 cDNAEvidence=100	2e-66	64.41	AT1G49230.1 | Symbols: | RING/U-box superfamily protein | chr1:18209320-18209979 FORWARD LENGTH=219	1e-54	54.29			GO:0008270	zinc_ion_binding	AH003516	9e-124	92.6752	0	95.0276	MATCH	Scaffold_2	19884594	19885277
TR761|c2_g2_i6	1654	UniRef100_A0A0K9QTP4 Uncharacterized protein n=1 Tax=Spinacia oleracea RepID=A0A0K9QTP4_SPIOL	1e-82	77.84	UniRef100_B9S872 RING-H2 finger protein ATL1L, putative n=1 Tax=Ricinus communis RepID=B9S872_RICCO	4e-72	Bv6_133210_uykq.t1 cDNAEvidence=100	8e-85	75	AT1G49230.1 | Symbols: | RING/U-box superfamily protein | chr1:18209320-18209979 FORWARD LENGTH=219	1e-67	60.8			GO:0008270	zinc_ion_binding	AH003516	0	95.0276	0	95.0276	MATCH	Scaffold_2	19884594	19885277
TR762|c3_g4_i1	1015	UniRef100_A0A0J8CB67 Uncharacterized protein n=1 Tax=Beta vulgaris subsp. vulgaris RepID=A0A0J8CB67_BETVU	8e-76	73.66	UniRef100_UPI00053FB5CF PREDICTED: chaperone protein dnaJ 72 isoform X2 n=1 Tax=Beta vulgaris subsp. vulgaris RepID=UPI00053FB5CF	9e-49	Bv5_112500_kgja.t1 cDNAEvidence=100	3e-79	73.66	AT2G41000.1 | Symbols: | Chaperone DnaJ-domain superfamily protein | chr2:17111673-17113247 FORWARD LENGTH=184	1e-43	51.37	GO:0006457	protein_folding			AH019096	0	96.7742	0	96.7742	MATCH	Scaffold_12	16084435	16091336
TR762|c3_g4_i2	874	UniRef100_A0A0J8CB67 Uncharacterized protein n=1 Tax=Beta vulgaris subsp. vulgaris RepID=A0A0J8CB67_BETVU	2e-75	73.91	UniRef100_UPI0005206BDB PREDICTED: chaperone protein dnaJ 72 n=1 Tax=Nicotiana sylvestris RepID=UPI0005206BDB	7e-50	Bv5_112500_kgja.t1 cDNAEvidence=100	6e-79	73.91	AT2G41000.1 | Symbols: | Chaperone DnaJ-domain superfamily protein | chr2:17111673-17113247 FORWARD LENGTH=184	7e-44	51.93	GO:0006457	protein_folding			AH019096	0	97.6816	0	96.7742	MATCH	Scaffold_12	16084435	16091336
TR763|c1_g1_i1	3101	UniRef100_A0A0J8CY21 Uncharacterized protein n=1 Tax=Beta vulgaris subsp. vulgaris RepID=A0A0J8CY21_BETVU	0	77.71	UniRef100_UPI0004A63392 PREDICTED: potassium channel AKT1 isoform X1 n=2 Tax=Cucumis melo RepID=UPI0004A63392	0	Bv2_043240_aada.t1 cDNAEvidence=100	0	77.71	AT2G26650.1 | Symbols: AKT1, ATAKT1, KT1 | K+ transporter 1 | chr2:11331965-11336444 REVERSE LENGTH=857	0	59.53	GO:0000041 GO:0006813 GO:0006826 GO:0007155 GO:0009414 GO:0009651 GO:0010014 GO:0010090 GO:0010106 GO:0010107 GO:0010167 GO:0015706 GO:0016049 GO:0045010 GO:0045595 GO:0048589 GO:0048765 GO:0048767 GO:0071555 GO:0090333	transition_metal_ion_transport potassium_ion_transport iron_ion_transport cell_adhesion response_to_water_deprivation response_to_salt_stress meristem_initiation trichome_morphogenesis cellular_response_to_iron_ion_starvation potassium_ion_import response_to_nitrate nitrate_transport cell_growth actin_nucleation regulation_of_cell_differentiation developmental_growth root_hair_cell_differentiatio…	GO:0005242 GO:0005515 GO:0030551 GO:0042802	inward_rectifier_potassium_channel_activity protein_binding cyclic_nucleotide_binding identical_protein_binding	AH019233	0	96.0943	0	96.1581	MATCH	Scaffold_12	18989158	18998477
TR763|c1_g1_i2	3703	UniRef100_A0A0J8CXK9 Uncharacterized protein n=1 Tax=Beta vulgaris subsp. vulgaris RepID=A0A0J8CXK9_BETVU	0	77.96	UniRef100_UPI000198426C PREDICTED: potassium channel AKT1-like isoform X1 n=1 Tax=Vitis vinifera RepID=UPI000198426C	0	Bv2_043240_aada.t2 cDNAEvidence=92	0	77.96	AT2G26650.1 | Symbols: AKT1, ATAKT1, KT1 | K+ transporter 1 | chr2:11331965-11336444 REVERSE LENGTH=857	0	59.7	GO:0000041 GO:0006813 GO:0006826 GO:0007155 GO:0009414 GO:0009651 GO:0010014 GO:0010090 GO:0010106 GO:0010107 GO:0010167 GO:0015706 GO:0016049 GO:0045010 GO:0045595 GO:0048589 GO:0048765 GO:0048767 GO:0071555 GO:0090333	transition_metal_ion_transport potassium_ion_transport iron_ion_transport cell_adhesion response_to_water_deprivation response_to_salt_stress meristem_initiation trichome_morphogenesis cellular_response_to_iron_ion_starvation potassium_ion_import response_to_nitrate nitrate_transport cell_growth actin_nucleation regulation_of_cell_differentiation developmental_growth root_hair_cell_differentiatio…	GO:0005242 GO:0005515 GO:0030551 GO:0042802	inward_rectifier_potassium_channel_activity protein_binding cyclic_nucleotide_binding identical_protein_binding	AH019233	0	96.3215	0	96.1581	MATCH	Scaffold_12	18989158	18998477
TR763|c1_g1_i3	1881	UniRef100_A0A0J8CY21 Uncharacterized protein n=1 Tax=Beta vulgaris subsp. vulgaris RepID=A0A0J8CY21_BETVU	0	75.68	UniRef100_UPI00051C7A22 PREDICTED: potassium channel AKT1-like n=1 Tax=Nicotiana tomentosiformis RepID=UPI00051C7A22	0	Bv2_043240_aada.t1 cDNAEvidence=100	0	75.68	AT2G25600.1 | Symbols: SPIK, AKT6 | Shaker pollen inward K+ channel | chr2:10894603-10898369 FORWARD LENGTH=888	0	55.79	GO:0009827 GO:0009860 GO:0030048	plant-type_cell_wall_modification pollen_tube_growth actin_filament-based_movement	GO:0005242 GO:0005267 GO:0030551	inward_rectifier_potassium_channel_activity potassium_channel_activity cyclic_nucleotide_binding	AH019233	0	96.2457	0	96.1581	MATCH	Scaffold_12	18989158	18998477
TR764|c1_g1_i1	1297	UniRef100_A0A0J8EJL4 Uncharacterized protein n=1 Tax=Beta vulgaris subsp. vulgaris RepID=A0A0J8EJL4_BETVU	8e-85	59.62	UniRef100_UPI00053ABD63 PREDICTED: dehydration-responsive element-binding protein 3 n=1 Tax=Camelina sativa RepID=UPI00053ABD63	7e-43	Bv8_197150_tysy.t1 cDNAEvidence=100	3e-88	59.62	AT5G11590.1 | Symbols: TINY2 | Integrase-type DNA-binding superfamily protein | chr5:3727789-3728499 REVERSE LENGTH=236	4e-45	76.77	GO:0006355 GO:0045893	regulation_of_transcription,_DNA-templated positive_regulation_of_transcription,_DNA-templated	GO:0003677 GO:0003700 GO:0043565	DNA_binding sequence-specific_DNA_binding_transcription_factor_activity sequence-specific_DNA_binding	AH014491	0	90.5575	0	90.5575	MATCH	Scaffold_9	13697206	13698054
TR765|c1_g1_i1	1701	UniRef100_A0A0J8EPC2 Uncharacterized protein n=1 Tax=Beta vulgaris subsp. vulgaris RepID=A0A0J8EPC2_BETVU	4e-168	75.78	UniRef100_UPI0003DEA2B3 PREDICTED: mitochondrial ubiquitin ligase activator of NFKB 1-like isoform X1 n=1 Tax=Glycine max RepID=UPI0003DEA2B3	3e-136	Bv7_170020_cket.t1 cDNAEvidence=100	1e-171	75.78	AT1G54150.1 | Symbols: | E3 Ubiquitin ligase family protein | chr1:20215480-20217303 FORWARD LENGTH=383	2e-87	46.53					AH013372	0	96.2343	0	96.2343	MATCH	Scaffold_8	9784414	9791607
TR765|c1_g1_i2	1141	UniRef100_A0A0J8EPC2 Uncharacterized protein n=1 Tax=Beta vulgaris subsp. vulgaris RepID=A0A0J8EPC2_BETVU	3e-130	76.43	UniRef100_UPI0003DEA2B3 PREDICTED: mitochondrial ubiquitin ligase activator of NFKB 1-like isoform X1 n=1 Tax=Glycine max RepID=UPI0003DEA2B3	2e-103	Bv7_170020_cket.t1 cDNAEvidence=100	1e-133	76.43	AT1G54150.1 | Symbols: | E3 Ubiquitin ligase family protein | chr1:20215480-20217303 FORWARD LENGTH=383	7e-60	45.8					AH013372	0	97.246	0	96.2343	MATCH	Scaffold_8	9784414	9791607
TR765|c1_g1_i3	398	No hit E<10-10	NA	NA	No informative hit E<10-10	NA	No informative hit E<10-10	NA	NA	No informative hit E<10-6	NA	NA	NA	NA	NA	NA	AH013372	2e-65	95.4839	0	96.2343	MATCH	Scaffold_8	9784414	9791607
TR765|c1_g1_i4	313	UniRef100_A0A0J8EPC2 Uncharacterized protein n=1 Tax=Beta vulgaris subsp. vulgaris RepID=A0A0J8EPC2_BETVU	2e-18	71.19	No informative hit E<10-10	NA	Bv7_170020_cket.t1 cDNAEvidence=100	9e-22	71.19	AT1G54150.1 | Symbols: | E3 Ubiquitin ligase family protein | chr1:20215480-20217303 FORWARD LENGTH=383	2e-08	52.08					AH013372	8e-138	94.8718	0	96.2343	MATCH	Scaffold_8	9784414	9791607
TR765|c1_g1_i5	1728	UniRef100_A0A0J8EPC2 Uncharacterized protein n=1 Tax=Beta vulgaris subsp. vulgaris RepID=A0A0J8EPC2_BETVU	3e-166	74.3	UniRef100_UPI0003DEA2B3 PREDICTED: mitochondrial ubiquitin ligase activator of NFKB 1-like isoform X1 n=1 Tax=Glycine max RepID=UPI0003DEA2B3	2e-134	Bv7_170020_cket.t1 cDNAEvidence=100	1e-169	74.3	AT1G54150.1 | Symbols: | E3 Ubiquitin ligase family protein | chr1:20215480-20217303 FORWARD LENGTH=383	1e-85	45.73					AH013372	0	94.5927	0	96.2343	MATCH	Scaffold_8	9784414	9791607
TR767|c1_g2_i1	943	UniRef100_A0A0K9RY29 Uncharacterized protein n=1 Tax=Spinacia oleracea RepID=A0A0K9RY29_SPIOL	3e-109	80.81	UniRef100_UPI00052EEACB PREDICTED: uncharacterized protein LOC104591829 n=1 Tax=Nelumbo nucifera RepID=UPI00052EEACB	7e-81	Bv6_149830_ocqf.t1 cDNAEvidence=100	9e-108	79.15	AT3G48830.1 | Symbols: | polynucleotide adenylyltransferase family protein / RNA recognition motif (RRM)-containing protein | chr3:18103272-18110216 FORWARD LENGTH=881	3e-70	57.73	GO:0006396	RNA_processing	GO:0003723 GO:0004652	RNA_binding polynucleotide_adenylyltransferase_activity	AH005130	0	96.962	0	96.962	MATCH	Scaffold_3	4356084	4362982
TR767|c1_g2_i2	1239	UniRef100_UPI0005815F36 PREDICTED: uncharacterized protein LOC105158182 n=1 Tax=Sesamum indicum RepID=UPI0005815F36	9e-90	74.68	UniRef100_UPI0005815F36 PREDICTED: uncharacterized protein LOC105158182 n=1 Tax=Sesamum indicum RepID=UPI0005815F36	9e-90	Bv6_149830_ocqf.t1 cDNAEvidence=100	2e-85	90.51	AT5G23690.1 | Symbols: | Polynucleotide adenylyltransferase family protein | chr5:7987664-7990466 FORWARD LENGTH=527	2e-68	75.32	GO:0006396	RNA_processing	GO:0003723	RNA_binding	AH005130	0	96.7267	0	96.962	MATCH	Scaffold_3	4356084	4362982
TR767|c1_g2_i3	1201	UniRef100_A0A0K9RY29 Uncharacterized protein n=1 Tax=Spinacia oleracea RepID=A0A0K9RY29_SPIOL	1e-67	50	UniRef100_UPI00053C7890 PREDICTED: uncharacterized protein LOC104821535 n=1 Tax=Tarenaya hassleriana RepID=UPI00053C7890	2e-46	Bv6_149830_ocqf.t1 cDNAEvidence=100	6e-64	77.42	AT3G48830.1 | Symbols: | polynucleotide adenylyltransferase family protein / RNA recognition motif (RRM)-containing protein | chr3:18103272-18110216 FORWARD LENGTH=881	1e-42	56.3	GO:0006396	RNA_processing	GO:0003723 GO:0004652	RNA_binding polynucleotide_adenylyltransferase_activity	AH005130	0	96.072	0	96.962	MATCH	Scaffold_3	4356084	4362982
TR767|c1_g2_i4	1383	UniRef100_D7TYT2 Putative uncharacterized protein n=1 Tax=Vitis vinifera RepID=D7TYT2_VITVI	7e-109	55.05	UniRef100_UPI00057AC536 PREDICTED: uncharacterized protein LOC105123083 isoform X1 n=1 Tax=Populus euphratica RepID=UPI00057AC536	1e-96	Bv5_113170_eddh.t1 cDNAEvidence=100	1e-95	52.48	AT3G48830.1 | Symbols: | polynucleotide adenylyltransferase family protein / RNA recognition motif (RRM)-containing protein | chr3:18103272-18110216 FORWARD LENGTH=881	5e-87	49.02	GO:0006396	RNA_processing	GO:0003723 GO:0004652	RNA_binding polynucleotide_adenylyltransferase_activity	AH005130	0	96.5686	0	96.962	MATCH	Scaffold_3	4356084	4362982
TR767|c1_g2_i5	421	UniRef100_A0A0K9RY29 Uncharacterized protein n=1 Tax=Spinacia oleracea RepID=A0A0K9RY29_SPIOL	6e-39	56.74	UniRef100_UPI00053C7890 PREDICTED: uncharacterized protein LOC104821535 n=1 Tax=Tarenaya hassleriana RepID=UPI00053C7890	6e-32	Bv6_149830_ocqf.t1 cDNAEvidence=100	2e-40	57.32	AT5G23690.1 | Symbols: | Polynucleotide adenylyltransferase family protein | chr5:7987664-7990466 FORWARD LENGTH=527	5e-33	80.95	GO:0006396	RNA_processing	GO:0003723	RNA_binding	AH005130	1e-97	94.0171	0	96.962	MATCH	Scaffold_3	4356084	4362982
TR767|c1_g2_i7	1072	UniRef100_A0A0K9RY29 Uncharacterized protein n=1 Tax=Spinacia oleracea RepID=A0A0K9RY29_SPIOL	1e-63	77.14	UniRef100_UPI00053C7890 PREDICTED: uncharacterized protein LOC104821535 n=1 Tax=Tarenaya hassleriana RepID=UPI00053C7890	2e-47	Bv6_149830_ocqf.t1 cDNAEvidence=100	6e-65	77.56	AT3G48830.1 | Symbols: | polynucleotide adenylyltransferase family protein / RNA recognition motif (RRM)-containing protein | chr3:18103272-18110216 FORWARD LENGTH=881	2e-43	56.62	GO:0006396	RNA_processing	GO:0003723 GO:0004652	RNA_binding polynucleotide_adenylyltransferase_activity	AH005130	0	96.4169	0	96.962	MATCH	Scaffold_3	4356084	4362982
TR767|c1_g2_i8	1064	UniRef100_A0A0K9RY29 Uncharacterized protein n=1 Tax=Spinacia oleracea RepID=A0A0K9RY29_SPIOL	2e-63	77.7	UniRef100_UPI0005815F36 PREDICTED: uncharacterized protein LOC105158182 n=1 Tax=Sesamum indicum RepID=UPI0005815F36	4e-49	Bv6_149830_ocqf.t1 cDNAEvidence=100	5e-64	75.16	AT3G48830.1 | Symbols: | polynucleotide adenylyltransferase family protein / RNA recognition motif (RRM)-containing protein | chr3:18103272-18110216 FORWARD LENGTH=881	7e-43	55.56	GO:0006396	RNA_processing	GO:0003723 GO:0004652	RNA_binding polynucleotide_adenylyltransferase_activity	AH005130	0	96.2357	0	96.962	MATCH	Scaffold_3	4356084	4362982
TR768|c0_g4_i2	937	UniRef100_A0A0J8C864 Uncharacterized protein n=1 Tax=Beta vulgaris subsp. vulgaris RepID=A0A0J8C864_BETVU	8e-40	58.04	No informative hit E<10-10	NA	Bv6_127720_jfcx.t1 cDNAEvidence=100	3e-43	58.04	AT5G67350.1 | Symbols: | unknown protein; Has 1807 Blast hits to 1807 proteins in 277 species: Archae - 0; Bacteria - 0; Metazoa - 736; Fungi - 347; Plants - 385; Viruses - 0; Other Eukaryotes - 339 (source: NCBI BLink). | chr5:26868521-26869429 REVERSE LENGTH=302	8e-07	35.46	GO:0008150	biological_process	GO:0003674	molecular_function	AH003890	0	95.0764	0	97.6231	MATCH	Scaffold_2	27626557	27627705
TR768|c0_g4_i3	1567	UniRef100_A0A0J8C864 Uncharacterized protein n=1 Tax=Beta vulgaris subsp. vulgaris RepID=A0A0J8C864_BETVU	1e-71	55.53	UniRef100_UPI00052EFEA7 PREDICTED: vitellogenin-1 isoform X1 n=2 Tax=Nelumbo nucifera RepID=UPI00052EFEA7	8e-10	Bv6_127720_jfcx.t1 cDNAEvidence=100	7e-75	55.53	AT5G67350.1 | Symbols: | unknown protein; Has 1807 Blast hits to 1807 proteins in 277 species: Archae - 0; Bacteria - 0; Metazoa - 736; Fungi - 347; Plants - 385; Viruses - 0; Other Eukaryotes - 339 (source: NCBI BLink). | chr5:26868521-26869429 REVERSE LENGTH=302	3e-06	35.46	GO:0008150	biological_process	GO:0003674	molecular_function	AH003890	0	97.6231	0	97.6231	MATCH	Scaffold_2	27626557	27627705
TR768|c0_g4_i4	709	UniRef100_A0A0J8C864 Uncharacterized protein n=1 Tax=Beta vulgaris subsp. vulgaris RepID=A0A0J8C864_BETVU	2e-16	48.7	No informative hit E<10-10	NA	Bv6_127720_jfcx.t1 cDNAEvidence=100	7e-20	48.7	No informative hit E<10-6	NA	NA	NA	NA	NA	NA	AH003890	0	96.0581	0	97.6231	MATCH	Scaffold_2	27626557	27627705
TR769|c1_g1_i1	309	UniRef100_UPI00053FAAEC PREDICTED: uncharacterized protein LOC104908074 n=1 Tax=Beta vulgaris subsp. vulgaris RepID=UPI00053FAAEC	7e-46	70.59	UniRef100_UPI00053FAAEC PREDICTED: uncharacterized protein LOC104908074 n=1 Tax=Beta vulgaris subsp. vulgaris RepID=UPI00053FAAEC	7e-46	Bv7_158040_yzmr.t1 cDNAEvidence=0	3e-35	57.43	AT4G23160.1 | Symbols: CRK8 | cysteine-rich RLK (RECEPTOR-like protein kinase) 8 | chr4:12129485-12134086 FORWARD LENGTH=1262	9e-23	48.04			GO:0016301	kinase_activity		NA	NA	NA	NA	NA		NA	NA
TR769|c1_g2_i1	605	UniRef100_UPI00053FAAEC PREDICTED: uncharacterized protein LOC104908074 n=1 Tax=Beta vulgaris subsp. vulgaris RepID=UPI00053FAAEC	1e-43	69.52	UniRef100_UPI00053FAAEC PREDICTED: uncharacterized protein LOC104908074 n=1 Tax=Beta vulgaris subsp. vulgaris RepID=UPI00053FAAEC	1e-43	Bv7_158040_yzmr.t1 cDNAEvidence=0	1e-30	54.55	AT4G23160.1 | Symbols: CRK8 | cysteine-rich RLK (RECEPTOR-like protein kinase) 8 | chr4:12129485-12134086 FORWARD LENGTH=1262	2e-14	42.53			GO:0016301	kinase_activity		NA	NA	NA	NA	NA		NA	NA
TR769|c1_g2_i3	647	UniRef100_UPI00053FAAEC PREDICTED: uncharacterized protein LOC104908074 n=1 Tax=Beta vulgaris subsp. vulgaris RepID=UPI00053FAAEC	2e-43	69.52	UniRef100_UPI00053FAAEC PREDICTED: uncharacterized protein LOC104908074 n=1 Tax=Beta vulgaris subsp. vulgaris RepID=UPI00053FAAEC	2e-43	Bv7_158040_yzmr.t1 cDNAEvidence=0	2e-30	54.55	AT4G23160.1 | Symbols: CRK8 | cysteine-rich RLK (RECEPTOR-like protein kinase) 8 | chr4:12129485-12134086 FORWARD LENGTH=1262	2e-14	42.53			GO:0016301	kinase_activity		NA	NA	NA	NA	NA		NA	NA
TR769|c1_g3_i1	515	UniRef100_UPI00053F3481 PREDICTED: uncharacterized protein LOC104901275 n=1 Tax=Beta vulgaris subsp. vulgaris RepID=UPI00053F3481	4e-32	50.48	UniRef100_UPI00053F3481 PREDICTED: uncharacterized protein LOC104901275 n=1 Tax=Beta vulgaris subsp. vulgaris RepID=UPI00053F3481	4e-32	Bv3_063040_udaq.t1 cDNAEvidence=40	7e-21	42	AT1G21280.1 | Symbols: | CONTAINS InterPro DOMAIN/s: Retrotransposon gag protein (InterPro:IPR005162); Has 707 Blast hits to 705 proteins in 25 species: Archae - 0; Bacteria - 0; Metazoa - 4; Fungi - 0; Plants - 703; Viruses - 0; Other Eukaryotes - 0 (source: NCBI BLink). | chr1:7447690-7448403 REVERSE LENGTH=237	1e-15	38.39	GO:0008150	biological_process	GO:0003674	molecular_function		NA	NA	NA	NA	NA		NA	NA
TR769|c1_g3_i2	701	UniRef100_UPI00053F7BFE PREDICTED: uncharacterized protein LOC104906429 n=1 Tax=Beta vulgaris subsp. vulgaris RepID=UPI00053F7BFE	5e-39	52.21	UniRef100_UPI00053F7BFE PREDICTED: uncharacterized protein LOC104906429 n=1 Tax=Beta vulgaris subsp. vulgaris RepID=UPI00053F7BFE	5e-39	Bv3_063040_udaq.t1 cDNAEvidence=40	1e-22	36.72	AT1G21280.1 | Symbols: | CONTAINS InterPro DOMAIN/s: Retrotransposon gag protein (InterPro:IPR005162); Has 707 Blast hits to 705 proteins in 25 species: Archae - 0; Bacteria - 0; Metazoa - 4; Fungi - 0; Plants - 703; Viruses - 0; Other Eukaryotes - 0 (source: NCBI BLink). | chr1:7447690-7448403 REVERSE LENGTH=237	9e-18	34.75	GO:0008150	biological_process	GO:0003674	molecular_function		NA	NA	NA	NA	NA		NA	NA
TR769|c1_g3_i3	924	UniRef100_UPI00053F3481 PREDICTED: uncharacterized protein LOC104901275 n=1 Tax=Beta vulgaris subsp. vulgaris RepID=UPI00053F3481	1e-30	50.48	UniRef100_UPI00053F3481 PREDICTED: uncharacterized protein LOC104901275 n=1 Tax=Beta vulgaris subsp. vulgaris RepID=UPI00053F3481	1e-30	Bv3_063040_udaq.t1 cDNAEvidence=40	3e-19	41.58	AT1G21280.1 | Symbols: | CONTAINS InterPro DOMAIN/s: Retrotransposon gag protein (InterPro:IPR005162); Has 707 Blast hits to 705 proteins in 25 species: Archae - 0; Bacteria - 0; Metazoa - 4; Fungi - 0; Plants - 703; Viruses - 0; Other Eukaryotes - 0 (source: NCBI BLink). | chr1:7447690-7448403 REVERSE LENGTH=237	2e-14	38.39	GO:0008150	biological_process	GO:0003674	molecular_function		NA	NA	NA	NA	NA		NA	NA
TR769|c1_g3_i4	848	UniRef100_UPI00053F7BFE PREDICTED: uncharacterized protein LOC104906429 n=1 Tax=Beta vulgaris subsp. vulgaris RepID=UPI00053F7BFE	6e-38	52.21	UniRef100_UPI00053F7BFE PREDICTED: uncharacterized protein LOC104906429 n=1 Tax=Beta vulgaris subsp. vulgaris RepID=UPI00053F7BFE	6e-38	Bv3_063040_udaq.t1 cDNAEvidence=40	2e-21	35.94	AT1G21280.1 | Symbols: | CONTAINS InterPro DOMAIN/s: Retrotransposon gag protein (InterPro:IPR005162); Has 707 Blast hits to 705 proteins in 25 species: Archae - 0; Bacteria - 0; Metazoa - 4; Fungi - 0; Plants - 703; Viruses - 0; Other Eukaryotes - 0 (source: NCBI BLink). | chr1:7447690-7448403 REVERSE LENGTH=237	6e-18	35.46	GO:0008150	biological_process	GO:0003674	molecular_function		NA	NA	NA	NA	NA		NA	NA
TR769|c1_g3_i5	518	UniRef100_UPI00053F3481 PREDICTED: uncharacterized protein LOC104901275 n=1 Tax=Beta vulgaris subsp. vulgaris RepID=UPI00053F3481	2e-31	49.52	UniRef100_UPI00053F3481 PREDICTED: uncharacterized protein LOC104901275 n=1 Tax=Beta vulgaris subsp. vulgaris RepID=UPI00053F3481	2e-31	Bv3_063040_udaq.t1 cDNAEvidence=40	7e-20	41	AT1G21280.1 | Symbols: | CONTAINS InterPro DOMAIN/s: Retrotransposon gag protein (InterPro:IPR005162); Has 707 Blast hits to 705 proteins in 25 species: Archae - 0; Bacteria - 0; Metazoa - 4; Fungi - 0; Plants - 703; Viruses - 0; Other Eukaryotes - 0 (source: NCBI BLink). | chr1:7447690-7448403 REVERSE LENGTH=237	9e-14	36.61	GO:0008150	biological_process	GO:0003674	molecular_function		NA	NA	NA	NA	NA		NA	NA
TR770|c0_g1_i1	1295	UniRef100_A0A0J8CNS6 Uncharacterized protein n=1 Tax=Beta vulgaris subsp. vulgaris RepID=A0A0J8CNS6_BETVU	0	89.7	UniRef100_UPI000579E9CF PREDICTED: nicotianamine synthase-like n=1 Tax=Populus euphratica RepID=UPI000579E9CF	8e-150	Bv4_080570_cfgt.t1 cDNAEvidence=100	0	89.7	AT1G56430.1 | Symbols: ATNAS4, NAS4 | nicotianamine synthase 4 | chr1:21137023-21137997 FORWARD LENGTH=324	4e-128	68.5	GO:0009555 GO:0009860 GO:0010233 GO:0030418	pollen_development pollen_tube_growth phloem_transport nicotianamine_biosynthetic_process	GO:0030410	nicotianamine_synthase_activity	AH011214	0	97.6344	0	97.7419	MATCH	Scaffold_6	24214121	24215050
TR770|c0_g1_i10	1758	UniRef100_A0A0J8CNS6 Uncharacterized protein n=1 Tax=Beta vulgaris subsp. vulgaris RepID=A0A0J8CNS6_BETVU	0	89.7	UniRef100_UPI000579E9CF PREDICTED: nicotianamine synthase-like n=1 Tax=Populus euphratica RepID=UPI000579E9CF	1e-147	Bv4_080570_cfgt.t1 cDNAEvidence=100	0	89.7	AT1G56430.1 | Symbols: ATNAS4, NAS4 | nicotianamine synthase 4 | chr1:21137023-21137997 FORWARD LENGTH=324	5e-126	68.5	GO:0009555 GO:0009860 GO:0010233 GO:0030418	pollen_development pollen_tube_growth phloem_transport nicotianamine_biosynthetic_process	GO:0030410	nicotianamine_synthase_activity	AH011214	0	97.6344	0	97.7419	MATCH	Scaffold_6	24214121	24215050
TR770|c0_g1_i11	1756	UniRef100_A0A0J8CNS6 Uncharacterized protein n=1 Tax=Beta vulgaris subsp. vulgaris RepID=A0A0J8CNS6_BETVU	0	89.7	UniRef100_UPI000579E9CF PREDICTED: nicotianamine synthase-like n=1 Tax=Populus euphratica RepID=UPI000579E9CF	2e-147	Bv4_080570_cfgt.t1 cDNAEvidence=100	0	89.7	AT1G56430.1 | Symbols: ATNAS4, NAS4 | nicotianamine synthase 4 | chr1:21137023-21137997 FORWARD LENGTH=324	5e-126	68.5	GO:0009555 GO:0009860 GO:0010233 GO:0030418	pollen_development pollen_tube_growth phloem_transport nicotianamine_biosynthetic_process	GO:0030410	nicotianamine_synthase_activity	AH011214	0	97.7419	0	97.7419	MATCH	Scaffold_6	24214121	24215050
TR770|c0_g1_i12	1686	UniRef100_A0A0J8CNS6 Uncharacterized protein n=1 Tax=Beta vulgaris subsp. vulgaris RepID=A0A0J8CNS6_BETVU	0	89.7	UniRef100_UPI000579E9CF PREDICTED: nicotianamine synthase-like n=1 Tax=Populus euphratica RepID=UPI000579E9CF	5e-148	Bv4_080570_cfgt.t1 cDNAEvidence=100	0	89.7	AT1G56430.1 | Symbols: ATNAS4, NAS4 | nicotianamine synthase 4 | chr1:21137023-21137997 FORWARD LENGTH=324	2e-126	68.5	GO:0009555 GO:0009860 GO:0010233 GO:0030418	pollen_development pollen_tube_growth phloem_transport nicotianamine_biosynthetic_process	GO:0030410	nicotianamine_synthase_activity	AH011214	0	97.7419	0	97.7419	MATCH	Scaffold_6	24214121	24215050
TR770|c0_g1_i13	2156	UniRef100_A0A0J8CNS6 Uncharacterized protein n=1 Tax=Beta vulgaris subsp. vulgaris RepID=A0A0J8CNS6_BETVU	0	89.7	UniRef100_UPI000579E9CF PREDICTED: nicotianamine synthase-like n=1 Tax=Populus euphratica RepID=UPI000579E9CF	1e-145	Bv4_080570_cfgt.t1 cDNAEvidence=100	0	89.7	AT1G56430.1 | Symbols: ATNAS4, NAS4 | nicotianamine synthase 4 | chr1:21137023-21137997 FORWARD LENGTH=324	2e-124	68.5	GO:0009555 GO:0009860 GO:0010233 GO:0030418	pollen_development pollen_tube_growth phloem_transport nicotianamine_biosynthetic_process	GO:0030410	nicotianamine_synthase_activity	AH011214	0	97.7419	0	97.7419	MATCH	Scaffold_6	24214121	24215050
TR770|c0_g1_i14	1106	UniRef100_A0A0J8CNS6 Uncharacterized protein n=1 Tax=Beta vulgaris subsp. vulgaris RepID=A0A0J8CNS6_BETVU	0	89.02	UniRef100_UPI000579E9CF PREDICTED: nicotianamine synthase-like n=1 Tax=Populus euphratica RepID=UPI000579E9CF	3e-150	Bv4_080570_cfgt.t1 cDNAEvidence=100	0	89.02	AT1G56430.1 | Symbols: ATNAS4, NAS4 | nicotianamine synthase 4 | chr1:21137023-21137997 FORWARD LENGTH=324	6e-129	62.01	GO:0009555 GO:0009860 GO:0010233 GO:0030418	pollen_development pollen_tube_growth phloem_transport nicotianamine_biosynthetic_process	GO:0030410	nicotianamine_synthase_activity	AH011214	0	97.5269	0	97.7419	MATCH	Scaffold_6	24214121	24215050
TR770|c0_g1_i15	1357	UniRef100_A0A0J8CNS6 Uncharacterized protein n=1 Tax=Beta vulgaris subsp. vulgaris RepID=A0A0J8CNS6_BETVU	0	89.7	UniRef100_UPI000579E9CF PREDICTED: nicotianamine synthase-like n=1 Tax=Populus euphratica RepID=UPI000579E9CF	2e-149	Bv4_080570_cfgt.t1 cDNAEvidence=100	0	89.7	AT1G56430.1 | Symbols: ATNAS4, NAS4 | nicotianamine synthase 4 | chr1:21137023-21137997 FORWARD LENGTH=324	6e-128	68.5	GO:0009555 GO:0009860 GO:0010233 GO:0030418	pollen_development pollen_tube_growth phloem_transport nicotianamine_biosynthetic_process	GO:0030410	nicotianamine_synthase_activity	AH011214	0	97.7419	0	97.7419	MATCH	Scaffold_6	24214121	24215050
TR770|c0_g1_i16	1805	UniRef100_A0A0J8CNS6 Uncharacterized protein n=1 Tax=Beta vulgaris subsp. vulgaris RepID=A0A0J8CNS6_BETVU	0	89.7	UniRef100_UPI000579E9CF PREDICTED: nicotianamine synthase-like n=1 Tax=Populus euphratica RepID=UPI000579E9CF	2e-147	Bv4_080570_cfgt.t1 cDNAEvidence=100	0	89.7	AT1G56430.1 | Symbols: ATNAS4, NAS4 | nicotianamine synthase 4 | chr1:21137023-21137997 FORWARD LENGTH=324	8e-126	68.5	GO:0009555 GO:0009860 GO:0010233 GO:0030418	pollen_development pollen_tube_growth phloem_transport nicotianamine_biosynthetic_process	GO:0030410	nicotianamine_synthase_activity	AH011214	0	97.6344	0	97.7419	MATCH	Scaffold_6	24214121	24215050
TR770|c0_g1_i17	2159	UniRef100_A0A0J8CNS6 Uncharacterized protein n=1 Tax=Beta vulgaris subsp. vulgaris RepID=A0A0J8CNS6_BETVU	0	89.7	UniRef100_UPI000579E9CF PREDICTED: nicotianamine synthase-like n=1 Tax=Populus euphratica RepID=UPI000579E9CF	7e-146	Bv4_080570_cfgt.t1 cDNAEvidence=100	0	89.7	AT1G56430.1 | Symbols: ATNAS4, NAS4 | nicotianamine synthase 4 | chr1:21137023-21137997 FORWARD LENGTH=324	2e-124	68.5	GO:0009555 GO:0009860 GO:0010233 GO:0030418	pollen_development pollen_tube_growth phloem_transport nicotianamine_biosynthetic_process	GO:0030410	nicotianamine_synthase_activity	AH011214	0	97.7419	0	97.7419	MATCH	Scaffold_6	24214121	24215050
TR770|c0_g1_i2	1358	UniRef100_A0A0J8CNS6 Uncharacterized protein n=1 Tax=Beta vulgaris subsp. vulgaris RepID=A0A0J8CNS6_BETVU	8e-158	91.43	UniRef100_UPI00015CA0F2 PREDICTED: nicotianamine synthase n=1 Tax=Vitis vinifera RepID=UPI00015CA0F2	3e-120	Bv4_080570_cfgt.t1 cDNAEvidence=100	3e-161	91.43	AT1G09240.1 | Symbols: NAS3, ATNAS3 | nicotianamine synthase 3 | chr1:2984950-2985912 FORWARD LENGTH=320	3e-108	66.53	GO:0009555 GO:0009860 GO:0010233 GO:0030418	pollen_development pollen_tube_growth phloem_transport nicotianamine_biosynthetic_process	GO:0030410	nicotianamine_synthase_activity	AH011214	0	97.5295	0	97.7419	MATCH	Scaffold_6	24214121	24215050
TR770|c0_g1_i3	1713	UniRef100_A0A0J8CNS6 Uncharacterized protein n=1 Tax=Beta vulgaris subsp. vulgaris RepID=A0A0J8CNS6_BETVU	0	89.7	UniRef100_UPI000579E9CF PREDICTED: nicotianamine synthase-like n=1 Tax=Populus euphratica RepID=UPI000579E9CF	6e-148	Bv4_080570_cfgt.t1 cDNAEvidence=100	0	89.7	AT1G56430.1 | Symbols: ATNAS4, NAS4 | nicotianamine synthase 4 | chr1:21137023-21137997 FORWARD LENGTH=324	3e-126	68.5	GO:0009555 GO:0009860 GO:0010233 GO:0030418	pollen_development pollen_tube_growth phloem_transport nicotianamine_biosynthetic_process	GO:0030410	nicotianamine_synthase_activity	AH011214	0	97.7419	0	97.7419	MATCH	Scaffold_6	24214121	24215050
TR770|c0_g1_i4	1813	UniRef100_A0A0J8CNS6 Uncharacterized protein n=1 Tax=Beta vulgaris subsp. vulgaris RepID=A0A0J8CNS6_BETVU	0	89.7	UniRef100_UPI000579E9CF PREDICTED: nicotianamine synthase-like n=1 Tax=Populus euphratica RepID=UPI000579E9CF	2e-147	Bv4_080570_cfgt.t1 cDNAEvidence=100	0	89.7	AT1G56430.1 | Symbols: ATNAS4, NAS4 | nicotianamine synthase 4 | chr1:21137023-21137997 FORWARD LENGTH=324	8e-126	68.5	GO:0009555 GO:0009860 GO:0010233 GO:0030418	pollen_development pollen_tube_growth phloem_transport nicotianamine_biosynthetic_process	GO:0030410	nicotianamine_synthase_activity	AH011214	0	97.6344	0	97.7419	MATCH	Scaffold_6	24214121	24215050
TR770|c0_g1_i5	1773	UniRef100_A0A0J8CNS6 Uncharacterized protein n=1 Tax=Beta vulgaris subsp. vulgaris RepID=A0A0J8CNS6_BETVU	0	89.7	UniRef100_UPI000579E9CF PREDICTED: nicotianamine synthase-like n=1 Tax=Populus euphratica RepID=UPI000579E9CF	2e-147	Bv4_080570_cfgt.t1 cDNAEvidence=100	0	89.7	AT1G56430.1 | Symbols: ATNAS4, NAS4 | nicotianamine synthase 4 | chr1:21137023-21137997 FORWARD LENGTH=324	7e-126	68.5	GO:0009555 GO:0009860 GO:0010233 GO:0030418	pollen_development pollen_tube_growth phloem_transport nicotianamine_biosynthetic_process	GO:0030410	nicotianamine_synthase_activity	AH011214	0	97.6344	0	97.7419	MATCH	Scaffold_6	24214121	24215050
TR770|c0_g1_i6	1702	UniRef100_A0A0J8CNS6 Uncharacterized protein n=1 Tax=Beta vulgaris subsp. vulgaris RepID=A0A0J8CNS6_BETVU	1e-155	91.43	UniRef100_UPI00015CA0F2 PREDICTED: nicotianamine synthase n=1 Tax=Vitis vinifera RepID=UPI00015CA0F2	1e-118	Bv4_080570_cfgt.t1 cDNAEvidence=100	4e-159	91.43	AT1G09240.1 | Symbols: NAS3, ATNAS3 | nicotianamine synthase 3 | chr1:2984950-2985912 FORWARD LENGTH=320	2e-106	66.53	GO:0009555 GO:0009860 GO:0010233 GO:0030418	pollen_development pollen_tube_growth phloem_transport nicotianamine_biosynthetic_process	GO:0030410	nicotianamine_synthase_activity	AH011214	0	97.6369	0	97.7419	MATCH	Scaffold_6	24214121	24215050
TR770|c0_g1_i7	1048	UniRef100_A0A0J8CNS6 Uncharacterized protein n=1 Tax=Beta vulgaris subsp. vulgaris RepID=A0A0J8CNS6_BETVU	2e-159	91.43	UniRef100_UPI00015CA0F2 PREDICTED: nicotianamine synthase n=1 Tax=Vitis vinifera RepID=UPI00015CA0F2	7e-122	Bv4_080570_cfgt.t1 cDNAEvidence=100	7e-163	91.43	AT1G09240.1 | Symbols: NAS3, ATNAS3 | nicotianamine synthase 3 | chr1:2984950-2985912 FORWARD LENGTH=320	1e-109	66.53	GO:0009555 GO:0009860 GO:0010233 GO:0030418	pollen_development pollen_tube_growth phloem_transport nicotianamine_biosynthetic_process	GO:0030410	nicotianamine_synthase_activity	AH011214	0	97.2767	0	97.7419	MATCH	Scaffold_6	24214121	24215050
TR770|c0_g1_i8	1309	UniRef100_A0A0J8CNS6 Uncharacterized protein n=1 Tax=Beta vulgaris subsp. vulgaris RepID=A0A0J8CNS6_BETVU	0	89.7	UniRef100_UPI000579E9CF PREDICTED: nicotianamine synthase-like n=1 Tax=Populus euphratica RepID=UPI000579E9CF	8e-150	Bv4_080570_cfgt.t1 cDNAEvidence=100	0	89.7	AT1G56430.1 | Symbols: ATNAS4, NAS4 | nicotianamine synthase 4 | chr1:21137023-21137997 FORWARD LENGTH=324	4e-128	68.5	GO:0009555 GO:0009860 GO:0010233 GO:0030418	pollen_development pollen_tube_growth phloem_transport nicotianamine_biosynthetic_process	GO:0030410	nicotianamine_synthase_activity	AH011214	0	97.7419	0	97.7419	MATCH	Scaffold_6	24214121	24215050
TR770|c0_g1_i9	1301	UniRef100_A0A0J8CNS6 Uncharacterized protein n=1 Tax=Beta vulgaris subsp. vulgaris RepID=A0A0J8CNS6_BETVU	4e-158	91.43	UniRef100_UPI00015CA0F2 PREDICTED: nicotianamine synthase n=1 Tax=Vitis vinifera RepID=UPI00015CA0F2	1e-120	Bv4_080570_cfgt.t1 cDNAEvidence=100	2e-161	91.43	AT1G09240.1 | Symbols: NAS3, ATNAS3 | nicotianamine synthase 3 | chr1:2984950-2985912 FORWARD LENGTH=320	2e-108	66.53	GO:0009555 GO:0009860 GO:0010233 GO:0030418	pollen_development pollen_tube_growth phloem_transport nicotianamine_biosynthetic_process	GO:0030410	nicotianamine_synthase_activity	AH011214	0	97.6369	0	97.7419	MATCH	Scaffold_6	24214121	24215050
TR771|c1_g1_i1	2007	UniRef100_A0A0J8D2L4 Uncharacterized protein n=1 Tax=Beta vulgaris subsp. vulgaris RepID=A0A0J8D2L4_BETVU	0	66.54	UniRef100_UPI0005FB21B9 PREDICTED: uncharacterized protein LOC105638706 isoform X2 n=1 Tax=Jatropha curcas RepID=UPI0005FB21B9	4e-100	Bv2_026520_nohz.t1 cDNAEvidence=100	0	66.54	AT5G38690.1 | Symbols: | Zinc-finger domain of monoamine-oxidase A repressor R1 protein | chr5:15479424-15482992 REVERSE LENGTH=572	5e-88	51.82	GO:0008150	biological_process	GO:0003674	molecular_function	AH016505	0	93.9665	0	94.1176	MATCH	Scaffold_10	21251979	21259231
TR771|c1_g1_i2	2034	UniRef100_A0A0J8D2L4 Uncharacterized protein n=1 Tax=Beta vulgaris subsp. vulgaris RepID=A0A0J8D2L4_BETVU	0	66.91	UniRef100_UPI0005FB21B9 PREDICTED: uncharacterized protein LOC105638706 isoform X2 n=1 Tax=Jatropha curcas RepID=UPI0005FB21B9	9e-100	Bv2_026520_nohz.t1 cDNAEvidence=100	0	66.91	AT5G38690.1 | Symbols: | Zinc-finger domain of monoamine-oxidase A repressor R1 protein | chr5:15479424-15482992 REVERSE LENGTH=572	7e-88	51.82	GO:0008150	biological_process	GO:0003674	molecular_function	AH016505	0	94.1176	0	94.1176	MATCH	Scaffold_10	21251979	21259231
TR771|c1_g1_i4	2009	UniRef100_A0A0J8D2L4 Uncharacterized protein n=1 Tax=Beta vulgaris subsp. vulgaris RepID=A0A0J8D2L4_BETVU	0	66.36	UniRef100_UPI0005FB21B9 PREDICTED: uncharacterized protein LOC105638706 isoform X2 n=1 Tax=Jatropha curcas RepID=UPI0005FB21B9	1e-99	Bv2_026520_nohz.t1 cDNAEvidence=100	0	66.36	AT5G38690.1 | Symbols: | Zinc-finger domain of monoamine-oxidase A repressor R1 protein | chr5:15479424-15482992 REVERSE LENGTH=572	2e-87	51.49	GO:0008150	biological_process	GO:0003674	molecular_function	AH016505	0	94.0754	0	94.1176	MATCH	Scaffold_10	21251979	21259231
TR772|c8_g2_i1	1116	UniRef100_UPI00053FFA01 PREDICTED: transposon Tf2-1 polyprotein isoform X1 n=1 Tax=Beta vulgaris subsp. vulgaris RepID=UPI00053FFA01	3e-63	39.85	UniRef100_UPI00053FFA01 PREDICTED: transposon Tf2-1 polyprotein isoform X1 n=1 Tax=Beta vulgaris subsp. vulgaris RepID=UPI00053FFA01	3e-63	No informative hit E<10-10	NA	NA	ATMG00860.1 | Symbols: ORF158 | DNA/RNA polymerases superfamily protein | chrM:235916-236392 FORWARD LENGTH=158	1e-11	36.11	GO:0008150	biological_process	GO:0003674	molecular_function		NA	NA	NA	NA	NA		NA	NA
TR772|c8_g3_i11	501	No hit E<10-10	NA	NA	No informative hit E<10-10	NA	No informative hit E<10-10	NA	NA	No informative hit E<10-6	NA	NA	NA	NA	NA	NA		NA	NA	NA	NA	NA		NA	NA
TR772|c8_g3_i14	750	No hit E<10-10	NA	NA	No informative hit E<10-10	NA	No informative hit E<10-10	NA	NA	No informative hit E<10-6	NA	NA	NA	NA	NA	NA		NA	NA	NA	NA	NA		NA	NA
TR772|c8_g3_i4	480	No hit E<10-10	NA	NA	No informative hit E<10-10	NA	No informative hit E<10-10	NA	NA	No informative hit E<10-6	NA	NA	NA	NA	NA	NA		NA	NA	NA	NA	NA		NA	NA
TR773|c2_g1_i10	1313	UniRef100_A0A0K9RED8 Proteasome subunit beta type n=1 Tax=Spinacia oleracea RepID=A0A0K9RED8_SPIOL	4e-147	92.5	UniRef100_A0A0K9RED8 Proteasome subunit beta type n=1 Tax=Spinacia oleracea RepID=A0A0K9RED8_SPIOL	4e-147	Bv3_067850_iocc.t1 cDNAEvidence=100	3e-124	91.41	AT1G56450.1 | Symbols: PBG1 | 20S proteasome beta subunit G1 | chr1:21141970-21144186 FORWARD LENGTH=246	2e-132	82.02	GO:0006094 GO:0006096 GO:0006511 GO:0006635 GO:0009407 GO:0009651 GO:0043161 GO:0043248 GO:0046686 GO:0051788 GO:0080129	gluconeogenesis glycolytic_process ubiquitin-dependent_protein_catabolic_process fatty_acid_beta-oxidation toxin_catabolic_process response_to_salt_stress proteasome-mediated_ubiquitin-dependent_protein_catabolic_process proteasome_assembly response_to_cadmium_ion response_to_misfolded_protein proteasome_core_complex_assembly	GO:0008233	peptidase_activity	AH012167	0	90.9091	0	98.468	MATCH	Scaffold_7	21452631	21456457
TR773|c2_g1_i2	1013	UniRef100_A0A0K9RED8 Proteasome subunit beta type n=1 Tax=Spinacia oleracea RepID=A0A0K9RED8_SPIOL	2e-126	92.82	UniRef100_A0A0K9RED8 Proteasome subunit beta type n=1 Tax=Spinacia oleracea RepID=A0A0K9RED8_SPIOL	2e-126	Bv3_067850_iocc.t1 cDNAEvidence=100	3e-102	91.56	AT1G56450.1 | Symbols: PBG1 | 20S proteasome beta subunit G1 | chr1:21141970-21144186 FORWARD LENGTH=246	6e-109	79.35	GO:0006094 GO:0006096 GO:0006511 GO:0006635 GO:0009407 GO:0009651 GO:0043161 GO:0043248 GO:0046686 GO:0051788 GO:0080129	gluconeogenesis glycolytic_process ubiquitin-dependent_protein_catabolic_process fatty_acid_beta-oxidation toxin_catabolic_process response_to_salt_stress proteasome-mediated_ubiquitin-dependent_protein_catabolic_process proteasome_assembly response_to_cadmium_ion response_to_misfolded_protein proteasome_core_complex_assembly	GO:0008233	peptidase_activity	AH012167	0	98.3287	0	98.468	MATCH	Scaffold_7	21452631	21456457
TR773|c2_g1_i5	1246	UniRef100_A0A0K9RED8 Proteasome subunit beta type n=1 Tax=Spinacia oleracea RepID=A0A0K9RED8_SPIOL	2e-147	92.5	UniRef100_A0A0K9RED8 Proteasome subunit beta type n=1 Tax=Spinacia oleracea RepID=A0A0K9RED8_SPIOL	2e-147	Bv3_067850_iocc.t1 cDNAEvidence=100	2e-124	91.41	AT1G56450.1 | Symbols: PBG1 | 20S proteasome beta subunit G1 | chr1:21141970-21144186 FORWARD LENGTH=246	1e-132	82.02	GO:0006094 GO:0006096 GO:0006511 GO:0006635 GO:0009407 GO:0009651 GO:0043161 GO:0043248 GO:0046686 GO:0051788 GO:0080129	gluconeogenesis glycolytic_process ubiquitin-dependent_protein_catabolic_process fatty_acid_beta-oxidation toxin_catabolic_process response_to_salt_stress proteasome-mediated_ubiquitin-dependent_protein_catabolic_process proteasome_assembly response_to_cadmium_ion response_to_misfolded_protein proteasome_core_complex_assembly	GO:0008233	peptidase_activity	AH012167	0	90.9091	0	98.468	MATCH	Scaffold_7	21452631	21456457
TR773|c2_g1_i6	1072	UniRef100_A0A0K9RED8 Proteasome subunit beta type n=1 Tax=Spinacia oleracea RepID=A0A0K9RED8_SPIOL	2e-148	92.5	UniRef100_A0A0K9RED8 Proteasome subunit beta type n=1 Tax=Spinacia oleracea RepID=A0A0K9RED8_SPIOL	2e-148	Bv3_067850_iocc.t1 cDNAEvidence=100	2e-125	91.41	AT1G56450.1 | Symbols: PBG1 | 20S proteasome beta subunit G1 | chr1:21141970-21144186 FORWARD LENGTH=246	1e-133	82.02	GO:0006094 GO:0006096 GO:0006511 GO:0006635 GO:0009407 GO:0009651 GO:0043161 GO:0043248 GO:0046686 GO:0051788 GO:0080129	gluconeogenesis glycolytic_process ubiquitin-dependent_protein_catabolic_process fatty_acid_beta-oxidation toxin_catabolic_process response_to_salt_stress proteasome-mediated_ubiquitin-dependent_protein_catabolic_process proteasome_assembly response_to_cadmium_ion response_to_misfolded_protein proteasome_core_complex_assembly	GO:0008233	peptidase_activity	AH012167	0	90.9091	0	98.468	MATCH	Scaffold_7	21452631	21456457
TR773|c2_g1_i8	1044	UniRef100_A0A0K9RED8 Proteasome subunit beta type n=1 Tax=Spinacia oleracea RepID=A0A0K9RED8_SPIOL	3e-126	92.82	UniRef100_A0A0K9RED8 Proteasome subunit beta type n=1 Tax=Spinacia oleracea RepID=A0A0K9RED8_SPIOL	3e-126	Bv3_067850_iocc.t1 cDNAEvidence=100	5e-102	91.56	AT1G56450.1 | Symbols: PBG1 | 20S proteasome beta subunit G1 | chr1:21141970-21144186 FORWARD LENGTH=246	8e-109	79.35	GO:0006094 GO:0006096 GO:0006511 GO:0006635 GO:0009407 GO:0009651 GO:0043161 GO:0043248 GO:0046686 GO:0051788 GO:0080129	gluconeogenesis glycolytic_process ubiquitin-dependent_protein_catabolic_process fatty_acid_beta-oxidation toxin_catabolic_process response_to_salt_stress proteasome-mediated_ubiquitin-dependent_protein_catabolic_process proteasome_assembly response_to_cadmium_ion response_to_misfolded_protein proteasome_core_complex_assembly	GO:0008233	peptidase_activity	AH012167	0	98.468	0	98.468	MATCH	Scaffold_7	21452631	21456457
TR774|c2_g2_i2	2732	UniRef100_UPI00053F7934 PREDICTED: probable thimet oligopeptidase isoform X1 n=1 Tax=Beta vulgaris subsp. vulgaris RepID=UPI00053F7934	0	83.17	UniRef100_UPI00053F7934 PREDICTED: probable thimet oligopeptidase isoform X1 n=1 Tax=Beta vulgaris subsp. vulgaris RepID=UPI00053F7934	0	Bv6_151620_dnhd.t1 cDNAEvidence=100	0	82.18	AT1G67690.1 | Symbols: | Zincin-like metalloproteases family protein | chr1:25369086-25373730 FORWARD LENGTH=710	0	57.26	GO:0006508 GO:0007059 GO:0007129 GO:0007131 GO:0009909 GO:0016570 GO:0019243 GO:0031507 GO:0042138 GO:0045787 GO:0048449	proteolysis chromosome_segregation synapsis reciprocal_meiotic_recombination regulation_of_flower_development histone_modification methylglyoxal_catabolic_process_to_D-lactate heterochromatin_assembly meiotic_DNA_double-strand_break_formation positive_regulation_of_cell_cycle floral_organ_formation	GO:0004222	metalloendopeptidase_activity	AH004908	0	97.72	0	97.72	MATCH	Scaffold_3	2108605	2123454
TR774|c2_g2_i3	1732	UniRef100_UPI00053F7934 PREDICTED: probable thimet oligopeptidase isoform X1 n=1 Tax=Beta vulgaris subsp. vulgaris RepID=UPI00053F7934	0	83.38	UniRef100_UPI00053F7934 PREDICTED: probable thimet oligopeptidase isoform X1 n=1 Tax=Beta vulgaris subsp. vulgaris RepID=UPI00053F7934	0	Bv6_151620_dnhd.t1 cDNAEvidence=100	0	83.38	AT1G67690.1 | Symbols: | Zincin-like metalloproteases family protein | chr1:25369086-25373730 FORWARD LENGTH=710	1e-162	61.25	GO:0006508 GO:0007059 GO:0007129 GO:0007131 GO:0009909 GO:0016570 GO:0019243 GO:0031507 GO:0042138 GO:0045787 GO:0048449	proteolysis chromosome_segregation synapsis reciprocal_meiotic_recombination regulation_of_flower_development histone_modification methylglyoxal_catabolic_process_to_D-lactate heterochromatin_assembly meiotic_DNA_double-strand_break_formation positive_regulation_of_cell_cycle floral_organ_formation	GO:0004222	metalloendopeptidase_activity	AH004908	0	98.135	0	97.72	MATCH	Scaffold_3	2108605	2123454
TR774|c2_g2_i4	874	UniRef100_A0A0K9R9H7 Uncharacterized protein n=1 Tax=Spinacia oleracea RepID=A0A0K9R9H7_SPIOL	4e-58	88	UniRef100_A0A0B0PQ30 Thimet oligopeptidase n=1 Tax=Gossypium arboreum RepID=A0A0B0PQ30_GOSAR	2e-52	Bv6_151620_dnhd.t1 cDNAEvidence=100	2e-41	89.33	AT1G67690.1 | Symbols: | Zincin-like metalloproteases family protein | chr1:25369086-25373730 FORWARD LENGTH=710	2e-26	69.44	GO:0006508 GO:0007059 GO:0007129 GO:0007131 GO:0009909 GO:0016570 GO:0019243 GO:0031507 GO:0042138 GO:0045787 GO:0048449	proteolysis chromosome_segregation synapsis reciprocal_meiotic_recombination regulation_of_flower_development histone_modification methylglyoxal_catabolic_process_to_D-lactate heterochromatin_assembly meiotic_DNA_double-strand_break_formation positive_regulation_of_cell_cycle floral_organ_formation	GO:0004222	metalloendopeptidase_activity	AH004908	0	92.8187	0	97.72	MATCH	Scaffold_3	2108605	2123454
TR774|c2_g2_i7	935	UniRef100_UPI00054005D7 PREDICTED: probable thimet oligopeptidase isoform X2 n=1 Tax=Beta vulgaris subsp. vulgaris RepID=UPI00054005D7	1e-96	90.2	UniRef100_UPI00054005D7 PREDICTED: probable thimet oligopeptidase isoform X2 n=1 Tax=Beta vulgaris subsp. vulgaris RepID=UPI00054005D7	1e-96	Bv6_151620_dnhd.t2 cDNAEvidence=100	7e-100	90.2	AT1G67690.1 | Symbols: | Zincin-like metalloproteases family protein | chr1:25369086-25373730 FORWARD LENGTH=710	8e-70	68.67	GO:0006508 GO:0007059 GO:0007129 GO:0007131 GO:0009909 GO:0016570 GO:0019243 GO:0031507 GO:0042138 GO:0045787 GO:0048449	proteolysis chromosome_segregation synapsis reciprocal_meiotic_recombination regulation_of_flower_development histone_modification methylglyoxal_catabolic_process_to_D-lactate heterochromatin_assembly meiotic_DNA_double-strand_break_formation positive_regulation_of_cell_cycle floral_organ_formation	GO:0004222	metalloendopeptidase_activity	AH004908	0	94.6903	0	97.72	MATCH	Scaffold_3	2108605	2123454
TR774|c2_g2_i8	534	UniRef100_UPI00054005D7 PREDICTED: probable thimet oligopeptidase isoform X2 n=1 Tax=Beta vulgaris subsp. vulgaris RepID=UPI00054005D7	1e-64	91.35	UniRef100_UPI00054005D7 PREDICTED: probable thimet oligopeptidase isoform X2 n=1 Tax=Beta vulgaris subsp. vulgaris RepID=UPI00054005D7	1e-64	Bv6_151620_dnhd.t2 cDNAEvidence=100	5e-68	91.35	AT1G67690.1 | Symbols: | Zincin-like metalloproteases family protein | chr1:25369086-25373730 FORWARD LENGTH=710	2e-46	68.32	GO:0006508 GO:0007059 GO:0007129 GO:0007131 GO:0009909 GO:0016570 GO:0019243 GO:0031507 GO:0042138 GO:0045787 GO:0048449	proteolysis chromosome_segregation synapsis reciprocal_meiotic_recombination regulation_of_flower_development histone_modification methylglyoxal_catabolic_process_to_D-lactate heterochromatin_assembly meiotic_DNA_double-strand_break_formation positive_regulation_of_cell_cycle floral_organ_formation	GO:0004222	metalloendopeptidase_activity	AH004908	0	97.5741	0	97.72	MATCH	Scaffold_3	2108605	2123454
TR776|c0_g1_i1	2003	No hit E<10-10	NA	NA	No informative hit E<10-10	NA	No informative hit E<10-10	NA	NA	No informative hit E<10-6	NA	NA	NA	NA	NA	NA	AH007784	NA	NA	NA	NA	NA	Scaffold_4	23327554	23340275
TR776|c0_g1_i12	1984	No hit E<10-10	NA	NA	No informative hit E<10-10	NA	No informative hit E<10-10	NA	NA	No informative hit E<10-6	NA	NA	NA	NA	NA	NA	AH007784	NA	NA	NA	NA	NA	Scaffold_4	23327554	23340275
TR776|c0_g1_i3	2085	No hit E<10-10	NA	NA	No informative hit E<10-10	NA	No informative hit E<10-10	NA	NA	No informative hit E<10-6	NA	NA	NA	NA	NA	NA	AH007784	NA	NA	NA	NA	NA	Scaffold_4	23327554	23340275
TR776|c0_g1_i4	802	No hit E<10-10	NA	NA	No informative hit E<10-10	NA	No informative hit E<10-10	NA	NA	No informative hit E<10-6	NA	NA	NA	NA	NA	NA	AH007784	NA	NA	NA	NA	NA	Scaffold_4	23327554	23340275
TR776|c0_g1_i6	2034	No hit E<10-10	NA	NA	No informative hit E<10-10	NA	No informative hit E<10-10	NA	NA	No informative hit E<10-6	NA	NA	NA	NA	NA	NA	AH007784	NA	NA	NA	NA	NA	Scaffold_4	23327554	23340275
TR776|c0_g1_i7	1919	No hit E<10-10	NA	NA	No informative hit E<10-10	NA	No informative hit E<10-10	NA	NA	No informative hit E<10-6	NA	NA	NA	NA	NA	NA	AH007784	NA	NA	NA	NA	NA	Scaffold_4	23327554	23340275
TR776|c0_g1_i8	1700	No hit E<10-10	NA	NA	No informative hit E<10-10	NA	No informative hit E<10-10	NA	NA	No informative hit E<10-6	NA	NA	NA	NA	NA	NA	AH007784	NA	NA	NA	NA	NA	Scaffold_4	23327554	23340275
TR776|c0_g1_i9	1633	No hit E<10-10	NA	NA	No informative hit E<10-10	NA	No informative hit E<10-10	NA	NA	No informative hit E<10-6	NA	NA	NA	NA	NA	NA	AH007784	NA	NA	NA	NA	NA	Scaffold_4	23327554	23340275
TR777|c1_g1_i1	867	UniRef100_A0A0K9QDG0 Uncharacterized protein n=1 Tax=Spinacia oleracea RepID=A0A0K9QDG0_SPIOL	1e-70	78.23	UniRef100_UPI0005812E83 PREDICTED: uncharacterized protein LOC105168835 n=1 Tax=Sesamum indicum RepID=UPI0005812E83	2e-63	Bv2_029540_kqzf.t1 cDNAEvidence=100	1e-72	78.23	AT5G48020.1 | Symbols: | 2-oxoglutarate (2OG) and Fe(II)-dependent oxygenase superfamily protein | chr5:19462888-19464790 REVERSE LENGTH=355	1e-56	63.19	GO:0008150	biological_process			AH015303	0	96.2199	0	96.8982	MATCH	Scaffold_10	394298	404702
TR777|c1_g1_i2	2959	UniRef100_A0A0J8D3G8 Uncharacterized protein n=1 Tax=Beta vulgaris subsp. vulgaris RepID=A0A0J8D3G8_BETVU	0	86.65	UniRef100_A0A0B0P2H0 Flavonol synthase/flavanone 3-hydroxylase n=1 Tax=Gossypium arboreum RepID=A0A0B0P2H0_GOSAR	0	Bv2_029540_kqzf.t1 cDNAEvidence=100	0	86.65	AT5G48020.1 | Symbols: | 2-oxoglutarate (2OG) and Fe(II)-dependent oxygenase superfamily protein | chr5:19462888-19464790 REVERSE LENGTH=355	0	74.31	GO:0008150	biological_process			AH015303	0	96.8307	0	96.8982	MATCH	Scaffold_10	394298	404702
TR777|c1_g1_i3	1381	UniRef100_A0A0J8D3G8 Uncharacterized protein n=1 Tax=Beta vulgaris subsp. vulgaris RepID=A0A0J8D3G8_BETVU	0	87.3	UniRef100_A0A0B0P2H0 Flavonol synthase/flavanone 3-hydroxylase n=1 Tax=Gossypium arboreum RepID=A0A0B0P2H0_GOSAR	2e-180	Bv2_029540_kqzf.t1 cDNAEvidence=100	0	87.3	AT5G48020.1 | Symbols: | 2-oxoglutarate (2OG) and Fe(II)-dependent oxygenase superfamily protein | chr5:19462888-19464790 REVERSE LENGTH=355	4e-169	74.04	GO:0008150	biological_process			AH015303	0	96.5804	0	96.8982	MATCH	Scaffold_10	394298	404702
TR777|c1_g1_i4	2194	UniRef100_A0A0J8D3G8 Uncharacterized protein n=1 Tax=Beta vulgaris subsp. vulgaris RepID=A0A0J8D3G8_BETVU	0	86.92	UniRef100_A0A0B0P2H0 Flavonol synthase/flavanone 3-hydroxylase n=1 Tax=Gossypium arboreum RepID=A0A0B0P2H0_GOSAR	0	Bv2_029540_kqzf.t1 cDNAEvidence=100	0	86.92	AT5G48020.1 | Symbols: | 2-oxoglutarate (2OG) and Fe(II)-dependent oxygenase superfamily protein | chr5:19462888-19464790 REVERSE LENGTH=355	0	74.03	GO:0008150	biological_process			AH015303	0	96.8982	0	96.8982	MATCH	Scaffold_10	394298	404702
TR778|c3_g1_i1	4655	UniRef100_F6HLH3 Putative uncharacterized protein n=1 Tax=Vitis vinifera RepID=F6HLH3_VITVI	1e-170	72.08	UniRef100_UPI00052EFA0B PREDICTED: uncharacterized protein LOC104597588 isoform X2 n=1 Tax=Nelumbo nucifera RepID=UPI00052EFA0B	5e-162	Bv3_069010_zjzh.t1 cDNAEvidence=100	5e-162	75.93	AT3G58050.1 | Symbols: | unknown protein; BEST Arabidopsis thaliana protein match is: unknown protein (TAIR:AT2G41960.1); Has 13384 Blast hits to 8116 proteins in 546 species: Archae - 41; Bacteria - 766; Metazoa - 5596; Fungi - 1431; Plants - 589; Viruses - 46; Other Eukaryotes - 4915 (source: NCBI BLink). | chr3:21492539-21497018 FORWARD LENGTH=1209	4e-130	62.15	GO:0008150	biological_process	GO:0003674	molecular_function	AH020304	0	95.3448	0	95.5657	MATCH	Scaffold_13	17920889	17928820
TR778|c3_g1_i11	3996	UniRef100_A0A0K9R8M1 Uncharacterized protein n=1 Tax=Spinacia oleracea RepID=A0A0K9R8M1_SPIOL	1e-169	75.64	UniRef100_UPI00051B8098 PREDICTED: uncharacterized protein LOC104108496 n=1 Tax=Nicotiana tomentosiformis RepID=UPI00051B8098	6e-164	Bv3_069010_zjzh.t1 cDNAEvidence=100	2e-172	76.15	AT3G58050.1 | Symbols: | unknown protein; BEST Arabidopsis thaliana protein match is: unknown protein (TAIR:AT2G41960.1); Has 13384 Blast hits to 8116 proteins in 546 species: Archae - 41; Bacteria - 766; Metazoa - 5596; Fungi - 1431; Plants - 589; Viruses - 46; Other Eukaryotes - 4915 (source: NCBI BLink). | chr3:21492539-21497018 FORWARD LENGTH=1209	3e-148	65.3	GO:0008150	biological_process	GO:0003674	molecular_function	AH020304	0	95.6522	0	95.5657	MATCH	Scaffold_13	17920889	17928820
TR778|c3_g1_i2	2278	UniRef100_A0A0J8BFN5 Uncharacterized protein n=1 Tax=Beta vulgaris subsp. vulgaris RepID=A0A0J8BFN5_BETVU	7e-141	47.28	UniRef100_UPI0005FC0F59 PREDICTED: uncharacterized protein LOC105637253 isoform X1 n=1 Tax=Jatropha curcas RepID=UPI0005FC0F59	3e-57	Bv3_069010_zjzh.t1 cDNAEvidence=100	3e-144	47.28	AT3G58050.1 | Symbols: | unknown protein; BEST Arabidopsis thaliana protein match is: unknown protein (TAIR:AT2G41960.1); Has 13384 Blast hits to 8116 proteins in 546 species: Archae - 41; Bacteria - 766; Metazoa - 5596; Fungi - 1431; Plants - 589; Viruses - 46; Other Eukaryotes - 4915 (source: NCBI BLink). | chr3:21492539-21497018 FORWARD LENGTH=1209	4e-31	29.45	GO:0008150	biological_process	GO:0003674	molecular_function	AH020304	0	96.6847	0	95.5657	MATCH	Scaffold_13	17920889	17928820
TR778|c3_g1_i3	4928	UniRef100_F6HLH3 Putative uncharacterized protein n=1 Tax=Vitis vinifera RepID=F6HLH3_VITVI	3e-176	72.08	UniRef100_UPI00052EFA0B PREDICTED: uncharacterized protein LOC104597588 isoform X2 n=1 Tax=Nelumbo nucifera RepID=UPI00052EFA0B	2e-166	Bv3_069010_zjzh.t1 cDNAEvidence=100	2e-161	75.93	AT3G58050.1 | Symbols: | unknown protein; BEST Arabidopsis thaliana protein match is: unknown protein (TAIR:AT2G41960.1); Has 13384 Blast hits to 8116 proteins in 546 species: Archae - 41; Bacteria - 766; Metazoa - 5596; Fungi - 1431; Plants - 589; Viruses - 46; Other Eukaryotes - 4915 (source: NCBI BLink). | chr3:21492539-21497018 FORWARD LENGTH=1209	1e-129	62.15	GO:0008150	biological_process	GO:0003674	molecular_function	AH020304	0	95.3448	0	95.5657	MATCH	Scaffold_13	17920889	17928820
TR778|c3_g1_i4	4074	UniRef100_A0A0K9R8M1 Uncharacterized protein n=1 Tax=Spinacia oleracea RepID=A0A0K9R8M1_SPIOL	2e-169	75.64	UniRef100_UPI000711A3B6 PREDICTED: uncharacterized protein LOC106757724 n=1 Tax=Vigna radiata var. radiata RepID=UPI000711A3B6	8e-166	Bv3_069010_zjzh.t1 cDNAEvidence=100	4e-172	76.15	AT3G58050.1 | Symbols: | unknown protein; BEST Arabidopsis thaliana protein match is: unknown protein (TAIR:AT2G41960.1); Has 13384 Blast hits to 8116 proteins in 546 species: Archae - 41; Bacteria - 766; Metazoa - 5596; Fungi - 1431; Plants - 589; Viruses - 46; Other Eukaryotes - 4915 (source: NCBI BLink). | chr3:21492539-21497018 FORWARD LENGTH=1209	4e-148	65.3	GO:0008150	biological_process	GO:0003674	molecular_function	AH020304	0	95.1818	0	95.5657	MATCH	Scaffold_13	17920889	17928820
TR778|c3_g1_i5	2546	UniRef100_A0A0K9R8M1 Uncharacterized protein n=1 Tax=Spinacia oleracea RepID=A0A0K9R8M1_SPIOL	1e-165	48.88	UniRef100_UPI0005FC0F59 PREDICTED: uncharacterized protein LOC105637253 isoform X1 n=1 Tax=Jatropha curcas RepID=UPI0005FC0F59	2e-63	Bv3_069010_zjzh.t1 cDNAEvidence=100	2e-167	48.06	AT3G58050.1 | Symbols: | unknown protein; BEST Arabidopsis thaliana protein match is: unknown protein (TAIR:AT2G41960.1); Has 13384 Blast hits to 8116 proteins in 546 species: Archae - 41; Bacteria - 766; Metazoa - 5596; Fungi - 1431; Plants - 589; Viruses - 46; Other Eukaryotes - 4915 (source: NCBI BLink). | chr3:21492539-21497018 FORWARD LENGTH=1209	7e-32	29.54	GO:0008150	biological_process	GO:0003674	molecular_function	AH020304	0	96.5554	0	95.5657	MATCH	Scaffold_13	17920889	17928820
TR778|c3_g1_i6	3075	UniRef100_A0A0J8BFN5 Uncharacterized protein n=1 Tax=Beta vulgaris subsp. vulgaris RepID=A0A0J8BFN5_BETVU	7e-158	47.49	UniRef100_UPI0003D7469F PREDICTED: uncharacterized protein LOC102619076 n=1 Tax=Citrus sinensis RepID=UPI0003D7469F	2e-104	Bv3_069010_zjzh.t1 cDNAEvidence=100	3e-161	47.49	AT3G58050.1 | Symbols: | unknown protein; BEST Arabidopsis thaliana protein match is: unknown protein (TAIR:AT2G41960.1); Has 13384 Blast hits to 8116 proteins in 546 species: Archae - 41; Bacteria - 766; Metazoa - 5596; Fungi - 1431; Plants - 589; Viruses - 46; Other Eukaryotes - 4915 (source: NCBI BLink). | chr3:21492539-21497018 FORWARD LENGTH=1209	2e-43	67.16	GO:0008150	biological_process	GO:0003674	molecular_function	AH020304	0	95.5657	0	95.5657	MATCH	Scaffold_13	17920889	17928820
TR778|c3_g1_i7	4742	UniRef100_F6HLH3 Putative uncharacterized protein n=1 Tax=Vitis vinifera RepID=F6HLH3_VITVI	1e-170	72.08	UniRef100_UPI00052EFA0B PREDICTED: uncharacterized protein LOC104597588 isoform X2 n=1 Tax=Nelumbo nucifera RepID=UPI00052EFA0B	5e-162	Bv3_069010_zjzh.t1 cDNAEvidence=100	1e-161	75.93	AT3G58050.1 | Symbols: | unknown protein; BEST Arabidopsis thaliana protein match is: unknown protein (TAIR:AT2G41960.1); Has 13384 Blast hits to 8116 proteins in 546 species: Archae - 41; Bacteria - 766; Metazoa - 5596; Fungi - 1431; Plants - 589; Viruses - 46; Other Eukaryotes - 4915 (source: NCBI BLink). | chr3:21492539-21497018 FORWARD LENGTH=1209	6e-130	62.15	GO:0008150	biological_process	GO:0003674	molecular_function	AH020304	0	95.2256	0	95.5657	MATCH	Scaffold_13	17920889	17928820
TR778|c3_g1_i9	5015	UniRef100_F6HLH3 Putative uncharacterized protein n=1 Tax=Vitis vinifera RepID=F6HLH3_VITVI	3e-176	72.08	UniRef100_UPI00052EFA0B PREDICTED: uncharacterized protein LOC104597588 isoform X2 n=1 Tax=Nelumbo nucifera RepID=UPI00052EFA0B	2e-166	Bv3_069010_zjzh.t1 cDNAEvidence=100	5e-161	75.93	AT3G58050.1 | Symbols: | unknown protein; BEST Arabidopsis thaliana protein match is: unknown protein (TAIR:AT2G41960.1); Has 13384 Blast hits to 8116 proteins in 546 species: Archae - 41; Bacteria - 766; Metazoa - 5596; Fungi - 1431; Plants - 589; Viruses - 46; Other Eukaryotes - 4915 (source: NCBI BLink). | chr3:21492539-21497018 FORWARD LENGTH=1209	1e-129	62.15	GO:0008150	biological_process	GO:0003674	molecular_function	AH020304	0	95.2256	0	95.5657	MATCH	Scaffold_13	17920889	17928820
TR778|c3_g2_i1	371	UniRef100_A0A0K9R8M1 Uncharacterized protein n=1 Tax=Spinacia oleracea RepID=A0A0K9R8M1_SPIOL	6e-31	50.36	No informative hit E<10-10	NA	Bv3_069010_zjzh.t1 cDNAEvidence=100	4e-34	51.09	No informative hit E<10-6	NA	NA	NA	NA	NA	NA	AH020304	NA	NA	NA	NA	NA	Scaffold_13	17920889	17928820
TR779|c1_g2_i1	1172	UniRef100_A0A0J8BJR3 Uncharacterized protein n=1 Tax=Beta vulgaris subsp. vulgaris RepID=A0A0J8BJR3_BETVU	0	84.29	UniRef100_A0A076MQV7 SulA n=1 Tax=Manihot esculenta RepID=A0A076MQV7_MANES	1e-179	Bv9_216370_zcpq.t1 cDNAEvidence=100	0	84.29	AT2G21280.1 | Symbols: GC1, ATSULA, SULA | NAD(P)-binding Rossmann-fold superfamily protein | chr2:9110502-9112679 REVERSE LENGTH=347	7e-168	75.71	GO:0006098 GO:0010020 GO:0010027 GO:0016117 GO:0019288	pentose-phosphate_shunt chloroplast_fission thylakoid_membrane_organization carotenoid_biosynthetic_process isopentenyl_diphosphate_biosynthetic_process,_methylerythritol_4-phosphate_pathway			AH000593	0	96.577	0	96.8215	MATCH	Scaffold_1	6335315	6342323
TR779|c1_g2_i2	356	UniRef100_A0A0J8BJR3 Uncharacterized protein n=1 Tax=Beta vulgaris subsp. vulgaris RepID=A0A0J8BJR3_BETVU	4e-37	69.07	UniRef100_UPI00052EC396 PREDICTED: epimerase family protein SDR39U1 homolog, chloroplastic n=1 Tax=Nelumbo nucifera RepID=UPI00052EC396	1e-25	Bv9_216370_zcpq.t1 cDNAEvidence=100	2e-40	69.07	AT2G21280.1 | Symbols: GC1, ATSULA, SULA | NAD(P)-binding Rossmann-fold superfamily protein | chr2:9110502-9112679 REVERSE LENGTH=347	3e-17	60	GO:0006098 GO:0010020 GO:0010027 GO:0016117 GO:0019288	pentose-phosphate_shunt chloroplast_fission thylakoid_membrane_organization carotenoid_biosynthetic_process isopentenyl_diphosphate_biosynthetic_process,_methylerythritol_4-phosphate_pathway			AH000593	2e-128	94.898	0	96.8215	MATCH	Scaffold_1	6335315	6342323
TR779|c1_g2_i3	978	UniRef100_A0A0J8BJR3 Uncharacterized protein n=1 Tax=Beta vulgaris subsp. vulgaris RepID=A0A0J8BJR3_BETVU	1e-135	81.96	UniRef100_UPI00046DE7E4 PREDICTED: epimerase family protein SDR39U1 isoform X1 n=2 Tax=Prunus mume RepID=UPI00046DE7E4	8e-113	Bv9_216370_zcpq.t1 cDNAEvidence=100	5e-139	81.96	AT2G21280.1 | Symbols: GC1, ATSULA, SULA | NAD(P)-binding Rossmann-fold superfamily protein | chr2:9110502-9112679 REVERSE LENGTH=347	3e-101	72.07	GO:0006098 GO:0010020 GO:0010027 GO:0016117 GO:0019288	pentose-phosphate_shunt chloroplast_fission thylakoid_membrane_organization carotenoid_biosynthetic_process isopentenyl_diphosphate_biosynthetic_process,_methylerythritol_4-phosphate_pathway			AH000593	0	96.8215	0	96.8215	MATCH	Scaffold_1	6335315	6342323
TR780|c2_g1_i3	1968	UniRef100_A0A0J8CWI3 Uncharacterized protein n=1 Tax=Beta vulgaris subsp. vulgaris RepID=A0A0J8CWI3_BETVU	7e-16	80.77	UniRef100_UPI000520143E PREDICTED: neurofilament heavy polypeptide-like n=1 Tax=Nicotiana sylvestris RepID=UPI000520143E	1e-11	Bv3_050800_uonp.t2 cDNAEvidence=100	3e-19	80.77	AT5G24580.3 | Symbols: | Heavy metal transport/detoxification superfamily protein | chr5:8410394-8412087 REVERSE LENGTH=316	5e-11	77.5	GO:0006825	copper_ion_transport	GO:0005507	copper_ion_binding	AH011891	0	97.2826	0	97.2826	MATCH	Scaffold_7	17709974	17714386
TR780|c2_g1_i7	1263	UniRef100_A0A068UBF9 Uncharacterized protein n=1 Tax=Coffea canephora RepID=A0A068UBF9_COFCA	2e-13	88.1	UniRef100_UPI00032A973D PREDICTED: uncharacterized protein LOC101491779 n=1 Tax=Cicer arietinum RepID=UPI00032A973D	5e-13	Bv3_050800_uonp.t2 cDNAEvidence=100	3e-15	92.5	AT5G24580.3 | Symbols: | Heavy metal transport/detoxification superfamily protein | chr5:8410394-8412087 REVERSE LENGTH=316	1e-12	78.57	GO:0006825	copper_ion_transport	GO:0005507	copper_ion_binding	AH011891	3e-132	97.8022	0	97.2826	MATCH	Scaffold_7	17709974	17714386
TR781|c4_g1_i4	827	UniRef100_B7FFY0 Putative uncharacterized protein n=1 Tax=Medicago truncatula RepID=B7FFY0_MEDTR	1e-24	79.1	UniRef100_A0A0K9PSD5 26S protease regulatory subunit n=1 Tax=Zostera marina RepID=A0A0K9PSD5_ZOSMR	1e-23	Bv9_217020_tkcc.t1 cDNAEvidence=100	4e-26	77.61	AT5G43010.1 | Symbols: RPT4A | regulatory particle triple-A ATPase 4A | chr5:17248563-17251014 REVERSE LENGTH=399	1e-25	73.91	GO:0006511 GO:0043161 GO:0043248 GO:0051788	ubiquitin-dependent_protein_catabolic_process proteasome-mediated_ubiquitin-dependent_protein_catabolic_process proteasome_assembly response_to_misfolded_protein	GO:0016887	ATPase_activity	AH000578	NA	NA	NA	NA	NA	Scaffold_1	6180374	6190753
TR782|c4_g3_i1	654	UniRef100_A0A0K9RLG4 Uncharacterized protein n=1 Tax=Spinacia oleracea RepID=A0A0K9RLG4_SPIOL	2e-24	71.57	UniRef100_UPI000579F02A PREDICTED: uncharacterized protein LOC105130011 isoform X1 n=2 Tax=Populus euphratica RepID=UPI000579F02A	1e-18	Bv_001470_owpy.t1 cDNAEvidence=100	3e-27	68.47	AT1G04210.1 | Symbols: | Leucine-rich repeat protein kinase family protein | chr1:1114696-1119383 FORWARD LENGTH=1112	1e-13	44.34			GO:0004672	protein_kinase_activity	AH019837	0	97.9592	0	97.9962	MATCH	Scaffold_13	12894654	12909973
TR782|c4_g3_i2	593	UniRef100_A0A0K9RLG4 Uncharacterized protein n=1 Tax=Spinacia oleracea RepID=A0A0K9RLG4_SPIOL	8e-38	74.59	UniRef100_UPI00052EAF7A PREDICTED: uncharacterized protein LOC104598673 n=1 Tax=Nelumbo nucifera RepID=UPI00052EAF7A	1e-30	Bv_001470_owpy.t1 cDNAEvidence=100	4e-40	71.76	AT1G04210.1 | Symbols: | Leucine-rich repeat protein kinase family protein | chr1:1114696-1119383 FORWARD LENGTH=1112	1e-23	47.62			GO:0004672	protein_kinase_activity	AH019837	0	98.2072	0	97.9962	MATCH	Scaffold_13	12894654	12909973
TR782|c4_g3_i3	4447	UniRef100_A0A0K9RLG4 Uncharacterized protein n=1 Tax=Spinacia oleracea RepID=A0A0K9RLG4_SPIOL	0	75.36	UniRef100_A0A0B0NQH1 Mitogen-activated protein kinase kinase kinase A n=1 Tax=Gossypium arboreum RepID=A0A0B0NQH1_GOSAR	0	Bv_001470_owpy.t1 cDNAEvidence=100	0	74.38	AT1G04210.1 | Symbols: | Leucine-rich repeat protein kinase family protein | chr1:1114696-1119383 FORWARD LENGTH=1112	0	53.89			GO:0004672	protein_kinase_activity	AH019837	0	97.9962	0	97.9962	MATCH	Scaffold_13	12894654	12909973
TR782|c4_g3_i4	775	UniRef100_A0A0J8B5A6 Uncharacterized protein n=1 Tax=Beta vulgaris subsp. vulgaris RepID=A0A0J8B5A6_BETVU	9e-25	67.74	UniRef100_UPI000579F02A PREDICTED: uncharacterized protein LOC105130011 isoform X1 n=2 Tax=Populus euphratica RepID=UPI000579F02A	2e-19	Bv_001470_owpy.t1 cDNAEvidence=100	3e-28	67.74	AT1G04210.1 | Symbols: | Leucine-rich repeat protein kinase family protein | chr1:1114696-1119383 FORWARD LENGTH=1112	4e-10	40.23			GO:0004672	protein_kinase_activity	AH019837	1e-163	91.7453	0	97.9962	MATCH	Scaffold_13	12894654	12909973
TR783|c0_g1_i1	915	UniRef100_A0A0D2MZF7 Uncharacterized protein n=1 Tax=Gossypium raimondii RepID=A0A0D2MZF7_GOSRA	8e-110	72.37	UniRef100_A0A061DW05 Transducin family protein / WD-40 repeat family protein isoform 2 n=1 Tax=Theobroma cacao RepID=A0A061DW05_THECC	1e-107	Bv2_028860_oejs.t1 cDNAEvidence=100	1e-103	74.56	AT3G63460.3 | Symbols: | transducin family protein / WD-40 repeat family protein | chr3:23431009-23437241 REVERSE LENGTH=1094	3e-104	67.98	GO:0006007 GO:0006499	glucose_catabolic_process N-terminal_protein_myristoylation	GO:0003674	molecular_function	AH022734	NA	NA	NA	NA	NA	Scaffold_16	119934	139853
TR783|c0_g2_i1	664	UniRef100_A0A0J8D390 Uncharacterized protein n=1 Tax=Beta vulgaris subsp. vulgaris RepID=A0A0J8D390_BETVU	3e-47	82.83	UniRef100_A0A0B0PYX7 Protein transport Sec31A n=1 Tax=Gossypium arboreum RepID=A0A0B0PYX7_GOSAR	3e-44	Bv2_028860_oejs.t1 cDNAEvidence=100	1e-50	82.83	AT3G63460.2 | Symbols: | transducin family protein / WD-40 repeat family protein | chr3:23431009-23437241 REVERSE LENGTH=1102	3e-44	72.73	GO:0006007 GO:0006499	glucose_catabolic_process N-terminal_protein_myristoylation	GO:0003674	molecular_function	AH016622	NA	NA	NA	NA	NA	Scaffold_10	22310172	22324312
TR784|c4_g1_i1	1745	No hit E<10-10	NA	NA	No informative hit E<10-10	NA	No informative hit E<10-10	NA	NA	No informative hit E<10-6	NA	NA	NA	NA	NA	NA		NA	NA	NA	NA	NA		NA	NA
TR784|c4_g1_i2	1778	No hit E<10-10	NA	NA	No informative hit E<10-10	NA	No informative hit E<10-10	NA	NA	No informative hit E<10-6	NA	NA	NA	NA	NA	NA		NA	NA	NA	NA	NA		NA	NA
TR784|c4_g1_i3	1657	No hit E<10-10	NA	NA	No informative hit E<10-10	NA	No informative hit E<10-10	NA	NA	No informative hit E<10-6	NA	NA	NA	NA	NA	NA		NA	NA	NA	NA	NA		NA	NA
TR784|c6_g1_i2	3401	UniRef100_A0A0K9R1Z8 Uncharacterized protein n=1 Tax=Spinacia oleracea RepID=A0A0K9R1Z8_SPIOL	0	87.14	UniRef100_UPI00063AA0AF PREDICTED: phototropin-1 isoform X2 n=1 Tax=Gossypium raimondii RepID=UPI00063AA0AF	0	Bv7_174900_kkgj.t1 cDNAEvidence=100	0	86.22	AT3G45780.2 | Symbols: PHOT1, NPH1, JK224, RPT1 | phototropin 1 | chr3:16818557-16823960 FORWARD LENGTH=996	0	65.91	GO:0009637 GO:0009638 GO:0009644 GO:0009744 GO:0009903 GO:0009904 GO:0010114 GO:0010119 GO:0010155 GO:0010218 GO:0010362 GO:0046777	response_to_blue_light phototropism response_to_high_light_intensity response_to_sucrose chloroplast_avoidance_movement chloroplast_accumulation_movement response_to_red_light regulation_of_stomatal_movement regulation_of_proton_transport response_to_far_red_light negative_regulation_of_anion_channel_activity_by_blue_light protein_autophosphorylation	GO:0004672 GO:0004674 GO:0005515 GO:0009882 GO:0010181 GO:0016301 GO:0042802	protein_kinase_activity protein_serine/threonine_kinase_activity protein_binding blue_light_photoreceptor_activity FMN_binding kinase_activity identical_protein_binding	AH022714	0	93.2998	0	93.4637	MATCH	Scaffold_15	17146604	17159588
TR784|c6_g1_i3	3597	UniRef100_A0A0J8BZI4 Uncharacterized protein n=1 Tax=Beta vulgaris subsp. vulgaris RepID=A0A0J8BZI4_BETVU	0	87.96	UniRef100_UPI00063AA0AF PREDICTED: phototropin-1 isoform X2 n=1 Tax=Gossypium raimondii RepID=UPI00063AA0AF	0	Bv7_174900_kkgj.t1 cDNAEvidence=100	0	87.96	AT3G45780.2 | Symbols: PHOT1, NPH1, JK224, RPT1 | phototropin 1 | chr3:16818557-16823960 FORWARD LENGTH=996	0	69.68	GO:0009637 GO:0009638 GO:0009644 GO:0009744 GO:0009903 GO:0009904 GO:0010114 GO:0010119 GO:0010155 GO:0010218 GO:0010362 GO:0046777	response_to_blue_light phototropism response_to_high_light_intensity response_to_sucrose chloroplast_avoidance_movement chloroplast_accumulation_movement response_to_red_light regulation_of_stomatal_movement regulation_of_proton_transport response_to_far_red_light negative_regulation_of_anion_channel_activity_by_blue_light protein_autophosphorylation	GO:0004672 GO:0004674 GO:0005515 GO:0009882 GO:0010181 GO:0016301 GO:0042802	protein_kinase_activity protein_serine/threonine_kinase_activity protein_binding blue_light_photoreceptor_activity FMN_binding kinase_activity identical_protein_binding	AH022714	0	93.4078	0	93.4637	MATCH	Scaffold_15	17146604	17159588
TR784|c6_g1_i4	4618	UniRef100_A0A0K9R1Z8 Uncharacterized protein n=1 Tax=Spinacia oleracea RepID=A0A0K9R1Z8_SPIOL	0	86.85	UniRef100_UPI00063AA0AF PREDICTED: phototropin-1 isoform X2 n=1 Tax=Gossypium raimondii RepID=UPI00063AA0AF	0	Bv7_174900_kkgj.t1 cDNAEvidence=100	0	86.56	AT3G45780.2 | Symbols: PHOT1, NPH1, JK224, RPT1 | phototropin 1 | chr3:16818557-16823960 FORWARD LENGTH=996	0	67.09	GO:0009637 GO:0009638 GO:0009644 GO:0009744 GO:0009903 GO:0009904 GO:0010114 GO:0010119 GO:0010155 GO:0010218 GO:0010362 GO:0046777	response_to_blue_light phototropism response_to_high_light_intensity response_to_sucrose chloroplast_avoidance_movement chloroplast_accumulation_movement response_to_red_light regulation_of_stomatal_movement regulation_of_proton_transport response_to_far_red_light negative_regulation_of_anion_channel_activity_by_blue_light protein_autophosphorylation	GO:0004672 GO:0004674 GO:0005515 GO:0009882 GO:0010181 GO:0016301 GO:0042802	protein_kinase_activity protein_serine/threonine_kinase_activity protein_binding blue_light_photoreceptor_activity FMN_binding kinase_activity identical_protein_binding	AH022714	0	93.4637	0	93.4637	MATCH	Scaffold_15	17146604	17159588
TR784|c6_g1_i6	4617	UniRef100_A0A0K9R1Z8 Uncharacterized protein n=1 Tax=Spinacia oleracea RepID=A0A0K9R1Z8_SPIOL	0	86.7	UniRef100_UPI00063AA0AF PREDICTED: phototropin-1 isoform X2 n=1 Tax=Gossypium raimondii RepID=UPI00063AA0AF	0	Bv7_174900_kkgj.t1 cDNAEvidence=100	0	86.42	AT3G45780.2 | Symbols: PHOT1, NPH1, JK224, RPT1 | phototropin 1 | chr3:16818557-16823960 FORWARD LENGTH=996	0	67.09	GO:0009637 GO:0009638 GO:0009644 GO:0009744 GO:0009903 GO:0009904 GO:0010114 GO:0010119 GO:0010155 GO:0010218 GO:0010362 GO:0046777	response_to_blue_light phototropism response_to_high_light_intensity response_to_sucrose chloroplast_avoidance_movement chloroplast_accumulation_movement response_to_red_light regulation_of_stomatal_movement regulation_of_proton_transport response_to_far_red_light negative_regulation_of_anion_channel_activity_by_blue_light protein_autophosphorylation	GO:0004672 GO:0004674 GO:0005515 GO:0009882 GO:0010181 GO:0016301 GO:0042802	protein_kinase_activity protein_serine/threonine_kinase_activity protein_binding blue_light_photoreceptor_activity FMN_binding kinase_activity identical_protein_binding	AH022714	0	93.352	0	93.4637	MATCH	Scaffold_15	17146604	17159588
TR785|c4_g1_i1	333	No hit E<10-10	NA	NA	No informative hit E<10-10	NA	No informative hit E<10-10	NA	NA	No informative hit E<10-6	NA	NA	NA	NA	NA	NA		NA	NA	NA	NA	NA		NA	NA
TR785|c7_g2_i1	2193	UniRef100_A0A0J8CW90 Uncharacterized protein n=1 Tax=Beta vulgaris subsp. vulgaris RepID=A0A0J8CW90_BETVU	0	72.24	UniRef100_UPI00032A578E PREDICTED: putative transporter arsB n=1 Tax=Cicer arietinum RepID=UPI00032A578E	0	Bv3_055010_rpjs.t1 cDNAEvidence=100	0	72.24	AT1G02260.1 | Symbols: | Divalent ion symporter | chr1:440757-442459 REVERSE LENGTH=502	5e-167	58.57			GO:0005215	transporter_activity	AH012135	0	95.2955	0	95.2955	MATCH	Scaffold_7	21043614	21053648
TR785|c7_g2_i2	904	UniRef100_A0A0J8CW90 Uncharacterized protein n=1 Tax=Beta vulgaris subsp. vulgaris RepID=A0A0J8CW90_BETVU	5e-33	47.51	UniRef100_UPI0003D6E2CE PREDICTED: putative transporter arsB-like isoform X2 n=1 Tax=Citrus sinensis RepID=UPI0003D6E2CE	9e-24	Bv3_055010_rpjs.t1 cDNAEvidence=100	2e-36	47.51	AT1G02260.1 | Symbols: | Divalent ion symporter | chr1:440757-442459 REVERSE LENGTH=502	6e-22	66.27			GO:0005215	transporter_activity	AH012135	0	93.9671	0	95.2955	MATCH	Scaffold_7	21043614	21053648
TR785|c7_g2_i3	333	UniRef100_A0A0J8CW90 Uncharacterized protein n=1 Tax=Beta vulgaris subsp. vulgaris RepID=A0A0J8CW90_BETVU	6e-40	80.61	UniRef100_UPI00053C0A8F PREDICTED: putative transporter arsB n=1 Tax=Tarenaya hassleriana RepID=UPI00053C0A8F	6e-24	Bv3_055010_rpjs.t1 cDNAEvidence=100	2e-43	80.61	AT1G02260.1 | Symbols: | Divalent ion symporter | chr1:440757-442459 REVERSE LENGTH=502	1e-22	74.63			GO:0005215	transporter_activity	AH012135	2e-144	94.2943	0	95.2955	MATCH	Scaffold_7	21043614	21053648
TR785|c7_g2_i4	905	UniRef100_A0A0J8CW90 Uncharacterized protein n=1 Tax=Beta vulgaris subsp. vulgaris RepID=A0A0J8CW90_BETVU	5e-33	47.51	UniRef100_UPI0003D6E2CE PREDICTED: putative transporter arsB-like isoform X2 n=1 Tax=Citrus sinensis RepID=UPI0003D6E2CE	9e-24	Bv3_055010_rpjs.t1 cDNAEvidence=100	2e-36	47.51	AT1G02260.1 | Symbols: | Divalent ion symporter | chr1:440757-442459 REVERSE LENGTH=502	6e-22	66.27			GO:0005215	transporter_activity	AH012135	0	93.9671	0	95.2955	MATCH	Scaffold_7	21043614	21053648
TR785|c7_g2_i6	944	UniRef100_A0A0J8CW90 Uncharacterized protein n=1 Tax=Beta vulgaris subsp. vulgaris RepID=A0A0J8CW90_BETVU	7e-33	47.51	UniRef100_UPI0003D6E2CE PREDICTED: putative transporter arsB-like isoform X2 n=1 Tax=Citrus sinensis RepID=UPI0003D6E2CE	1e-23	Bv3_055010_rpjs.t1 cDNAEvidence=100	3e-36	47.51	AT1G02260.1 | Symbols: | Divalent ion symporter | chr1:440757-442459 REVERSE LENGTH=502	7e-22	66.27			GO:0005215	transporter_activity	AH012135	0	93.9671	0	95.2955	MATCH	Scaffold_7	21043614	21053648
TR785|c7_g2_i7	1333	UniRef100_A0A0J8CW90 Uncharacterized protein n=1 Tax=Beta vulgaris subsp. vulgaris RepID=A0A0J8CW90_BETVU	1e-118	66.77	UniRef100_UPI0003D6E2CE PREDICTED: putative transporter arsB-like isoform X2 n=1 Tax=Citrus sinensis RepID=UPI0003D6E2CE	5e-95	Bv3_055010_rpjs.t1 cDNAEvidence=100	4e-122	66.77	AT1G02260.1 | Symbols: | Divalent ion symporter | chr1:440757-442459 REVERSE LENGTH=502	2e-92	61.3			GO:0005215	transporter_activity	AH012135	0	93.0373	0	95.2955	MATCH	Scaffold_7	21043614	21053648
TR786|c2_g1_i1	1962	UniRef100_A0A0K9RUP2 Hexosyltransferase n=1 Tax=Spinacia oleracea RepID=A0A0K9RUP2_SPIOL	0	92.1	UniRef100_A0A0K9RUP2 Hexosyltransferase n=1 Tax=Spinacia oleracea RepID=A0A0K9RUP2_SPIOL	0	Bv2_039740_hqko.t1 cDNAEvidence=100	0	91.3	AT3G01040.2 | Symbols: GAUT13 | galacturonosyltransferase 13 | chr3:9392-11979 FORWARD LENGTH=532	0	82.57	GO:0009555 GO:0009860 GO:0016051 GO:0052325	pollen_development pollen_tube_growth carbohydrate_biosynthetic_process cell_wall_pectin_biosynthetic_process	GO:0016757 GO:0016758 GO:0047262	transferase_activity,_transferring_glycosyl_groups transferase_activity,_transferring_hexosyl_groups polygalacturonate_4-alpha-galacturonosyltransferase_activity	AH019139	0	96.1751	0	96.1751	MATCH	Scaffold_12	16894160	16905459
TR786|c2_g1_i2	2126	UniRef100_A0A0K9RUP2 Hexosyltransferase n=1 Tax=Spinacia oleracea RepID=A0A0K9RUP2_SPIOL	0	91.95	UniRef100_A0A0K9RUP2 Hexosyltransferase n=1 Tax=Spinacia oleracea RepID=A0A0K9RUP2_SPIOL	0	Bv2_039740_hqko.t1 cDNAEvidence=100	0	91.23	AT3G01040.2 | Symbols: GAUT13 | galacturonosyltransferase 13 | chr3:9392-11979 FORWARD LENGTH=532	0	83.9	GO:0009555 GO:0009860 GO:0016051 GO:0052325	pollen_development pollen_tube_growth carbohydrate_biosynthetic_process cell_wall_pectin_biosynthetic_process	GO:0016757 GO:0016758 GO:0047262	transferase_activity,_transferring_glycosyl_groups transferase_activity,_transferring_hexosyl_groups polygalacturonate_4-alpha-galacturonosyltransferase_activity	AH019139	0	91.907	0	96.1751	MATCH	Scaffold_12	16894160	16905459
TR787|c0_g1_i20	1141	UniRef100_A0A0J8CDA8 Uncharacterized protein n=1 Tax=Beta vulgaris subsp. vulgaris RepID=A0A0J8CDA8_BETVU	2e-93	84.47	UniRef100_UPI00057A3145 PREDICTED: uncharacterized protein LOC105120922 isoform X1 n=1 Tax=Populus euphratica RepID=UPI00057A3145	7e-86	Bv5_108840_fzjz.t1 cDNAEvidence=100	6e-97	84.47	AT5G57230.1 | Symbols: | Thioredoxin superfamily protein | chr5:23190572-23191485 FORWARD LENGTH=160	2e-82	69.81	GO:0008150	biological_process	GO:0003674	molecular_function	AH018887	0	93.8272	0	94.856	MATCH	Scaffold_12	10657493	10659035
TR787|c0_g1_i3	1249	UniRef100_A0A0J8CDA8 Uncharacterized protein n=1 Tax=Beta vulgaris subsp. vulgaris RepID=A0A0J8CDA8_BETVU	2e-94	85.71	UniRef100_UPI00057A3145 PREDICTED: uncharacterized protein LOC105120922 isoform X1 n=1 Tax=Populus euphratica RepID=UPI00057A3145	7e-87	Bv5_108840_fzjz.t1 cDNAEvidence=100	8e-98	85.71	AT5G57230.1 | Symbols: | Thioredoxin superfamily protein | chr5:23190572-23191485 FORWARD LENGTH=160	2e-83	71.07	GO:0008150	biological_process	GO:0003674	molecular_function	AH018887	0	94.856	0	94.856	MATCH	Scaffold_12	10657493	10659035
TR787|c0_g1_i9	1155	UniRef100_A0A0J8CDA8 Uncharacterized protein n=1 Tax=Beta vulgaris subsp. vulgaris RepID=A0A0J8CDA8_BETVU	8e-95	85.71	UniRef100_UPI00057A3145 PREDICTED: uncharacterized protein LOC105120922 isoform X1 n=1 Tax=Populus euphratica RepID=UPI00057A3145	3e-87	Bv5_108840_fzjz.t1 cDNAEvidence=100	3e-98	85.71	AT5G57230.1 | Symbols: | Thioredoxin superfamily protein | chr5:23190572-23191485 FORWARD LENGTH=160	8e-84	71.07	GO:0008150	biological_process	GO:0003674	molecular_function	AH018887	0	94.856	0	94.856	MATCH	Scaffold_12	10657493	10659035
TR788|c0_g1_i1	2392	UniRef100_A0A0K9Q7Y3 Uncharacterized protein n=1 Tax=Spinacia oleracea RepID=A0A0K9Q7Y3_SPIOL	0	58.81	UniRef100_UPI0005CADF3A PREDICTED: uncharacterized protein LOC105350313 n=1 Tax=Fragaria vesca subsp. vesca RepID=UPI0005CADF3A	1e-113	Bv5_104580_yzpy.t1 cDNAEvidence=100	0	60.82	AT5G45540.1 | Symbols: | Protein of unknown function (DUF594) | chr5:18458294-18460705 REVERSE LENGTH=803	5e-58	37.76	GO:0008150	biological_process	GO:0003674	molecular_function	AH017372	0	95.0488	0	95.6067	MATCH	Scaffold_11	15622815	15624964
TR788|c0_g1_i2	2515	UniRef100_A0A0J8CI20 Uncharacterized protein n=2 Tax=Beta vulgaris subsp. vulgaris RepID=A0A0J8CI20_BETVU	2e-168	61.28	UniRef100_UPI00052482AB PREDICTED: uncharacterized protein LOC104443651 n=1 Tax=Eucalyptus grandis RepID=UPI00052482AB	6e-94	Bv5_104580_yzpy.t1 cDNAEvidence=100	9e-172	61.28	AT5G45540.1 | Symbols: | Protein of unknown function (DUF594) | chr5:18458294-18460705 REVERSE LENGTH=803	1e-50	44.17	GO:0008150	biological_process	GO:0003674	molecular_function	AH017372	0	95.4704	0	95.6067	MATCH	Scaffold_11	15622815	15624964
TR788|c0_g1_i3	2514	UniRef100_A0A0K9Q7Y3 Uncharacterized protein n=1 Tax=Spinacia oleracea RepID=A0A0K9Q7Y3_SPIOL	0	59.08	UniRef100_UPI0005CADF3A PREDICTED: uncharacterized protein LOC105350313 n=1 Tax=Fragaria vesca subsp. vesca RepID=UPI0005CADF3A	3e-114	Bv5_104580_yzpy.t1 cDNAEvidence=100	0	61.12	AT5G45540.1 | Symbols: | Protein of unknown function (DUF594) | chr5:18458294-18460705 REVERSE LENGTH=803	6e-58	37.76	GO:0008150	biological_process	GO:0003674	molecular_function	AH017372	0	95.6067	0	95.6067	MATCH	Scaffold_11	15622815	15624964
TR788|c0_g1_i4	1116	UniRef100_A0A0K9Q7Y3 Uncharacterized protein n=1 Tax=Spinacia oleracea RepID=A0A0K9Q7Y3_SPIOL	2e-76	57.04	UniRef100_UPI0004A5E8FD PREDICTED: uncharacterized protein LOC103482584 n=1 Tax=Cucumis melo RepID=UPI0004A5E8FD	7e-48	Bv5_104580_yzpy.t1 cDNAEvidence=100	2e-75	55.6	AT5G45470.1 | Symbols: | Protein of unknown function (DUF594) | chr5:18422164-18424764 REVERSE LENGTH=866	8e-44	43.72	GO:0008150	biological_process	GO:0003674	molecular_function	AH017372	0	97.7679	0	95.6067	MATCH	Scaffold_11	15622815	15624964
TR788|c0_g1_i5	2393	UniRef100_A0A0J8CI20 Uncharacterized protein n=2 Tax=Beta vulgaris subsp. vulgaris RepID=A0A0J8CI20_BETVU	1e-166	60.85	UniRef100_UPI00052482AB PREDICTED: uncharacterized protein LOC104443651 n=1 Tax=Eucalyptus grandis RepID=UPI00052482AB	5e-93	Bv5_104580_yzpy.t1 cDNAEvidence=100	6e-170	60.85	AT5G45540.1 | Symbols: | Protein of unknown function (DUF594) | chr5:18458294-18460705 REVERSE LENGTH=803	9e-51	44.17	GO:0008150	biological_process	GO:0003674	molecular_function	AH017372	0	94.8432	0	95.6067	MATCH	Scaffold_11	15622815	15624964
TR788|c0_g1_i6	1914	UniRef100_A0A0K9Q7Y3 Uncharacterized protein n=1 Tax=Spinacia oleracea RepID=A0A0K9Q7Y3_SPIOL	8e-172	53.02	UniRef100_UPI0005CADF3A PREDICTED: uncharacterized protein LOC105350313 n=1 Tax=Fragaria vesca subsp. vesca RepID=UPI0005CADF3A	8e-77	Bv5_104580_yzpy.t1 cDNAEvidence=100	2e-172	55.95	AT5G45540.1 | Symbols: | Protein of unknown function (DUF594) | chr5:18458294-18460705 REVERSE LENGTH=803	6e-53	44.17	GO:0008150	biological_process	GO:0003674	molecular_function	AH017372	0	94.6337	0	95.6067	MATCH	Scaffold_11	15622815	15624964
TR789|c3_g2_i11	856	UniRef100_A0A0J8BCB7 Uncharacterized protein n=1 Tax=Beta vulgaris subsp. vulgaris RepID=A0A0J8BCB7_BETVU	2e-58	87.6	UniRef100_A0A061F5E6 Potassium/sodium hyperpolarization-activated cyclic nucleotide-gated channel 1 n=1 Tax=Theobroma cacao RepID=A0A061F5E6_THECC	6e-56	Bv4_092090_uadk.t1 cDNAEvidence=66.7	9e-62	87.6	AT1G51100.1 | Symbols: | unknown protein; FUNCTIONS IN: molecular_function unknown; INVOLVED IN: biological_process unknown; LOCATED IN: chloroplast, chloroplast stroma; EXPRESSED IN: 22 plant structures; EXPRESSED DURING: 13 growth stages; Has 26 Blast hits to 26 proteins in 9 species: Archae - 0; Bacteria - 0; Metazoa - 0; Fungi - 0; Plants - 26; Viruses - 0; Other Eukaryotes - 0 (source: NCBI …	4e-57	83.08	GO:0008150	biological_process	GO:0003674	molecular_function	AH009941	2e-127	97.3783	0	96.1612	MATCH	Scaffold_6	3492037	3492659
TR789|c3_g2_i4	1223	UniRef100_A0A0J8BCB7 Uncharacterized protein n=1 Tax=Beta vulgaris subsp. vulgaris RepID=A0A0J8BCB7_BETVU	2e-107	80.79	UniRef100_UPI00051BD35C PREDICTED: uncharacterized protein LOC104088192 n=1 Tax=Nicotiana tomentosiformis RepID=UPI00051BD35C	1e-74	Bv4_092090_uadk.t1 cDNAEvidence=66.7	8e-111	80.79	AT1G51100.1 | Symbols: | unknown protein; FUNCTIONS IN: molecular_function unknown; INVOLVED IN: biological_process unknown; LOCATED IN: chloroplast, chloroplast stroma; EXPRESSED IN: 22 plant structures; EXPRESSED DURING: 13 growth stages; Has 26 Blast hits to 26 proteins in 9 species: Archae - 0; Bacteria - 0; Metazoa - 0; Fungi - 0; Plants - 26; Viruses - 0; Other Eukaryotes - 0 (source: NCBI …	2e-72	70.56	GO:0008150	biological_process	GO:0003674	molecular_function	AH009941	0	96.1612	0	96.1612	MATCH	Scaffold_6	3492037	3492659
TR790|c1_g1_i1	2468	UniRef100_UPI00053FC983 PREDICTED: uncharacterized protein LOC104907563 n=1 Tax=Beta vulgaris subsp. vulgaris RepID=UPI00053FC983	0	53.2	UniRef100_UPI00053FC983 PREDICTED: uncharacterized protein LOC104907563 n=1 Tax=Beta vulgaris subsp. vulgaris RepID=UPI00053FC983	0	Bv6_142120_xrry.t1 cDNAEvidence=0	6e-43	32.41	No informative hit E<10-6	NA	NA	NA	NA	NA	NA	AH017103	2e-151	96.3303	2e-151	96.3303	MATCH	Scaffold_11	12386708	12388384
TR790|c1_g1_i2	1071	UniRef100_UPI0005401D63 PREDICTED: uncharacterized protein LOC104897613, partial n=1 Tax=Beta vulgaris subsp. vulgaris RepID=UPI0005401D63	1e-154	65.43	UniRef100_UPI0005401D63 PREDICTED: uncharacterized protein LOC104897613, partial n=1 Tax=Beta vulgaris subsp. vulgaris RepID=UPI0005401D63	1e-154	Bv6_142120_xrry.t1 cDNAEvidence=0	7e-20	37.39	No informative hit E<10-6	NA	NA	NA	NA	NA	NA		NA	NA	NA	NA	NA		NA	NA
TR790|c1_g1_i3	1982	UniRef100_UPI0005402B6D PREDICTED: uncharacterized protein LOC104903511 n=1 Tax=Beta vulgaris subsp. vulgaris RepID=UPI0005402B6D	0	56.1	UniRef100_UPI0005402B6D PREDICTED: uncharacterized protein LOC104903511 n=1 Tax=Beta vulgaris subsp. vulgaris RepID=UPI0005402B6D	0	Bv6_142120_xrry.t1 cDNAEvidence=0	4e-35	35.86	No informative hit E<10-6	NA	NA	NA	NA	NA	NA	AH017103	2e-131	92.6606	2e-151	96.3303	MATCH	Scaffold_11	12386708	12388384
TR790|c1_g1_i4	2057	UniRef100_UPI0005402B6D PREDICTED: uncharacterized protein LOC104903511 n=1 Tax=Beta vulgaris subsp. vulgaris RepID=UPI0005402B6D	0	56.1	UniRef100_UPI0005402B6D PREDICTED: uncharacterized protein LOC104903511 n=1 Tax=Beta vulgaris subsp. vulgaris RepID=UPI0005402B6D	0	Bv6_142120_xrry.t1 cDNAEvidence=0	3e-35	35.86	No informative hit E<10-6	NA	NA	NA	NA	NA	NA	AH017103	2e-131	92.6606	2e-151	96.3303	MATCH	Scaffold_11	12386708	12388384
TR790|c1_g1_i6	580	UniRef100_UPI00053FA672 PREDICTED: uncharacterized protein LOC104895982, partial n=1 Tax=Beta vulgaris subsp. vulgaris RepID=UPI00053FA672	2e-61	67.13	UniRef100_UPI00053FA672 PREDICTED: uncharacterized protein LOC104895982, partial n=1 Tax=Beta vulgaris subsp. vulgaris RepID=UPI00053FA672	2e-61	Bv6_142120_xrry.t1 cDNAEvidence=0	3e-26	37.5	No informative hit E<10-6	NA	NA	NA	NA	NA	NA	AH017103	1e-39	95.1456	2e-151	96.3303	MATCH	Scaffold_11	12386708	12388384
TR790|c1_g1_i8	2537	UniRef100_UPI00053FC983 PREDICTED: uncharacterized protein LOC104907563 n=1 Tax=Beta vulgaris subsp. vulgaris RepID=UPI00053FC983	0	53.33	UniRef100_UPI00053FC983 PREDICTED: uncharacterized protein LOC104907563 n=1 Tax=Beta vulgaris subsp. vulgaris RepID=UPI00053FC983	0	Bv6_142120_xrry.t1 cDNAEvidence=0	7e-43	32.41	No informative hit E<10-6	NA	NA	NA	NA	NA	NA	AH017103	2e-151	96.3303	2e-151	96.3303	MATCH	Scaffold_11	12386708	12388384
TR790|c1_g1_i9	2056	UniRef100_UPI00053FC983 PREDICTED: uncharacterized protein LOC104907563 n=1 Tax=Beta vulgaris subsp. vulgaris RepID=UPI00053FC983	0	52.9	UniRef100_UPI00053FC983 PREDICTED: uncharacterized protein LOC104907563 n=1 Tax=Beta vulgaris subsp. vulgaris RepID=UPI00053FC983	0	Bv6_142120_xrry.t1 cDNAEvidence=0	8e-44	38.16	No informative hit E<10-6	NA	NA	NA	NA	NA	NA	AH017103	2e-131	92.6606	2e-151	96.3303	MATCH	Scaffold_11	12386708	12388384
TR791|c2_g1_i1	1015	UniRef100_A0A0J8BLP9 Uncharacterized protein n=1 Tax=Beta vulgaris subsp. vulgaris RepID=A0A0J8BLP9_BETVU	4e-160	78.39	UniRef100_UPI00052E8431 PREDICTED: ABC transporter A family member 7-like n=1 Tax=Nelumbo nucifera RepID=UPI00052E8431	1e-114	Bv9_208010_isqd.t1 cDNAEvidence=100	2e-163	78.39	AT3G47740.1 | Symbols: ATATH2, ATH2, ABCA3 | ABC2 homolog 2 | chr3:17600651-17604965 FORWARD LENGTH=932	3e-77	46.79			GO:0005215 GO:0042626	transporter_activity ATPase_activity,_coupled_to_transmembrane_movement_of_substances	AH000166	0	95.2138	0	95.5939	MATCH	Scaffold_1	1542722	1552511
TR791|c2_g1_i2	542	UniRef100_A0A0J8BLP9 Uncharacterized protein n=1 Tax=Beta vulgaris subsp. vulgaris RepID=A0A0J8BLP9_BETVU	9e-91	78.77	UniRef100_UPI00052E8431 PREDICTED: ABC transporter A family member 7-like n=1 Tax=Nelumbo nucifera RepID=UPI00052E8431	8e-70	Bv9_208010_isqd.t1 cDNAEvidence=100	4e-94	78.77	AT3G47750.1 | Symbols: ATATH3, ABCA4 | ATP binding cassette subfamily A4 | chr3:17606427-17610889 FORWARD LENGTH=947	4e-55	53.51			GO:0005215 GO:0042626	transporter_activity ATPase_activity,_coupled_to_transmembrane_movement_of_substances	AH000166	0	94.8819	0	95.5939	MATCH	Scaffold_1	1542722	1552511
TR791|c2_g1_i3	1095	UniRef100_A0A0K9QZZ8 Uncharacterized protein n=1 Tax=Spinacia oleracea RepID=A0A0K9QZZ8_SPIOL	2e-125	80.61	UniRef100_UPI00052E8431 PREDICTED: ABC transporter A family member 7-like n=1 Tax=Nelumbo nucifera RepID=UPI00052E8431	4e-93	Bv9_208010_isqd.t1 cDNAEvidence=100	8e-79	73.86	AT3G47740.1 | Symbols: ATATH2, ATH2, ABCA3 | ABC2 homolog 2 | chr3:17600651-17604965 FORWARD LENGTH=932	1e-63	48.03			GO:0005215 GO:0042626	transporter_activity ATPase_activity,_coupled_to_transmembrane_movement_of_substances	AH000166	0	94.1065	0	95.5939	MATCH	Scaffold_1	1542722	1552511
TR791|c2_g1_i4	1239	UniRef100_A0A0J8BLP9 Uncharacterized protein n=1 Tax=Beta vulgaris subsp. vulgaris RepID=A0A0J8BLP9_BETVU	7e-159	78.39	UniRef100_UPI00052E8431 PREDICTED: ABC transporter A family member 7-like n=1 Tax=Nelumbo nucifera RepID=UPI00052E8431	2e-113	Bv9_208010_isqd.t1 cDNAEvidence=100	3e-162	78.39	AT3G47740.1 | Symbols: ATATH2, ATH2, ABCA3 | ABC2 homolog 2 | chr3:17600651-17604965 FORWARD LENGTH=932	4e-76	46.79			GO:0005215 GO:0042626	transporter_activity ATPase_activity,_coupled_to_transmembrane_movement_of_substances	AH000166	0	95.3333	0	95.5939	MATCH	Scaffold_1	1542722	1552511
TR791|c2_g1_i5	1432	UniRef100_A0A0J8BLP9 Uncharacterized protein n=1 Tax=Beta vulgaris subsp. vulgaris RepID=A0A0J8BLP9_BETVU	2e-153	77.96	UniRef100_UPI00052E8431 PREDICTED: ABC transporter A family member 7-like n=1 Tax=Nelumbo nucifera RepID=UPI00052E8431	4e-108	Bv9_208010_isqd.t1 cDNAEvidence=100	7e-157	77.96	AT3G47740.1 | Symbols: ATATH2, ATH2, ABCA3 | ABC2 homolog 2 | chr3:17600651-17604965 FORWARD LENGTH=932	3e-71	45.75			GO:0005215 GO:0042626	transporter_activity ATPase_activity,_coupled_to_transmembrane_movement_of_substances	AH000166	0	94.7917	0	95.5939	MATCH	Scaffold_1	1542722	1552511
TR791|c2_g1_i6	1385	UniRef100_A0A0J8BLP9 Uncharacterized protein n=1 Tax=Beta vulgaris subsp. vulgaris RepID=A0A0J8BLP9_BETVU	1e-153	77.96	UniRef100_UPI00052E8431 PREDICTED: ABC transporter A family member 7-like n=1 Tax=Nelumbo nucifera RepID=UPI00052E8431	3e-108	Bv9_208010_isqd.t1 cDNAEvidence=100	4e-157	77.96	AT3G47740.1 | Symbols: ATATH2, ATH2, ABCA3 | ABC2 homolog 2 | chr3:17600651-17604965 FORWARD LENGTH=932	2e-71	45.75			GO:0005215 GO:0042626	transporter_activity ATPase_activity,_coupled_to_transmembrane_movement_of_substances	AH000166	0	95.2245	0	95.5939	MATCH	Scaffold_1	1542722	1552511
TR791|c2_g1_i7	1108	UniRef100_A0A0J8BLP9 Uncharacterized protein n=1 Tax=Beta vulgaris subsp. vulgaris RepID=A0A0J8BLP9_BETVU	5e-161	79.03	UniRef100_UPI00052E8431 PREDICTED: ABC transporter A family member 7-like n=1 Tax=Nelumbo nucifera RepID=UPI00052E8431	5e-113	Bv9_208010_isqd.t1 cDNAEvidence=100	2e-164	79.03	AT3G47740.1 | Symbols: ATATH2, ATH2, ABCA3 | ABC2 homolog 2 | chr3:17600651-17604965 FORWARD LENGTH=932	7e-76	45.83			GO:0005215 GO:0042626	transporter_activity ATPase_activity,_coupled_to_transmembrane_movement_of_substances	AH000166	0	95.511	0	95.5939	MATCH	Scaffold_1	1542722	1552511
TR792|c0_g1_i1	1010	No hit E<10-10	NA	NA	No informative hit E<10-10	NA	No informative hit E<10-10	NA	NA	No informative hit E<10-6	NA	NA	NA	NA	NA	NA	AH001562	NA	NA	NA	NA	NA	Scaffold_1	27504261	27519480
TR792|c0_g2_i1	442	No hit E<10-10	NA	NA	No informative hit E<10-10	NA	No informative hit E<10-10	NA	NA	No informative hit E<10-6	NA	NA	NA	NA	NA	NA		NA	NA	NA	NA	NA		NA	NA
TR792|c1_g1_i1	2250	UniRef100_A0A0K9RBY6 Uncharacterized protein n=1 Tax=Spinacia oleracea RepID=A0A0K9RBY6_SPIOL	0	66.87	UniRef100_UPI000579EA5E PREDICTED: uncharacterized protein LOC105111717 isoform X1 n=1 Tax=Populus euphratica RepID=UPI000579EA5E	0	Bv9_212000_hoaf.t2 cDNAEvidence=100	0	69.01	AT5G50340.1 | Symbols: | ATP-dependent peptidases;nucleotide binding;serine-type endopeptidases;DNA helicases;ATP binding;damaged DNA binding;nucleoside-triphosphatases | chr5:20491635-20495830 REVERSE LENGTH=587	0	63.41					AH001562	0	97.7667	0	97.7667	MATCH	Scaffold_1	27504261	27519480
TR793|c1_g1_i1	648	No hit E<10-10	NA	NA	No informative hit E<10-10	NA	No informative hit E<10-10	NA	NA	No informative hit E<10-6	NA	NA	NA	NA	NA	NA		NA	NA	NA	NA	NA		NA	NA
TR793|c1_g1_i11	2984	UniRef100_A0A0K9RJT1 Uncharacterized protein n=1 Tax=Spinacia oleracea RepID=A0A0K9RJT1_SPIOL	2e-78	88.37	UniRef100_W9QJ32 Casein kinase II subunit alpha-1 n=1 Tax=Morus notabilis RepID=W9QJ32_9ROSA	2e-73	Bv6_127880_usqz.t1 cDNAEvidence=100	1e-77	95.3	AT2G23080.1 | Symbols: | Protein kinase superfamily protein | chr2:9827228-9829343 FORWARD LENGTH=333	1e-72	91.28	GO:0006281 GO:0006325 GO:0007623 GO:0009612 GO:0010225 GO:0010332 GO:0019722 GO:0051726 GO:2001020	DNA_repair chromatin_organization circadian_rhythm response_to_mechanical_stimulus response_to_UV-C response_to_gamma_radiation calcium-mediated_signaling regulation_of_cell_cycle regulation_of_response_to_DNA_damage_stimulus	GO:0016301	kinase_activity	AH003889	0	95.7386	0	96.124	MATCH	Scaffold_2	27609847	27619182
TR793|c1_g1_i2	3053	UniRef100_A0A0K9RJT1 Uncharacterized protein n=1 Tax=Spinacia oleracea RepID=A0A0K9RJT1_SPIOL	1e-95	89.23	UniRef100_W9QJ32 Casein kinase II subunit alpha-1 n=1 Tax=Morus notabilis RepID=W9QJ32_9ROSA	8e-91	Bv6_127880_usqz.t1 cDNAEvidence=100	1e-94	95.93	AT3G50000.1 | Symbols: CKA2, ATCKA2 | casein kinase II, alpha chain 2 | chr3:18534487-18536743 FORWARD LENGTH=403	2e-89	89.53	GO:0006281 GO:0006325 GO:0007623 GO:0010225 GO:0010332 GO:0051726 GO:2001020	DNA_repair chromatin_organization circadian_rhythm response_to_UV-C response_to_gamma_radiation regulation_of_cell_cycle regulation_of_response_to_DNA_damage_stimulus	GO:0005515 GO:0016301	protein_binding kinase_activity	AH003889	0	96.124	0	96.124	MATCH	Scaffold_2	27609847	27619182
TR793|c1_g1_i3	2672	UniRef100_K4Q1D7 Uncharacterized protein n=1 Tax=Beta vulgaris RepID=K4Q1D7_BETVU	3e-27	27.47	UniRef100_UPI00053F4F98 PREDICTED: uncharacterized protein LOC104900092 isoform X2 n=1 Tax=Beta vulgaris subsp. vulgaris RepID=UPI00053F4F98	5e-25	Bv8_185760_geky.t1 cDNAEvidence=42.9	6e-27	31.14	No informative hit E<10-6	NA	NA	NA	NA	NA	NA		NA	NA	NA	NA	NA		NA	NA
TR793|c1_g1_i5	2789	UniRef100_A0A0K9RJT1 Uncharacterized protein n=1 Tax=Spinacia oleracea RepID=A0A0K9RJT1_SPIOL	3e-33	82.41	UniRef100_UPI00032ABA79 PREDICTED: casein kinase II subunit alpha n=1 Tax=Cicer arietinum RepID=UPI00032ABA79	6e-29	Bv6_127880_usqz.t1 cDNAEvidence=100	3e-32	94.12	AT2G23080.1 | Symbols: | Protein kinase superfamily protein | chr2:9827228-9829343 FORWARD LENGTH=333	1e-29	91.76	GO:0006281 GO:0006325 GO:0007623 GO:0009612 GO:0010225 GO:0010332 GO:0019722 GO:0051726 GO:2001020	DNA_repair chromatin_organization circadian_rhythm response_to_mechanical_stimulus response_to_UV-C response_to_gamma_radiation calcium-mediated_signaling regulation_of_cell_cycle regulation_of_response_to_DNA_damage_stimulus	GO:0016301	kinase_activity	AH003889	0	94.5312	0	96.124	MATCH	Scaffold_2	27609847	27619182
TR793|c1_g1_i6	636	No hit E<10-10	NA	NA	No informative hit E<10-10	NA	No informative hit E<10-10	NA	NA	No informative hit E<10-6	NA	NA	NA	NA	NA	NA		NA	NA	NA	NA	NA		NA	NA
TR793|c1_g1_i7	1724	UniRef100_K4Q1D7 Uncharacterized protein n=1 Tax=Beta vulgaris RepID=K4Q1D7_BETVU	7e-35	28.4	UniRef100_UPI00053F4F98 PREDICTED: uncharacterized protein LOC104900092 isoform X2 n=1 Tax=Beta vulgaris subsp. vulgaris RepID=UPI00053F4F98	9e-28	Bv8_185760_geky.t1 cDNAEvidence=42.9	4e-28	31.74	No informative hit E<10-6	NA	NA	NA	NA	NA	NA		NA	NA	NA	NA	NA		NA	NA
TR793|c1_g1_i8	2605	UniRef100_K4Q1D7 Uncharacterized protein n=1 Tax=Beta vulgaris RepID=K4Q1D7_BETVU	2e-27	27.47	UniRef100_UPI00053F4F98 PREDICTED: uncharacterized protein LOC104900092 isoform X2 n=1 Tax=Beta vulgaris subsp. vulgaris RepID=UPI00053F4F98	8e-25	Bv8_185760_geky.t1 cDNAEvidence=42.9	6e-27	31.14	No informative hit E<10-6	NA	NA	NA	NA	NA	NA		NA	NA	NA	NA	NA		NA	NA
TR793|c1_g1_i9	1632	UniRef100_K4Q1D7 Uncharacterized protein n=1 Tax=Beta vulgaris RepID=K4Q1D7_BETVU	2e-27	29.69	UniRef100_UPI00053F4F98 PREDICTED: uncharacterized protein LOC104900092 isoform X2 n=1 Tax=Beta vulgaris subsp. vulgaris RepID=UPI00053F4F98	5e-25	Bv8_185760_geky.t1 cDNAEvidence=42.9	1e-27	31.14	No informative hit E<10-6	NA	NA	NA	NA	NA	NA		NA	NA	NA	NA	NA		NA	NA
TR794|c5_g1_i1	1838	UniRef100_A0A0J8BY27 Uncharacterized protein n=1 Tax=Beta vulgaris subsp. vulgaris RepID=A0A0J8BY27_BETVU	7e-104	76.74	UniRef100_UPI00057A2F7B PREDICTED: tetraspanin-8 n=1 Tax=Elaeis guineensis var. tenera RepID=UPI00057A2F7B	7e-45	Bv7_170310_yihe.t1 cDNAEvidence=100	3e-107	76.74	AT4G30430.1 | Symbols: TET9 | tetraspanin9 | chr4:14879029-14880272 REVERSE LENGTH=272	8e-36	34.38	GO:0007568	aging	GO:0003674	molecular_function	AH013342	0	97.1795	0	97.1795	MATCH	Scaffold_8	9333694	9334981
TR795|c3_g3_i2	1695	UniRef100_A0A0J8FJW9 Uncharacterized protein n=1 Tax=Beta vulgaris subsp. vulgaris RepID=A0A0J8FJW9_BETVU	2e-40	43.46	No informative hit E<10-10	NA	Bv3_053600_xxna.t1 cDNAEvidence=100	7e-44	43.46	No informative hit E<10-6	NA	NA	NA	NA	NA	NA	AH019251	NA	NA	NA	NA	NA	Scaffold_12	19462240	19463170
TR795|c3_g3_i4	1803	UniRef100_A0A0J8FJW9 Uncharacterized protein n=1 Tax=Beta vulgaris subsp. vulgaris RepID=A0A0J8FJW9_BETVU	3e-42	43.98	No informative hit E<10-10	NA	Bv3_053600_xxna.t1 cDNAEvidence=100	1e-45	43.98	No informative hit E<10-6	NA	NA	NA	NA	NA	NA	AH019251	NA	NA	NA	NA	NA	Scaffold_12	19462240	19463170
TR795|c3_g3_i6	1818	UniRef100_A0A0J8FJW9 Uncharacterized protein n=1 Tax=Beta vulgaris subsp. vulgaris RepID=A0A0J8FJW9_BETVU	3e-42	43.98	No informative hit E<10-10	NA	Bv3_053600_xxna.t1 cDNAEvidence=100	1e-45	43.98	No informative hit E<10-6	NA	NA	NA	NA	NA	NA	AH019251	NA	NA	NA	NA	NA	Scaffold_12	19462240	19463170
TR795|c3_g3_i7	1683	UniRef100_A0A0J8FJW9 Uncharacterized protein n=1 Tax=Beta vulgaris subsp. vulgaris RepID=A0A0J8FJW9_BETVU	2e-40	43.46	No informative hit E<10-10	NA	Bv3_053600_xxna.t1 cDNAEvidence=100	7e-44	43.46	No informative hit E<10-6	NA	NA	NA	NA	NA	NA	AH019251	NA	NA	NA	NA	NA	Scaffold_12	19462240	19463170
TR795|c3_g3_i8	1668	UniRef100_A0A0J8FJW9 Uncharacterized protein n=1 Tax=Beta vulgaris subsp. vulgaris RepID=A0A0J8FJW9_BETVU	2e-40	43.46	No informative hit E<10-10	NA	Bv3_053600_xxna.t1 cDNAEvidence=100	7e-44	43.46	No informative hit E<10-6	NA	NA	NA	NA	NA	NA	AH019251	NA	NA	NA	NA	NA	Scaffold_12	19462240	19463170
TR796|c1_g1_i2	2018	UniRef100_A0A0J8CGN8 Uncharacterized protein n=1 Tax=Beta vulgaris subsp. vulgaris RepID=A0A0J8CGN8_BETVU	0	84.83	UniRef100_A0A0B0PGF0 Snurportin-1 n=1 Tax=Gossypium arboreum RepID=A0A0B0PGF0_GOSAR	0	Bv5_110300_wtmy.t1 cDNAEvidence=100	0	84.83	AT4G24880.1 | Symbols: | unknown protein; Has 30201 Blast hits to 17322 proteins in 780 species: Archae - 12; Bacteria - 1396; Metazoa - 17338; Fungi - 3422; Plants - 5037; Viruses - 0; Other Eukaryotes - 2996 (source: NCBI BLink). | chr4:12808593-12811218 FORWARD LENGTH=417	0	65.64					AH002989	0	93.5361	0	93.5361	MATCH	Scaffold_2	5006210	5012867
TR797|c0_g2_i1	1975	UniRef100_A0A0J8DXN0 Uncharacterized protein n=1 Tax=Beta vulgaris subsp. vulgaris RepID=A0A0J8DXN0_BETVU	0	76.96	UniRef100_UPI00053FB461 PREDICTED: putative G3BP-like protein isoform X1 n=1 Tax=Beta vulgaris subsp. vulgaris RepID=UPI00053FB461	0	Bv_006630_kche.t1 cDNAEvidence=100	0	76.96	AT5G43960.1 | Symbols: | Nuclear transport factor 2 (NTF2) family protein with RNA binding (RRM-RBD-RNP motifs) domain | chr5:17689154-17691653 REVERSE LENGTH=450	8e-84	44.55	GO:0006499 GO:0006913 GO:0009220	N-terminal_protein_myristoylation nucleocytoplasmic_transport pyrimidine_ribonucleotide_biosynthetic_process	GO:0003723	RNA_binding	AH007000	0	97.0272	0	97.0272	MATCH	Scaffold_4	6090289	6096994
TR797|c0_g2_i2	2403	UniRef100_A0A0J8DXN0 Uncharacterized protein n=1 Tax=Beta vulgaris subsp. vulgaris RepID=A0A0J8DXN0_BETVU	9e-125	73.52	UniRef100_UPI00053FB461 PREDICTED: putative G3BP-like protein isoform X1 n=1 Tax=Beta vulgaris subsp. vulgaris RepID=UPI00053FB461	6e-122	Bv_006630_kche.t1 cDNAEvidence=100	4e-128	73.52	AT5G43960.1 | Symbols: | Nuclear transport factor 2 (NTF2) family protein with RNA binding (RRM-RBD-RNP motifs) domain | chr5:17689154-17691653 REVERSE LENGTH=450	2e-37	52.7	GO:0006499 GO:0006913 GO:0009220	N-terminal_protein_myristoylation nucleocytoplasmic_transport pyrimidine_ribonucleotide_biosynthetic_process	GO:0003723	RNA_binding	AH007000	0	96.3071	0	97.0272	MATCH	Scaffold_4	6090289	6096994
TR798|c2_g1_i1	940	UniRef100_A0A0J8CJC0 Uncharacterized protein n=1 Tax=Beta vulgaris subsp. vulgaris RepID=A0A0J8CJC0_BETVU	2e-89	78.68	UniRef100_A0A0F7GZP2 PGRL1A transmembrane protein n=1 Tax=Francoa sonchifolia RepID=A0A0F7GZP2_9ROSI	2e-77	Bv5_101470_qztq.t1 cDNAEvidence=100	7e-93	78.68	AT4G22890.2 | Symbols: PGR5-LIKE A | PGR5-LIKE A | chr4:12007157-12009175 FORWARD LENGTH=324	9e-69	63.92	GO:0000023 GO:0006098 GO:0006364 GO:0009637 GO:0009657 GO:0009773 GO:0009902 GO:0010027 GO:0010114 GO:0010207 GO:0010218 GO:0010304 GO:0015979 GO:0019252 GO:0019684 GO:0034660 GO:0035304 GO:0042742 GO:0043085	maltose_metabolic_process pentose-phosphate_shunt rRNA_processing response_to_blue_light plastid_organization photosynthetic_electron_transport_in_photosystem_I chloroplast_relocation thylakoid_membrane_organization response_to_red_light photosystem_II_assembly response_to_far_red_light PSII_associated_light-harvesting_complex_II_catabolic_process photosynthesis starch_biosynthetic_process photos…			AH018715	0	97.6676	0	96.0052	MATCH	Scaffold_12	8313778	8318278
TR798|c2_g1_i11	1486	UniRef100_A0A0J8CJC0 Uncharacterized protein n=1 Tax=Beta vulgaris subsp. vulgaris RepID=A0A0J8CJC0_BETVU	8e-176	84.29	UniRef100_A0A0F7GZ28 PGRL1A transmembrane protein n=1 Tax=Hypseocharis bilobata RepID=A0A0F7GZ28_9ROSI	5e-156	Bv5_101470_qztq.t1 cDNAEvidence=100	3e-179	84.29	AT4G22890.2 | Symbols: PGR5-LIKE A | PGR5-LIKE A | chr4:12007157-12009175 FORWARD LENGTH=324	1e-143	69.82	GO:0000023 GO:0006098 GO:0006364 GO:0009637 GO:0009657 GO:0009773 GO:0009902 GO:0010027 GO:0010114 GO:0010207 GO:0010218 GO:0010304 GO:0015979 GO:0019252 GO:0019684 GO:0034660 GO:0035304 GO:0042742 GO:0043085	maltose_metabolic_process pentose-phosphate_shunt rRNA_processing response_to_blue_light plastid_organization photosynthetic_electron_transport_in_photosystem_I chloroplast_relocation thylakoid_membrane_organization response_to_red_light photosystem_II_assembly response_to_far_red_light PSII_associated_light-harvesting_complex_II_catabolic_process photosynthesis starch_biosynthetic_process photos…			AH018715	0	95.8894	0	96.0052	MATCH	Scaffold_12	8313778	8318278
TR798|c2_g1_i12	1171	UniRef100_A0A0J8CJC0 Uncharacterized protein n=1 Tax=Beta vulgaris subsp. vulgaris RepID=A0A0J8CJC0_BETVU	8e-178	84.59	UniRef100_A0A0F7GZ28 PGRL1A transmembrane protein n=1 Tax=Hypseocharis bilobata RepID=A0A0F7GZ28_9ROSI	4e-158	Bv5_101470_qztq.t1 cDNAEvidence=100	0	84.59	AT4G22890.2 | Symbols: PGR5-LIKE A | PGR5-LIKE A | chr4:12007157-12009175 FORWARD LENGTH=324	1e-144	69.51	GO:0000023 GO:0006098 GO:0006364 GO:0009637 GO:0009657 GO:0009773 GO:0009902 GO:0010027 GO:0010114 GO:0010207 GO:0010218 GO:0010304 GO:0015979 GO:0019252 GO:0019684 GO:0034660 GO:0035304 GO:0042742 GO:0043085	maltose_metabolic_process pentose-phosphate_shunt rRNA_processing response_to_blue_light plastid_organization photosynthetic_electron_transport_in_photosystem_I chloroplast_relocation thylakoid_membrane_organization response_to_red_light photosystem_II_assembly response_to_far_red_light PSII_associated_light-harvesting_complex_II_catabolic_process photosynthesis starch_biosynthetic_process photos…			AH018715	0	96.268	0	96.0052	MATCH	Scaffold_12	8313778	8318278
TR798|c2_g1_i13	1879	UniRef100_A0A0J8CJC0 Uncharacterized protein n=1 Tax=Beta vulgaris subsp. vulgaris RepID=A0A0J8CJC0_BETVU	1e-173	84.29	UniRef100_A0A0F7GZ28 PGRL1A transmembrane protein n=1 Tax=Hypseocharis bilobata RepID=A0A0F7GZ28_9ROSI	2e-153	Bv5_101470_qztq.t1 cDNAEvidence=100	5e-177	84.29	AT4G22890.2 | Symbols: PGR5-LIKE A | PGR5-LIKE A | chr4:12007157-12009175 FORWARD LENGTH=324	2e-141	69.82	GO:0000023 GO:0006098 GO:0006364 GO:0009637 GO:0009657 GO:0009773 GO:0009902 GO:0010027 GO:0010114 GO:0010207 GO:0010218 GO:0010304 GO:0015979 GO:0019252 GO:0019684 GO:0034660 GO:0035304 GO:0042742 GO:0043085	maltose_metabolic_process pentose-phosphate_shunt rRNA_processing response_to_blue_light plastid_organization photosynthetic_electron_transport_in_photosystem_I chloroplast_relocation thylakoid_membrane_organization response_to_red_light photosystem_II_assembly response_to_far_red_light PSII_associated_light-harvesting_complex_II_catabolic_process photosynthesis starch_biosynthetic_process photos…			AH018715	0	96.0052	0	96.0052	MATCH	Scaffold_12	8313778	8318278
TR798|c2_g1_i2	1127	UniRef100_A0A0J8CJC0 Uncharacterized protein n=1 Tax=Beta vulgaris subsp. vulgaris RepID=A0A0J8CJC0_BETVU	2e-177	84.29	UniRef100_A0A0F7GZ28 PGRL1A transmembrane protein n=1 Tax=Hypseocharis bilobata RepID=A0A0F7GZ28_9ROSI	2e-157	Bv5_101470_qztq.t1 cDNAEvidence=100	0	84.29	AT4G22890.2 | Symbols: PGR5-LIKE A | PGR5-LIKE A | chr4:12007157-12009175 FORWARD LENGTH=324	4e-145	69.82	GO:0000023 GO:0006098 GO:0006364 GO:0009637 GO:0009657 GO:0009773 GO:0009902 GO:0010027 GO:0010114 GO:0010207 GO:0010218 GO:0010304 GO:0015979 GO:0019252 GO:0019684 GO:0034660 GO:0035304 GO:0042742 GO:0043085	maltose_metabolic_process pentose-phosphate_shunt rRNA_processing response_to_blue_light plastid_organization photosynthetic_electron_transport_in_photosystem_I chloroplast_relocation thylakoid_membrane_organization response_to_red_light photosystem_II_assembly response_to_far_red_light PSII_associated_light-harvesting_complex_II_catabolic_process photosynthesis starch_biosynthetic_process photos…			AH018715	0	96.8198	0	96.0052	MATCH	Scaffold_12	8313778	8318278
TR798|c2_g1_i3	1495	UniRef100_A0A0J8CJC0 Uncharacterized protein n=1 Tax=Beta vulgaris subsp. vulgaris RepID=A0A0J8CJC0_BETVU	2e-175	84.29	UniRef100_A0A0F7GZ28 PGRL1A transmembrane protein n=1 Tax=Hypseocharis bilobata RepID=A0A0F7GZ28_9ROSI	3e-155	Bv5_101470_qztq.t1 cDNAEvidence=100	6e-179	84.29	AT4G22890.2 | Symbols: PGR5-LIKE A | PGR5-LIKE A | chr4:12007157-12009175 FORWARD LENGTH=324	2e-143	69.82	GO:0000023 GO:0006098 GO:0006364 GO:0009637 GO:0009657 GO:0009773 GO:0009902 GO:0010027 GO:0010114 GO:0010207 GO:0010218 GO:0010304 GO:0015979 GO:0019252 GO:0019684 GO:0034660 GO:0035304 GO:0042742 GO:0043085	maltose_metabolic_process pentose-phosphate_shunt rRNA_processing response_to_blue_light plastid_organization photosynthetic_electron_transport_in_photosystem_I chloroplast_relocation thylakoid_membrane_organization response_to_red_light photosystem_II_assembly response_to_far_red_light PSII_associated_light-harvesting_complex_II_catabolic_process photosynthesis starch_biosynthetic_process photos…			AH018715	0	95.966	0	96.0052	MATCH	Scaffold_12	8313778	8318278
TR798|c2_g1_i4	1001	UniRef100_A0A0J8CJC0 Uncharacterized protein n=1 Tax=Beta vulgaris subsp. vulgaris RepID=A0A0J8CJC0_BETVU	1e-98	79.43	UniRef100_A0A0F7GZP2 PGRL1A transmembrane protein n=1 Tax=Francoa sonchifolia RepID=A0A0F7GZP2_9ROSI	5e-87	Bv5_101470_qztq.t1 cDNAEvidence=100	4e-102	79.43	AT4G22890.2 | Symbols: PGR5-LIKE A | PGR5-LIKE A | chr4:12007157-12009175 FORWARD LENGTH=324	9e-77	65.05	GO:0000023 GO:0006098 GO:0006364 GO:0009637 GO:0009657 GO:0009773 GO:0009902 GO:0010027 GO:0010114 GO:0010207 GO:0010218 GO:0010304 GO:0015979 GO:0019252 GO:0019684 GO:0034660 GO:0035304 GO:0042742 GO:0043085	maltose_metabolic_process pentose-phosphate_shunt rRNA_processing response_to_blue_light plastid_organization photosynthetic_electron_transport_in_photosystem_I chloroplast_relocation thylakoid_membrane_organization response_to_red_light photosystem_II_assembly response_to_far_red_light PSII_associated_light-harvesting_complex_II_catabolic_process photosynthesis starch_biosynthetic_process photos…			AH018715	0	95.8145	0	96.0052	MATCH	Scaffold_12	8313778	8318278
TR798|c2_g1_i7	1487	UniRef100_A0A0J8CJC0 Uncharacterized protein n=1 Tax=Beta vulgaris subsp. vulgaris RepID=A0A0J8CJC0_BETVU	8e-176	84.29	UniRef100_A0A0F7GZ28 PGRL1A transmembrane protein n=1 Tax=Hypseocharis bilobata RepID=A0A0F7GZ28_9ROSI	5e-156	Bv5_101470_qztq.t1 cDNAEvidence=100	3e-179	84.29	AT4G22890.2 | Symbols: PGR5-LIKE A | PGR5-LIKE A | chr4:12007157-12009175 FORWARD LENGTH=324	1e-143	69.82	GO:0000023 GO:0006098 GO:0006364 GO:0009637 GO:0009657 GO:0009773 GO:0009902 GO:0010027 GO:0010114 GO:0010207 GO:0010218 GO:0010304 GO:0015979 GO:0019252 GO:0019684 GO:0034660 GO:0035304 GO:0042742 GO:0043085	maltose_metabolic_process pentose-phosphate_shunt rRNA_processing response_to_blue_light plastid_organization photosynthetic_electron_transport_in_photosystem_I chloroplast_relocation thylakoid_membrane_organization response_to_red_light photosystem_II_assembly response_to_far_red_light PSII_associated_light-harvesting_complex_II_catabolic_process photosynthesis starch_biosynthetic_process photos…			AH018715	0	95.1875	0	96.0052	MATCH	Scaffold_12	8313778	8318278
TR798|c2_g1_i8	1460	UniRef100_A0A0J8CJC0 Uncharacterized protein n=1 Tax=Beta vulgaris subsp. vulgaris RepID=A0A0J8CJC0_BETVU	5e-176	84.59	UniRef100_A0A0F7GZ28 PGRL1A transmembrane protein n=1 Tax=Hypseocharis bilobata RepID=A0A0F7GZ28_9ROSI	5e-156	Bv5_101470_qztq.t1 cDNAEvidence=100	2e-179	84.59	AT4G22890.2 | Symbols: PGR5-LIKE A | PGR5-LIKE A | chr4:12007157-12009175 FORWARD LENGTH=324	6e-143	69.51	GO:0000023 GO:0006098 GO:0006364 GO:0009637 GO:0009657 GO:0009773 GO:0009902 GO:0010027 GO:0010114 GO:0010207 GO:0010218 GO:0010304 GO:0015979 GO:0019252 GO:0019684 GO:0034660 GO:0035304 GO:0042742 GO:0043085	maltose_metabolic_process pentose-phosphate_shunt rRNA_processing response_to_blue_light plastid_organization photosynthetic_electron_transport_in_photosystem_I chloroplast_relocation thylakoid_membrane_organization response_to_red_light photosystem_II_assembly response_to_far_red_light PSII_associated_light-harvesting_complex_II_catabolic_process photosynthesis starch_biosynthetic_process photos…			AH018715	0	97.2131	0	96.0052	MATCH	Scaffold_12	8313778	8318278
TR798|c2_g1_i9	1519	UniRef100_A0A0J8CJC0 Uncharacterized protein n=1 Tax=Beta vulgaris subsp. vulgaris RepID=A0A0J8CJC0_BETVU	1e-175	84.59	UniRef100_A0A0F7GZ28 PGRL1A transmembrane protein n=1 Tax=Hypseocharis bilobata RepID=A0A0F7GZ28_9ROSI	1e-155	Bv5_101470_qztq.t1 cDNAEvidence=100	4e-179	84.59	AT4G22890.2 | Symbols: PGR5-LIKE A | PGR5-LIKE A | chr4:12007157-12009175 FORWARD LENGTH=324	1e-142	69.51	GO:0000023 GO:0006098 GO:0006364 GO:0009637 GO:0009657 GO:0009773 GO:0009902 GO:0010027 GO:0010114 GO:0010207 GO:0010218 GO:0010304 GO:0015979 GO:0019252 GO:0019684 GO:0034660 GO:0035304 GO:0042742 GO:0043085	maltose_metabolic_process pentose-phosphate_shunt rRNA_processing response_to_blue_light plastid_organization photosynthetic_electron_transport_in_photosystem_I chloroplast_relocation thylakoid_membrane_organization response_to_red_light photosystem_II_assembly response_to_far_red_light PSII_associated_light-harvesting_complex_II_catabolic_process photosynthesis starch_biosynthetic_process photos…			AH018715	0	97.2131	0	96.0052	MATCH	Scaffold_12	8313778	8318278
TR799|c0_g3_i11	621	UniRef100_A9PBG1 Small nuclear ribonucleoprotein n=1 Tax=Populus trichocarpa RepID=A9PBG1_POPTR	3e-59	96.97	UniRef100_A9PBG1 Small nuclear ribonucleoprotein n=1 Tax=Populus trichocarpa RepID=A9PBG1_POPTR	3e-59	Bv7_156740_wqcw.t1 cDNAEvidence=100	2e-62	94.95	AT2G03870.1 | Symbols: | Small nuclear ribonucleoprotein family protein | chr2:1180306-1181256 FORWARD LENGTH=99	1e-57	90.82					AH018420	0	97.389	0	96.1062	MATCH	Scaffold_12	4767900	4774469
TR799|c0_g3_i12	730	UniRef100_A9PBG1 Small nuclear ribonucleoprotein n=1 Tax=Populus trichocarpa RepID=A9PBG1_POPTR	2e-58	96.97	UniRef100_A9PBG1 Small nuclear ribonucleoprotein n=1 Tax=Populus trichocarpa RepID=A9PBG1_POPTR	2e-58	Bv7_156740_wqcw.t1 cDNAEvidence=100	1e-61	94.95	AT2G03870.1 | Symbols: | Small nuclear ribonucleoprotein family protein | chr2:1180306-1181256 FORWARD LENGTH=99	6e-57	90.82					AH018420	0	98.1675	0	96.1062	MATCH	Scaffold_12	4767900	4774469
TR799|c0_g3_i13	919	UniRef100_A9PBG1 Small nuclear ribonucleoprotein n=1 Tax=Populus trichocarpa RepID=A9PBG1_POPTR	7e-58	96.97	UniRef100_A9PBG1 Small nuclear ribonucleoprotein n=1 Tax=Populus trichocarpa RepID=A9PBG1_POPTR	7e-58	Bv7_156740_wqcw.t1 cDNAEvidence=100	6e-61	94.95	AT2G03870.1 | Symbols: | Small nuclear ribonucleoprotein family protein | chr2:1180306-1181256 FORWARD LENGTH=99	2e-56	90.82					AH018420	0	94.7099	0	96.1062	MATCH	Scaffold_12	4767900	4774469
TR799|c0_g3_i5	1161	UniRef100_A9PBG1 Small nuclear ribonucleoprotein n=1 Tax=Populus trichocarpa RepID=A9PBG1_POPTR	6e-57	96.97	UniRef100_A9PBG1 Small nuclear ribonucleoprotein n=1 Tax=Populus trichocarpa RepID=A9PBG1_POPTR	6e-57	Bv7_156740_wqcw.t1 cDNAEvidence=100	5e-60	94.95	AT2G03870.1 | Symbols: | Small nuclear ribonucleoprotein family protein | chr2:1180306-1181256 FORWARD LENGTH=99	2e-55	90.82					AH018420	0	95.4861	0	96.1062	MATCH	Scaffold_12	4767900	4774469
TR799|c0_g3_i6	765	UniRef100_A9PBG1 Small nuclear ribonucleoprotein n=1 Tax=Populus trichocarpa RepID=A9PBG1_POPTR	1e-58	96.97	UniRef100_A9PBG1 Small nuclear ribonucleoprotein n=1 Tax=Populus trichocarpa RepID=A9PBG1_POPTR	1e-58	Bv7_156740_wqcw.t1 cDNAEvidence=100	9e-62	94.95	AT2G03870.1 | Symbols: | Small nuclear ribonucleoprotein family protein | chr2:1180306-1181256 FORWARD LENGTH=99	5e-57	90.82					AH018420	0	96.1062	0	96.1062	MATCH	Scaffold_12	4767900	4774469
TR800|c1_g4_i1	2658	UniRef100_A0A0K9QIM2 Uncharacterized protein n=1 Tax=Spinacia oleracea RepID=A0A0K9QIM2_SPIOL	0	71.69	UniRef100_A0A0B0PJD2 Filamentous hemagglutinin n=1 Tax=Gossypium arboreum RepID=A0A0B0PJD2_GOSAR	4e-71	Bv3_063760_dggh.t1 cDNAEvidence=100	6e-127	76.9	AT3G56590.1 | Symbols: | hydroxyproline-rich glycoprotein family protein | chr3:20965105-20967675 FORWARD LENGTH=477	3e-69	55.6	GO:0008150	biological_process	GO:0003674	molecular_function	AH009879	0	96.5796	0	96.5796	MATCH	Scaffold_6	2511559	2515704
TR800|c1_g4_i2	2657	UniRef100_A0A0K9QIM2 Uncharacterized protein n=1 Tax=Spinacia oleracea RepID=A0A0K9QIM2_SPIOL	0	71.69	UniRef100_A0A0B0PJD2 Filamentous hemagglutinin n=1 Tax=Gossypium arboreum RepID=A0A0B0PJD2_GOSAR	4e-71	Bv3_063760_dggh.t1 cDNAEvidence=100	6e-127	76.9	AT3G56590.1 | Symbols: | hydroxyproline-rich glycoprotein family protein | chr3:20965105-20967675 FORWARD LENGTH=477	3e-69	55.6	GO:0008150	biological_process	GO:0003674	molecular_function	AH009879	0	96.5796	0	96.5796	MATCH	Scaffold_6	2511559	2515704
TR800|c1_g4_i3	2242	UniRef100_A0A0K9QIM2 Uncharacterized protein n=1 Tax=Spinacia oleracea RepID=A0A0K9QIM2_SPIOL	4e-154	73.13	UniRef100_UPI00052EBEF8 PREDICTED: voltage-dependent T-type calcium channel subunit alpha-1G-like n=1 Tax=Nelumbo nucifera RepID=UPI00052EBEF8	8e-50	Bv3_063760_dggh.t1 cDNAEvidence=100	1e-82	85.54	AT3G56590.1 | Symbols: | hydroxyproline-rich glycoprotein family protein | chr3:20965105-20967675 FORWARD LENGTH=477	1e-48	59.88	GO:0008150	biological_process	GO:0003674	molecular_function	AH009879	0	96.6507	0	96.5796	MATCH	Scaffold_6	2511559	2515704
TR800|c1_g4_i5	1067	UniRef100_A0A0J8CP19 Uncharacterized protein n=1 Tax=Beta vulgaris subsp. vulgaris RepID=A0A0J8CP19_BETVU	4e-36	74.75	No informative hit E<10-10	NA	Bv3_063760_dggh.t1 cDNAEvidence=100	2e-39	74.75	No informative hit E<10-6	NA	NA	NA	NA	NA	NA	AH009879	1e-136	94.586	0	96.5796	MATCH	Scaffold_6	2511559	2515704
TR800|c1_g4_i6	2315	UniRef100_A0A0K9QIM2 Uncharacterized protein n=1 Tax=Spinacia oleracea RepID=A0A0K9QIM2_SPIOL	0	72.89	UniRef100_A0A0B0PJD2 Filamentous hemagglutinin n=1 Tax=Gossypium arboreum RepID=A0A0B0PJD2_GOSAR	4e-71	Bv3_063760_dggh.t1 cDNAEvidence=100	2e-121	80.38	AT3G56590.1 | Symbols: | hydroxyproline-rich glycoprotein family protein | chr3:20965105-20967675 FORWARD LENGTH=477	4e-69	55.6	GO:0008150	biological_process	GO:0003674	molecular_function	AH009879	0	96.4879	0	96.5796	MATCH	Scaffold_6	2511559	2515704
TR800|c1_g4_i7	1063	UniRef100_A0A0J8CP19 Uncharacterized protein n=1 Tax=Beta vulgaris subsp. vulgaris RepID=A0A0J8CP19_BETVU	2e-35	74.75	No informative hit E<10-10	NA	Bv3_063760_dggh.t1 cDNAEvidence=100	6e-39	74.75	No informative hit E<10-6	NA	NA	NA	NA	NA	NA	AH009879	3e-137	95.1456	0	96.5796	MATCH	Scaffold_6	2511559	2515704
TR800|c1_g5_i1	508	No hit E<10-10	NA	NA	No informative hit E<10-10	NA	Bv3_063760_dggh.t1 cDNAEvidence=100	9e-10	52.94	No informative hit E<10-6	NA	NA	NA	NA	NA	NA	AH009879	NA	NA	NA	NA	NA	Scaffold_6	2511559	2515704
TR801|c0_g1_i1	1033	UniRef100_A0A059C1B3 Flavin-containing monooxygenase n=1 Tax=Eucalyptus grandis RepID=A0A059C1B3_EUCGR	3e-62	60.47	UniRef100_A0A059C1B3 Flavin-containing monooxygenase n=1 Tax=Eucalyptus grandis RepID=A0A059C1B3_EUCGR	3e-62	Bv3_054890_agnz.t1 cDNAEvidence=100	5e-58	49.47	AT1G62620.1 | Symbols: | Flavin-binding monooxygenase family protein | chr1:23182678-23184864 FORWARD LENGTH=450	4e-55	51.16			GO:0004497	monooxygenase_activity	AH009092	0	97.5379	0	97.264	MATCH	Scaffold_5	13293321	13295909
TR801|c0_g1_i10	1916	UniRef100_A0A068VG16 Flavin-containing monooxygenase n=1 Tax=Coffea canephora RepID=A0A068VG16_COFCA	2e-68	57.21	UniRef100_A0A068VG16 Flavin-containing monooxygenase n=1 Tax=Coffea canephora RepID=A0A068VG16_COFCA	2e-68	Bv3_054890_agnz.t1 cDNAEvidence=100	2e-55	49.47	AT1G62600.1 | Symbols: | Flavin-binding monooxygenase family protein | chr1:23179542-23181411 FORWARD LENGTH=452	2e-53	51.06			GO:0004497	monooxygenase_activity	AH009092	0	97.5379	0	97.264	MATCH	Scaffold_5	13293321	13295909
TR801|c0_g1_i11	1201	UniRef100_V7BSJ0 Flavin-containing monooxygenase n=1 Tax=Phaseolus vulgaris RepID=V7BSJ0_PHAVU	8e-99	60.67	UniRef100_V7BSJ0 Flavin-containing monooxygenase n=1 Tax=Phaseolus vulgaris RepID=V7BSJ0_PHAVU	8e-99	Bv3_054890_agnz.t1 cDNAEvidence=100	7e-87	57.73	AT1G62620.1 | Symbols: | Flavin-binding monooxygenase family protein | chr1:23182678-23184864 FORWARD LENGTH=450	3e-87	58.26			GO:0004497	monooxygenase_activity	AH009092	0	97.1667	0	97.264	MATCH	Scaffold_5	13293321	13295909
TR801|c0_g1_i12	1049	UniRef100_V7BSJ0 Flavin-containing monooxygenase n=1 Tax=Phaseolus vulgaris RepID=V7BSJ0_PHAVU	1e-106	60.08	UniRef100_V7BSJ0 Flavin-containing monooxygenase n=1 Tax=Phaseolus vulgaris RepID=V7BSJ0_PHAVU	1e-106	Bv3_054890_agnz.t1 cDNAEvidence=100	3e-97	53.76	AT1G62620.1 | Symbols: | Flavin-binding monooxygenase family protein | chr1:23182678-23184864 FORWARD LENGTH=450	1e-95	54.41			GO:0004497	monooxygenase_activity	AH009092	0	97.1272	0	97.264	MATCH	Scaffold_5	13293321	13295909
TR801|c0_g1_i13	1276	UniRef100_K7LQK0 Flavin-containing monooxygenase n=1 Tax=Glycine max RepID=K7LQK0_SOYBN	1e-115	58.15	UniRef100_K7LQK0 Flavin-containing monooxygenase n=1 Tax=Glycine max RepID=K7LQK0_SOYBN	1e-115	Bv3_054890_agnz.t1 cDNAEvidence=100	7e-101	49.79	AT1G62600.1 | Symbols: | Flavin-binding monooxygenase family protein | chr1:23179542-23181411 FORWARD LENGTH=452	6e-97	50.67			GO:0004497	monooxygenase_activity	AH009092	0	96.8116	0	97.264	MATCH	Scaffold_5	13293321	13295909
TR801|c0_g1_i2	1896	UniRef100_A0A068VG16 Flavin-containing monooxygenase n=1 Tax=Coffea canephora RepID=A0A068VG16_COFCA	1e-68	57.21	UniRef100_A0A068VG16 Flavin-containing monooxygenase n=1 Tax=Coffea canephora RepID=A0A068VG16_COFCA	1e-68	Bv3_054890_agnz.t1 cDNAEvidence=100	2e-55	49.47	AT1G62600.1 | Symbols: | Flavin-binding monooxygenase family protein | chr1:23179542-23181411 FORWARD LENGTH=452	2e-53	51.06			GO:0004497	monooxygenase_activity	AH009092	0	97.5379	0	97.264	MATCH	Scaffold_5	13293321	13295909
TR801|c0_g1_i3	928	UniRef100_A0A059C1B3 Flavin-containing monooxygenase n=1 Tax=Eucalyptus grandis RepID=A0A059C1B3_EUCGR	8e-75	56.05	UniRef100_A0A059C1B3 Flavin-containing monooxygenase n=1 Tax=Eucalyptus grandis RepID=A0A059C1B3_EUCGR	8e-75	Bv3_054890_agnz.t1 cDNAEvidence=100	7e-69	48.68	AT1G62620.1 | Symbols: | Flavin-binding monooxygenase family protein | chr1:23182678-23184864 FORWARD LENGTH=450	2e-65	49.55			GO:0004497	monooxygenase_activity	AH009092	5e-179	96.3351	0	97.264	MATCH	Scaffold_5	13293321	13295909
TR801|c0_g1_i4	1122	UniRef100_K7LQK0 Flavin-containing monooxygenase n=1 Tax=Glycine max RepID=K7LQK0_SOYBN	4e-54	59.33	UniRef100_K7LQK0 Flavin-containing monooxygenase n=1 Tax=Glycine max RepID=K7LQK0_SOYBN	4e-54	Bv3_054890_agnz.t1 cDNAEvidence=100	1e-48	56.49	AT1G12200.1 | Symbols: | Flavin-binding monooxygenase family protein | chr1:4137627-4139835 FORWARD LENGTH=465	1e-47	59.69	GO:0050832	defense_response_to_fungus	GO:0004497	monooxygenase_activity	AH009092	0	97.733	0	97.264	MATCH	Scaffold_5	13293321	13295909
TR801|c0_g1_i5	813	UniRef100_V7BSJ0 Flavin-containing monooxygenase n=1 Tax=Phaseolus vulgaris RepID=V7BSJ0_PHAVU	7e-106	60.7	UniRef100_V7BSJ0 Flavin-containing monooxygenase n=1 Tax=Phaseolus vulgaris RepID=V7BSJ0_PHAVU	7e-106	Bv3_054890_agnz.t1 cDNAEvidence=100	6e-95	52.4	AT1G62620.1 | Symbols: | Flavin-binding monooxygenase family protein | chr1:23182678-23184864 FORWARD LENGTH=450	8e-95	54.51			GO:0004497	monooxygenase_activity	AH009092	0	97.264	0	97.264	MATCH	Scaffold_5	13293321	13295909
TR801|c0_g1_i6	632	UniRef100_K7LQK0 Flavin-containing monooxygenase n=1 Tax=Glycine max RepID=K7LQK0_SOYBN	4e-46	64.75	UniRef100_K7LQK0 Flavin-containing monooxygenase n=1 Tax=Glycine max RepID=K7LQK0_SOYBN	4e-46	Bv3_054890_agnz.t1 cDNAEvidence=100	3e-37	56.31	AT1G63370.1 | Symbols: | Flavin-binding monooxygenase family protein | chr1:23503205-23505358 REVERSE LENGTH=450	6e-38	59.41			GO:0004497	monooxygenase_activity	AH009092	1e-149	97.1246	0	97.264	MATCH	Scaffold_5	13293321	13295909
TR801|c0_g1_i7	1502	UniRef100_K7LQK0 Flavin-containing monooxygenase n=1 Tax=Glycine max RepID=K7LQK0_SOYBN	2e-115	58.15	UniRef100_K7LQK0 Flavin-containing monooxygenase n=1 Tax=Glycine max RepID=K7LQK0_SOYBN	2e-115	Bv3_054890_agnz.t1 cDNAEvidence=100	8e-101	50.88	AT1G62600.1 | Symbols: | Flavin-binding monooxygenase family protein | chr1:23179542-23181411 FORWARD LENGTH=452	5e-97	50.67			GO:0004497	monooxygenase_activity	AH009092	0	96.8116	0	97.264	MATCH	Scaffold_5	13293321	13295909
TR801|c0_g1_i8	896	UniRef100_K7LQK0 Flavin-containing monooxygenase n=1 Tax=Glycine max RepID=K7LQK0_SOYBN	4e-55	59.33	UniRef100_K7LQK0 Flavin-containing monooxygenase n=1 Tax=Glycine max RepID=K7LQK0_SOYBN	4e-55	Bv3_054890_agnz.t1 cDNAEvidence=100	2e-49	56.49	AT1G12200.1 | Symbols: | Flavin-binding monooxygenase family protein | chr1:4137627-4139835 FORWARD LENGTH=465	2e-48	59.69	GO:0050832	defense_response_to_fungus	GO:0004497	monooxygenase_activity	AH009092	0	97.733	0	97.264	MATCH	Scaffold_5	13293321	13295909
TR801|c0_g1_i9	2122	UniRef100_A0A068VG16 Flavin-containing monooxygenase n=1 Tax=Coffea canephora RepID=A0A068VG16_COFCA	2e-68	57.21	UniRef100_A0A068VG16 Flavin-containing monooxygenase n=1 Tax=Coffea canephora RepID=A0A068VG16_COFCA	2e-68	Bv3_054890_agnz.t1 cDNAEvidence=100	4e-55	50.85	AT1G62600.1 | Symbols: | Flavin-binding monooxygenase family protein | chr1:23179542-23181411 FORWARD LENGTH=452	2e-53	51.06			GO:0004497	monooxygenase_activity	AH009092	0	97.5379	0	97.264	MATCH	Scaffold_5	13293321	13295909
TR802|c0_g1_i1	1265	UniRef100_A0A0J8BCK3 Uncharacterized protein n=2 Tax=Beta vulgaris subsp. vulgaris RepID=A0A0J8BCK3_BETVU	0	81.74	UniRef100_A0A061G4Y4 Tetratricopeptide repeat (TPR)-like superfamily protein n=1 Tax=Theobroma cacao RepID=A0A061G4Y4_THECC	6e-178	Bv5_123700_aqyy.t1 cDNAEvidence=100	0	81.74	AT4G16835.1 | Symbols: | Tetratricopeptide repeat (TPR)-like superfamily protein | chr4:9472763-9474803 FORWARD LENGTH=656	1e-156	64.97	GO:0008150	biological_process			AH002892	0	96.3443	0	96.7157	MATCH	Scaffold_2	3975483	3977168
TR802|c0_g1_i2	371	UniRef100_A0A0J8BCK3 Uncharacterized protein n=2 Tax=Beta vulgaris subsp. vulgaris RepID=A0A0J8BCK3_BETVU	2e-60	80.49	UniRef100_UPI000520912F PREDICTED: pentatricopeptide repeat-containing protein At4g16835, mitochondrial n=1 Tax=Nicotiana sylvestris RepID=UPI000520912F	9e-58	Bv5_123700_aqyy.t1 cDNAEvidence=100	9e-64	80.49	AT4G16835.1 | Symbols: | Tetratricopeptide repeat (TPR)-like superfamily protein | chr4:9472763-9474803 FORWARD LENGTH=656	3e-47	61.79	GO:0008150	biological_process			AH002892	7e-169	95.4178	0	96.7157	MATCH	Scaffold_2	3975483	3977168
TR802|c0_g1_i3	1448	UniRef100_A0A0J8BCK3 Uncharacterized protein n=2 Tax=Beta vulgaris subsp. vulgaris RepID=A0A0J8BCK3_BETVU	0	81.74	UniRef100_A0A061G4Y4 Tetratricopeptide repeat (TPR)-like superfamily protein n=1 Tax=Theobroma cacao RepID=A0A061G4Y4_THECC	1e-179	Bv5_123700_aqyy.t1 cDNAEvidence=100	0	81.74	AT4G16835.1 | Symbols: | Tetratricopeptide repeat (TPR)-like superfamily protein | chr4:9472763-9474803 FORWARD LENGTH=656	3e-158	64.64	GO:0008150	biological_process			AH002892	0	96.7157	0	96.7157	MATCH	Scaffold_2	3975483	3977168
TR802|c0_g1_i4	1253	UniRef100_A0A0J8BCK3 Uncharacterized protein n=2 Tax=Beta vulgaris subsp. vulgaris RepID=A0A0J8BCK3_BETVU	0	81.74	UniRef100_A0A061G4Y4 Tetratricopeptide repeat (TPR)-like superfamily protein n=1 Tax=Theobroma cacao RepID=A0A061G4Y4_THECC	0	Bv5_123700_aqyy.t1 cDNAEvidence=100	0	81.74	AT4G16835.1 | Symbols: | Tetratricopeptide repeat (TPR)-like superfamily protein | chr4:9472763-9474803 FORWARD LENGTH=656	9e-159	64.64	GO:0008150	biological_process			AH002892	0	96.376	0	96.7157	MATCH	Scaffold_2	3975483	3977168
TR803|c0_g2_i3	1786	UniRef100_A0A0J8BKD4 Uncharacterized protein n=1 Tax=Beta vulgaris subsp. vulgaris RepID=A0A0J8BKD4_BETVU	4e-145	65.66	UniRef100_UPI00046DF622 PREDICTED: probable carboxylesterase 12 n=1 Tax=Prunus mume RepID=UPI00046DF622	6e-96	Bv9_218710_xtdc.t1 cDNAEvidence=33.3	1e-148	65.66	AT1G47480.1 | Symbols: | alpha/beta-Hydrolases superfamily protein | chr1:17417623-17419296 FORWARD LENGTH=314	9e-81	45.74	GO:0048765	root_hair_cell_differentiation			AH000628	0	94.9648	0	94.9648	MATCH	Scaffold_1	6827833	6828825
TR803|c0_g2_i6	1853	UniRef100_A0A0J8BKD4 Uncharacterized protein n=1 Tax=Beta vulgaris subsp. vulgaris RepID=A0A0J8BKD4_BETVU	2e-142	64.76	UniRef100_UPI0002C3166A PREDICTED: probable carboxylesterase 12 n=1 Tax=Fragaria vesca subsp. vesca RepID=UPI0002C3166A	3e-97	Bv9_218710_xtdc.t1 cDNAEvidence=33.3	7e-146	64.76	AT1G47480.1 | Symbols: | alpha/beta-Hydrolases superfamily protein | chr1:17417623-17419296 FORWARD LENGTH=314	4e-82	46.69	GO:0048765	root_hair_cell_differentiation			AH000628	0	94.4612	0	94.9648	MATCH	Scaffold_1	6827833	6828825
TR804|c0_g1_i1	1926	UniRef100_A0A0J8CN06 Uncharacterized protein n=1 Tax=Beta vulgaris subsp. vulgaris RepID=A0A0J8CN06_BETVU	0	85.24	UniRef100_UPI00051C29AA PREDICTED: divinyl chlorophyllide a 8-vinyl-reductase, chloroplastic n=1 Tax=Nicotiana tomentosiformis RepID=UPI00051C29AA	0	Bv4_083780_pjwp.t1 cDNAEvidence=100	0	85.24	AT5G18660.1 | Symbols: PCB2 | NAD(P)-binding Rossmann-fold superfamily protein | chr5:6220872-6222125 REVERSE LENGTH=417	0	71.94	GO:0006098 GO:0006364 GO:0006636 GO:0009073 GO:0009965 GO:0015995 GO:0016117 GO:0019288 GO:0019344 GO:0030154 GO:0045893	pentose-phosphate_shunt rRNA_processing unsaturated_fatty_acid_biosynthetic_process aromatic_amino_acid_family_biosynthetic_process leaf_morphogenesis chlorophyll_biosynthetic_process carotenoid_biosynthetic_process isopentenyl_diphosphate_biosynthetic_process,_methylerythritol_4-phosphate_pathway cysteine_biosynthetic_process cell_differentiation positive_regulation_of_transcription,_DNA-templat…	GO:0051744	3,8-divinyl_protochlorophyllide_a_8-vinyl_reductase_activity	AH010782	0	97.4482	0	97.4482	MATCH	Scaffold_6	19697875	19699128
TR804|c0_g1_i2	1084	UniRef100_A0A0J8CN06 Uncharacterized protein n=1 Tax=Beta vulgaris subsp. vulgaris RepID=A0A0J8CN06_BETVU	3e-135	94.29	UniRef100_UPI00052F2187 PREDICTED: divinyl chlorophyllide a 8-vinyl-reductase, chloroplastic n=1 Tax=Nelumbo nucifera RepID=UPI00052F2187	4e-127	Bv4_083780_pjwp.t1 cDNAEvidence=100	1e-138	94.29	AT5G18660.1 | Symbols: PCB2 | NAD(P)-binding Rossmann-fold superfamily protein | chr5:6220872-6222125 REVERSE LENGTH=417	2e-119	82.69	GO:0006098 GO:0006364 GO:0006636 GO:0009073 GO:0009965 GO:0015995 GO:0016117 GO:0019288 GO:0019344 GO:0030154 GO:0045893	pentose-phosphate_shunt rRNA_processing unsaturated_fatty_acid_biosynthetic_process aromatic_amino_acid_family_biosynthetic_process leaf_morphogenesis chlorophyll_biosynthetic_process carotenoid_biosynthetic_process isopentenyl_diphosphate_biosynthetic_process,_methylerythritol_4-phosphate_pathway cysteine_biosynthetic_process cell_differentiation positive_regulation_of_transcription,_DNA-templat…	GO:0051744	3,8-divinyl_protochlorophyllide_a_8-vinyl_reductase_activity	AH010782	0	97.7918	0	97.4482	MATCH	Scaffold_6	19697875	19699128
TR805|c1_g1_i1	891	UniRef100_A0A0J8CJ85 Uncharacterized protein n=1 Tax=Beta vulgaris subsp. vulgaris RepID=A0A0J8CJ85_BETVU	3e-104	85.26	UniRef100_UPI0001982C52 PREDICTED: uncharacterized protein LOC100263258 n=1 Tax=Vitis vinifera RepID=UPI0001982C52	3e-86	Bv5_100850_mhxh.t1 cDNAEvidence=89.5	1e-107	85.26	AT5G02320.2 | Symbols: MYB3R-5 | myb domain protein 3r-5 | chr5:483445-486347 REVERSE LENGTH=548	9e-72	71.43	GO:0006355	regulation_of_transcription,_DNA-templated	GO:0003677 GO:0003700	DNA_binding sequence-specific_DNA_binding_transcription_factor_activity	AH018666	NA	NA	NA	NA	NA	Scaffold_12	7668372	7672512
TR805|c2_g1_i1	4058	UniRef100_A0A0J8D1H6 Uncharacterized protein n=1 Tax=Beta vulgaris subsp. vulgaris RepID=A0A0J8D1H6_BETVU	0	67.73	UniRef100_B9RS48 Myb, putative n=1 Tax=Ricinus communis RepID=B9RS48_RICCO	0	Bv2_031880_ghua.t1 cDNAEvidence=100	0	67.73	AT4G32730.2 | Symbols: PC-MYB1, MYB3R-1, ATMYB3R-1, ATMYB3R1 | Homeodomain-like protein | chr4:15791039-15795643 FORWARD LENGTH=995	0	41.4	GO:0000911 GO:0006355	cytokinesis_by_cell_plate_formation regulation_of_transcription,_DNA-templated	GO:0003677 GO:0003700 GO:0003713	DNA_binding sequence-specific_DNA_binding_transcription_factor_activity transcription_coactivator_activity	AH023316	0	97.4762	0	97.4762	MATCH	Scaffold_16	7454985	7467727
TR805|c2_g1_i4	1536	UniRef100_A0A0J8D1H6 Uncharacterized protein n=1 Tax=Beta vulgaris subsp. vulgaris RepID=A0A0J8D1H6_BETVU	6e-141	85.17	UniRef100_Q948S5 Myb n=1 Tax=Nicotiana tabacum RepID=Q948S5_TOBAC	7e-110	Bv2_031880_ghua.t1 cDNAEvidence=100	2e-144	85.17	AT4G32730.1 | Symbols: PC-MYB1, MYB3R-1, ATMYB3R-1, ATMYB3R1, MYB3R1 | Homeodomain-like protein | chr4:15791039-15794252 FORWARD LENGTH=776	1e-101	77.08	GO:0000911 GO:0006355	cytokinesis_by_cell_plate_formation regulation_of_transcription,_DNA-templated	GO:0003677 GO:0003700 GO:0003713	DNA_binding sequence-specific_DNA_binding_transcription_factor_activity transcription_coactivator_activity	AH023316	0	97.3948	0	97.4762	MATCH	Scaffold_16	7454985	7467727
TR806|c3_g2_i2	421	UniRef100_A0A0J8CSS3 Uncharacterized protein n=1 Tax=Beta vulgaris subsp. vulgaris RepID=A0A0J8CSS3_BETVU	9e-23	71.43	UniRef100_UPI00046DAFBD PREDICTED: UDP-N-acetylglucosamine--dolichyl-phosphate N-acetylglucosaminephosphotransferase n=1 Tax=Prunus mume RepID=UPI00046DAFBD	6e-17	Bv3_062200_tsph.t1 cDNAEvidence=100	4e-26	71.43	AT3G57220.1 | Symbols: | Glycosyl transferase family 4 protein | chr3:21174516-21176904 FORWARD LENGTH=426	1e-18	44.72	GO:0000271	polysaccharide_biosynthetic_process	GO:0003975	UDP-N-acetylglucosamine-dolichyl-phosphate_N-acetylglucosaminephosphotransferase_activity		NA	NA	NA	NA	NA		NA	NA
TR806|c3_g2_i4	417	UniRef100_A0A0J8CSS3 Uncharacterized protein n=1 Tax=Beta vulgaris subsp. vulgaris RepID=A0A0J8CSS3_BETVU	1e-24	75	UniRef100_UPI00046DAFBD PREDICTED: UDP-N-acetylglucosamine--dolichyl-phosphate N-acetylglucosaminephosphotransferase n=1 Tax=Prunus mume RepID=UPI00046DAFBD	2e-17	Bv3_062200_tsph.t1 cDNAEvidence=100	4e-28	75	AT3G57220.1 | Symbols: | Glycosyl transferase family 4 protein | chr3:21174516-21176904 FORWARD LENGTH=426	4e-20	46.49	GO:0000271	polysaccharide_biosynthetic_process	GO:0003975	UDP-N-acetylglucosamine-dolichyl-phosphate_N-acetylglucosaminephosphotransferase_activity		NA	NA	NA	NA	NA		NA	NA
TR807|c0_g1_i1	346	UniRef100_A0A0J8BK88 Uncharacterized protein n=1 Tax=Beta vulgaris subsp. vulgaris RepID=A0A0J8BK88_BETVU	2e-35	64.08	UniRef100_UPI00053F5572 PREDICTED: uncharacterized protein LOC104905013 n=1 Tax=Beta vulgaris subsp. vulgaris RepID=UPI00053F5572	4e-35	Bv9_218020_yahr.t1 cDNAEvidence=85.7	7e-39	64.08	AT3G47110.1 | Symbols: | Leucine-rich repeat protein kinase family protein | chr3:17347103-17350296 REVERSE LENGTH=1025	4e-19	50.7	GO:0006468 GO:0007169	protein_phosphorylation transmembrane_receptor_protein_tyrosine_kinase_signaling_pathway	GO:0004674 GO:0005524 GO:0016301	protein_serine/threonine_kinase_activity ATP_binding kinase_activity	AH001849	NA	NA	NA	NA	NA	Scaffold_1	31287920	31300061
TR807|c0_g1_i2	329	UniRef100_A0A0J8BK88 Uncharacterized protein n=1 Tax=Beta vulgaris subsp. vulgaris RepID=A0A0J8BK88_BETVU	1e-27	65.88	UniRef100_UPI00053F5572 PREDICTED: uncharacterized protein LOC104905013 n=1 Tax=Beta vulgaris subsp. vulgaris RepID=UPI00053F5572	2e-27	Bv9_218020_yahr.t1 cDNAEvidence=85.7	5e-31	65.88	AT3G47110.1 | Symbols: | Leucine-rich repeat protein kinase family protein | chr3:17347103-17350296 REVERSE LENGTH=1025	3e-13	55.56	GO:0006468 GO:0007169	protein_phosphorylation transmembrane_receptor_protein_tyrosine_kinase_signaling_pathway	GO:0004674 GO:0005524 GO:0016301	protein_serine/threonine_kinase_activity ATP_binding kinase_activity	AH001849	NA	NA	NA	NA	NA	Scaffold_1	31287920	31300061
TR807|c1_g1_i1	1186	UniRef100_A0A0J8BK88 Uncharacterized protein n=1 Tax=Beta vulgaris subsp. vulgaris RepID=A0A0J8BK88_BETVU	4e-156	68.53	UniRef100_UPI00053F5572 PREDICTED: uncharacterized protein LOC104905013 n=1 Tax=Beta vulgaris subsp. vulgaris RepID=UPI00053F5572	9e-150	Bv9_218020_yahr.t1 cDNAEvidence=85.7	2e-159	68.53	AT3G47090.1 | Symbols: | Leucine-rich repeat protein kinase family protein | chr3:17341512-17344645 REVERSE LENGTH=1009	4e-79	43.12	GO:0006468 GO:0007169	protein_phosphorylation transmembrane_receptor_protein_tyrosine_kinase_signaling_pathway	GO:0004674 GO:0005524 GO:0016301	protein_serine/threonine_kinase_activity ATP_binding kinase_activity		NA	NA	NA	NA	NA		NA	NA
TR807|c1_g1_i2	3452	UniRef100_A0A0J8BK88 Uncharacterized protein n=1 Tax=Beta vulgaris subsp. vulgaris RepID=A0A0J8BK88_BETVU	0	66.7	UniRef100_UPI00053F5572 PREDICTED: uncharacterized protein LOC104905013 n=1 Tax=Beta vulgaris subsp. vulgaris RepID=UPI00053F5572	0	Bv9_218020_yahr.t1 cDNAEvidence=85.7	0	66.7	AT3G47090.1 | Symbols: | Leucine-rich repeat protein kinase family protein | chr3:17341512-17344645 REVERSE LENGTH=1009	0	42.58	GO:0006468 GO:0007169	protein_phosphorylation transmembrane_receptor_protein_tyrosine_kinase_signaling_pathway	GO:0004674 GO:0005524 GO:0016301	protein_serine/threonine_kinase_activity ATP_binding kinase_activity	AH001849	NA	NA	NA	NA	NA	Scaffold_1	31287920	31300061
TR807|c1_g1_i3	3404	UniRef100_UPI00053F5572 PREDICTED: uncharacterized protein LOC104905013 n=1 Tax=Beta vulgaris subsp. vulgaris RepID=UPI00053F5572	0	67.29	UniRef100_UPI00053F5572 PREDICTED: uncharacterized protein LOC104905013 n=1 Tax=Beta vulgaris subsp. vulgaris RepID=UPI00053F5572	0	Bv9_218020_yahr.t1 cDNAEvidence=85.7	0	67.29	AT3G47090.1 | Symbols: | Leucine-rich repeat protein kinase family protein | chr3:17341512-17344645 REVERSE LENGTH=1009	0	42.69	GO:0006468 GO:0007169	protein_phosphorylation transmembrane_receptor_protein_tyrosine_kinase_signaling_pathway	GO:0004674 GO:0005524 GO:0016301	protein_serine/threonine_kinase_activity ATP_binding kinase_activity	AH001849	NA	NA	NA	NA	NA	Scaffold_1	31287920	31300061
TR807|c1_g1_i4	355	No hit E<10-10	NA	NA	No informative hit E<10-10	NA	No informative hit E<10-10	NA	NA	No informative hit E<10-6	NA	NA	NA	NA	NA	NA		NA	NA	NA	NA	NA		NA	NA
TR807|c1_g1_i5	434	UniRef100_A0A0J8BKA4 Uncharacterized protein n=2 Tax=Beta vulgaris subsp. vulgaris RepID=A0A0J8BKA4_BETVU	2e-59	69.23	UniRef100_UPI0005401B04 PREDICTED: probable LRR receptor-like serine/threonine-protein kinase At3g47570 n=1 Tax=Beta vulgaris subsp. vulgaris RepID=UPI0005401B04	3e-57	Bv9_217980_kstj.t1 cDNAEvidence=100	8e-63	69.23	AT3G47570.1 | Symbols: | Leucine-rich repeat protein kinase family protein | chr3:17527611-17530748 FORWARD LENGTH=1010	1e-37	50.39	GO:0006468 GO:0007169	protein_phosphorylation transmembrane_receptor_protein_tyrosine_kinase_signaling_pathway	GO:0004674 GO:0005524 GO:0016301	protein_serine/threonine_kinase_activity ATP_binding kinase_activity		NA	NA	NA	NA	NA		NA	NA
TR808|c1_g2_i1	2942	UniRef100_A0A0J8BJH5 Uncharacterized protein n=1 Tax=Beta vulgaris subsp. vulgaris RepID=A0A0J8BJH5_BETVU	0	72.89	UniRef100_UPI00052F1DDB PREDICTED: uncharacterized protein LOC104608836 isoform X3 n=1 Tax=Nelumbo nucifera RepID=UPI00052F1DDB	0	Bv9_223990_intj.t1 cDNAEvidence=100	0	72.89	AT1G17450.1 | Symbols: | B-block binding subunit of TFIIIC | chr1:5988643-5996693 REVERSE LENGTH=1753	6e-112	41.17					AH000904	0	98.0538	0	97.6455	MATCH	Scaffold_1	12445261	12471057
TR808|c1_g2_i2	2972	UniRef100_A0A0J8BJH5 Uncharacterized protein n=1 Tax=Beta vulgaris subsp. vulgaris RepID=A0A0J8BJH5_BETVU	0	73.28	UniRef100_UPI00052F1DDB PREDICTED: uncharacterized protein LOC104608836 isoform X3 n=1 Tax=Nelumbo nucifera RepID=UPI00052F1DDB	0	Bv9_223990_intj.t1 cDNAEvidence=100	0	73.28	AT1G17450.1 | Symbols: | B-block binding subunit of TFIIIC | chr1:5988643-5996693 REVERSE LENGTH=1753	1e-111	41.17					AH000904	0	97.6455	0	97.6455	MATCH	Scaffold_1	12445261	12471057
TR808|c1_g3_i1	2814	UniRef100_A0A0J8BJH5 Uncharacterized protein n=1 Tax=Beta vulgaris subsp. vulgaris RepID=A0A0J8BJH5_BETVU	0	64.61	UniRef100_UPI00052E958F PREDICTED: uncharacterized protein LOC104608836 isoform X2 n=1 Tax=Nelumbo nucifera RepID=UPI00052E958F	0	Bv9_223990_intj.t1 cDNAEvidence=100	0	64.61	AT1G59453.1 | Symbols: | B-block binding subunit of TFIIIC | chr1:21846902-21853384 REVERSE LENGTH=1729	4e-154	36.55	GO:0008150	biological_process	GO:0003674	molecular_function	AH001666	0	96.3064	0	96.3626	MATCH	Scaffold_1	28978704	28995863
TR808|c1_g3_i10	2809	UniRef100_A0A0J8BJH5 Uncharacterized protein n=1 Tax=Beta vulgaris subsp. vulgaris RepID=A0A0J8BJH5_BETVU	0	64.72	UniRef100_UPI00052EF172 PREDICTED: uncharacterized protein LOC104608836 isoform X1 n=1 Tax=Nelumbo nucifera RepID=UPI00052EF172	0	Bv9_223990_intj.t1 cDNAEvidence=100	0	64.72	AT1G59453.1 | Symbols: | B-block binding subunit of TFIIIC | chr1:21846902-21853384 REVERSE LENGTH=1729	8e-154	36.55	GO:0008150	biological_process	GO:0003674	molecular_function	AH001666	0	96.3064	0	96.3626	MATCH	Scaffold_1	28978704	28995863
TR808|c1_g3_i11	1518	UniRef100_A0A0J8BJH5 Uncharacterized protein n=1 Tax=Beta vulgaris subsp. vulgaris RepID=A0A0J8BJH5_BETVU	9e-132	62.69	UniRef100_UPI0003D77E16 PREDICTED: uncharacterized protein LOC102628666 isoform X2 n=1 Tax=Citrus sinensis RepID=UPI0003D77E16	5e-102	Bv9_223990_intj.t1 cDNAEvidence=100	3e-135	62.69	AT1G59453.1 | Symbols: | B-block binding subunit of TFIIIC | chr1:21846902-21853384 REVERSE LENGTH=1729	5e-86	34.92	GO:0008150	biological_process	GO:0003674	molecular_function	AH001666	0	96.445	0	96.3626	MATCH	Scaffold_1	28978704	28995863
TR808|c1_g3_i2	2749	UniRef100_A0A0J8BJH5 Uncharacterized protein n=1 Tax=Beta vulgaris subsp. vulgaris RepID=A0A0J8BJH5_BETVU	0	67.01	UniRef100_UPI0003D77E16 PREDICTED: uncharacterized protein LOC102628666 isoform X2 n=1 Tax=Citrus sinensis RepID=UPI0003D77E16	4e-163	Bv9_223990_intj.t1 cDNAEvidence=100	0	67.01	AT1G17450.2 | Symbols: | B-block binding subunit of TFIIIC | chr1:5988579-5996693 REVERSE LENGTH=1844	2e-131	40.74					AH001666	0	96.2541	0	96.3626	MATCH	Scaffold_1	28978704	28995863
TR808|c1_g3_i3	2600	UniRef100_A0A0J8BJH5 Uncharacterized protein n=1 Tax=Beta vulgaris subsp. vulgaris RepID=A0A0J8BJH5_BETVU	0	64.66	UniRef100_UPI00052E958F PREDICTED: uncharacterized protein LOC104608836 isoform X2 n=1 Tax=Nelumbo nucifera RepID=UPI00052E958F	1e-165	Bv9_223990_intj.t1 cDNAEvidence=100	0	64.66	AT1G59453.1 | Symbols: | B-block binding subunit of TFIIIC | chr1:21846902-21853384 REVERSE LENGTH=1729	2e-135	35.71	GO:0008150	biological_process	GO:0003674	molecular_function	AH001666	0	96.3064	0	96.3626	MATCH	Scaffold_1	28978704	28995863
TR808|c1_g3_i4	2785	UniRef100_A0A0J8BJH5 Uncharacterized protein n=1 Tax=Beta vulgaris subsp. vulgaris RepID=A0A0J8BJH5_BETVU	0	64.72	UniRef100_UPI00052EF172 PREDICTED: uncharacterized protein LOC104608836 isoform X1 n=1 Tax=Nelumbo nucifera RepID=UPI00052EF172	0	Bv9_223990_intj.t1 cDNAEvidence=100	0	64.72	AT1G59453.1 | Symbols: | B-block binding subunit of TFIIIC | chr1:21846902-21853384 REVERSE LENGTH=1729	6e-154	36.55	GO:0008150	biological_process	GO:0003674	molecular_function	AH001666	0	96.3607	0	96.3626	MATCH	Scaffold_1	28978704	28995863
TR808|c1_g3_i6	1202	UniRef100_A0A0J8BJH5 Uncharacterized protein n=1 Tax=Beta vulgaris subsp. vulgaris RepID=A0A0J8BJH5_BETVU	2e-133	75.12	UniRef100_UPI0005107EFE PREDICTED: uncharacterized protein LOC103961518 n=1 Tax=Pyrus x bretschneideri RepID=UPI0005107EFE	6e-83	Bv9_223990_intj.t1 cDNAEvidence=100	1e-136	75.12	AT1G17450.1 | Symbols: | B-block binding subunit of TFIIIC | chr1:5988643-5996693 REVERSE LENGTH=1753	4e-73	52.56					AH001666	0	96.5919	0	96.3626	MATCH	Scaffold_1	28978704	28995863
TR808|c1_g3_i7	2786	UniRef100_A0A0J8BJH5 Uncharacterized protein n=1 Tax=Beta vulgaris subsp. vulgaris RepID=A0A0J8BJH5_BETVU	0	64.04	UniRef100_UPI00052F1DDB PREDICTED: uncharacterized protein LOC104608836 isoform X3 n=1 Tax=Nelumbo nucifera RepID=UPI00052F1DDB	2e-162	Bv9_223990_intj.t1 cDNAEvidence=100	0	64.04	AT1G59453.1 | Symbols: | B-block binding subunit of TFIIIC | chr1:21846902-21853384 REVERSE LENGTH=1729	2e-136	38.92	GO:0008150	biological_process	GO:0003674	molecular_function	AH001666	0	96.2541	0	96.3626	MATCH	Scaffold_1	28978704	28995863
TR808|c1_g3_i9	2815	UniRef100_A0A0J8BJH5 Uncharacterized protein n=1 Tax=Beta vulgaris subsp. vulgaris RepID=A0A0J8BJH5_BETVU	0	64.04	UniRef100_UPI00052F1DDB PREDICTED: uncharacterized protein LOC104608836 isoform X3 n=1 Tax=Nelumbo nucifera RepID=UPI00052F1DDB	9e-163	Bv9_223990_intj.t1 cDNAEvidence=100	0	64.04	AT1G59453.1 | Symbols: | B-block binding subunit of TFIIIC | chr1:21846902-21853384 REVERSE LENGTH=1729	2e-136	38.92	GO:0008150	biological_process	GO:0003674	molecular_function	AH001666	0	96.3626	0	96.3626	MATCH	Scaffold_1	28978704	28995863
TR808|c1_g4_i1	416	UniRef100_A0A0K9QJX5 Uncharacterized protein n=1 Tax=Spinacia oleracea RepID=A0A0K9QJX5_SPIOL	7e-37	60.31	UniRef100_UPI00032AB2D5 PREDICTED: uncharacterized protein LOC101494281 n=1 Tax=Cicer arietinum RepID=UPI00032AB2D5	3e-16	Bv9_223990_intj.t1 cDNAEvidence=100	9e-40	63.87	AT1G59077.1 | Symbols: | BEST Arabidopsis thaliana protein match is: B-block binding subunit of TFIIIC (TAIR:AT1G59453.1); Has 63 Blast hits to 58 proteins in 18 species: Archae - 0; Bacteria - 0; Metazoa - 6; Fungi - 0; Plants - 55; Viruses - 0; Other Eukaryotes - 2 (source: NCBI BLink). | chr1:21810644-21813023 REVERSE LENGTH=665	7e-18	43.48	GO:0008150	biological_process			AH000904	NA	NA	NA	NA	NA	Scaffold_1	12445261	12471057
TR808|c1_g4_i2	886	UniRef100_A0A0K9QJX5 Uncharacterized protein n=1 Tax=Spinacia oleracea RepID=A0A0K9QJX5_SPIOL	5e-60	66.48	UniRef100_UPI0005CB215D PREDICTED: uncharacterized protein LOC101308114 isoform X1 n=1 Tax=Fragaria vesca subsp. vesca RepID=UPI0005CB215D	8e-36	Bv9_223990_intj.t1 cDNAEvidence=100	2e-62	66.27	AT1G59077.1 | Symbols: | BEST Arabidopsis thaliana protein match is: B-block binding subunit of TFIIIC (TAIR:AT1G59453.1); Has 63 Blast hits to 58 proteins in 18 species: Archae - 0; Bacteria - 0; Metazoa - 6; Fungi - 0; Plants - 55; Viruses - 0; Other Eukaryotes - 2 (source: NCBI BLink). | chr1:21810644-21813023 REVERSE LENGTH=665	5e-32	46.56	GO:0008150	biological_process			AH000904	NA	NA	NA	NA	NA	Scaffold_1	12445261	12471057
TR809|c0_g1_i1	903	UniRef100_A0A0J8CTB8 Uncharacterized protein n=1 Tax=Beta vulgaris subsp. vulgaris RepID=A0A0J8CTB8_BETVU	4e-17	39.83	UniRef100_UPI0002C35C52 PREDICTED: probable serine/threonine-protein kinase At1g18390 isoform X3 n=1 Tax=Fragaria vesca subsp. vesca RepID=UPI0002C35C52	2e-12	Bv3_060080_ydzi.t1 cDNAEvidence=66.7	2e-20	39.83	AT5G38210.1 | Symbols: | Protein kinase family protein | chr5:15261035-15265376 FORWARD LENGTH=686	9e-10	30.28	GO:0009617 GO:0045087 GO:0046777	response_to_bacterium innate_immune_response protein_autophosphorylation	GO:0004674	protein_serine/threonine_kinase_activity	AH007738	0	92.8131	0	93.9093	MATCH	Scaffold_4	22879415	22882760
TR809|c0_g1_i2	2520	UniRef100_A0A0J8CP48 Uncharacterized protein n=1 Tax=Beta vulgaris subsp. vulgaris RepID=A0A0J8CP48_BETVU	0	53.3	UniRef100_UPI00052EFEDC PREDICTED: probable serine/threonine-protein kinase At1g18390 isoform X2 n=1 Tax=Nelumbo nucifera RepID=UPI00052EFEDC	3e-166	Bv3_060110_ygix.t1 cDNAEvidence=100	0	53.3	AT1G18390.1 | Symbols: | Protein kinase superfamily protein | chr1:6325876-6329935 FORWARD LENGTH=648	8e-151	41.33	GO:0002679 GO:0006984 GO:0009407 GO:0010200 GO:0010583 GO:0034976	respiratory_burst_involved_in_defense_response ER-nucleus_signaling_pathway toxin_catabolic_process response_to_chitin response_to_cyclopentenone response_to_endoplasmic_reticulum_stress	GO:0016301	kinase_activity	AH007738	0	93.9093	0	93.9093	MATCH	Scaffold_4	22879415	22882760
TR809|c0_g1_i3	1822	UniRef100_A0A0J8CP48 Uncharacterized protein n=1 Tax=Beta vulgaris subsp. vulgaris RepID=A0A0J8CP48_BETVU	7e-25	33.8	UniRef100_UPI00053FD5BA PREDICTED: uncharacterized protein At1g18380-like n=1 Tax=Vitis vinifera RepID=UPI00053FD5BA	8e-16	Bv3_060110_ygix.t1 cDNAEvidence=100	3e-28	33.8	AT5G38260.1 | Symbols: | Protein kinase superfamily protein | chr5:15283692-15285837 REVERSE LENGTH=638	8e-14	28.26			GO:0016301	kinase_activity	AH007738	0	93.6261	0	93.9093	MATCH	Scaffold_4	22879415	22882760
TR809|c0_g1_i4	2515	UniRef100_A0A0J8CP48 Uncharacterized protein n=1 Tax=Beta vulgaris subsp. vulgaris RepID=A0A0J8CP48_BETVU	0	53.3	UniRef100_UPI00052EFEDC PREDICTED: probable serine/threonine-protein kinase At1g18390 isoform X2 n=1 Tax=Nelumbo nucifera RepID=UPI00052EFEDC	3e-166	Bv3_060110_ygix.t1 cDNAEvidence=100	0	53.3	AT1G18390.1 | Symbols: | Protein kinase superfamily protein | chr1:6325876-6329935 FORWARD LENGTH=648	7e-151	41.33	GO:0002679 GO:0006984 GO:0009407 GO:0010200 GO:0010583 GO:0034976	respiratory_burst_involved_in_defense_response ER-nucleus_signaling_pathway toxin_catabolic_process response_to_chitin response_to_cyclopentenone response_to_endoplasmic_reticulum_stress	GO:0016301	kinase_activity	AH007738	0	93.9093	0	93.9093	MATCH	Scaffold_4	22879415	22882760
TR809|c0_g1_i5	952	UniRef100_A0A0J8CTB8 Uncharacterized protein n=1 Tax=Beta vulgaris subsp. vulgaris RepID=A0A0J8CTB8_BETVU	5e-17	39.83	UniRef100_UPI0002C35C52 PREDICTED: probable serine/threonine-protein kinase At1g18390 isoform X3 n=1 Tax=Fragaria vesca subsp. vesca RepID=UPI0002C35C52	2e-12	Bv3_060080_ydzi.t1 cDNAEvidence=66.7	2e-20	39.83	AT5G38210.1 | Symbols: | Protein kinase family protein | chr5:15261035-15265376 FORWARD LENGTH=686	1e-09	30.28	GO:0009617 GO:0045087 GO:0046777	response_to_bacterium innate_immune_response protein_autophosphorylation	GO:0004674	protein_serine/threonine_kinase_activity	AH007738	0	92.8131	0	93.9093	MATCH	Scaffold_4	22879415	22882760
TR809|c0_g1_i6	1020	UniRef100_A0A0J8CTB8 Uncharacterized protein n=1 Tax=Beta vulgaris subsp. vulgaris RepID=A0A0J8CTB8_BETVU	6e-17	39.83	UniRef100_UPI0002C35C52 PREDICTED: probable serine/threonine-protein kinase At1g18390 isoform X3 n=1 Tax=Fragaria vesca subsp. vesca RepID=UPI0002C35C52	3e-12	Bv3_060080_ydzi.t1 cDNAEvidence=66.7	2e-20	39.83	AT5G38210.1 | Symbols: | Protein kinase family protein | chr5:15261035-15265376 FORWARD LENGTH=686	1e-09	30.28	GO:0009617 GO:0045087 GO:0046777	response_to_bacterium innate_immune_response protein_autophosphorylation	GO:0004674	protein_serine/threonine_kinase_activity	AH007738	0	92.8131	0	93.9093	MATCH	Scaffold_4	22879415	22882760
TR809|c0_g1_i8	807	UniRef100_A0A0J8CTB8 Uncharacterized protein n=1 Tax=Beta vulgaris subsp. vulgaris RepID=A0A0J8CTB8_BETVU	3e-17	39.83	UniRef100_UPI0002C35C52 PREDICTED: probable serine/threonine-protein kinase At1g18390 isoform X3 n=1 Tax=Fragaria vesca subsp. vesca RepID=UPI0002C35C52	1e-12	Bv3_060080_ydzi.t1 cDNAEvidence=66.7	1e-20	39.83	AT5G38210.1 | Symbols: | Protein kinase family protein | chr5:15261035-15265376 FORWARD LENGTH=686	6e-10	30.28	GO:0009617 GO:0045087 GO:0046777	response_to_bacterium innate_immune_response protein_autophosphorylation	GO:0004674	protein_serine/threonine_kinase_activity	AH007738	0	92.8131	0	93.9093	MATCH	Scaffold_4	22879415	22882760
TR809|c0_g1_i9	1827	UniRef100_A0A0J8CP48 Uncharacterized protein n=1 Tax=Beta vulgaris subsp. vulgaris RepID=A0A0J8CP48_BETVU	7e-25	33.8	UniRef100_UPI00053FD5BA PREDICTED: uncharacterized protein At1g18380-like n=1 Tax=Vitis vinifera RepID=UPI00053FD5BA	8e-16	Bv3_060110_ygix.t1 cDNAEvidence=100	3e-28	33.8	AT5G38260.1 | Symbols: | Protein kinase superfamily protein | chr5:15283692-15285837 REVERSE LENGTH=638	8e-14	28.26			GO:0016301	kinase_activity	AH007738	0	93.6261	0	93.9093	MATCH	Scaffold_4	22879415	22882760
TR810|c4_g1_i2	2007	UniRef100_A0A0J8BPG0 Uncharacterized protein n=1 Tax=Beta vulgaris subsp. vulgaris RepID=A0A0J8BPG0_BETVU	2e-120	69.95	UniRef100_A0A061GUE6 Basic helix-loop-helix DNA-binding superfamily protein n=1 Tax=Theobroma cacao RepID=A0A061GUE6_THECC	2e-103	Bv8_196840_quuj.t1 cDNAEvidence=100	6e-124	69.95	AT4G29100.1 | Symbols: | basic helix-loop-helix (bHLH) DNA-binding superfamily protein | chr4:14341140-14344575 FORWARD LENGTH=407	2e-65	51.19	GO:0006355	regulation_of_transcription,_DNA-templated	GO:0003700	sequence-specific_DNA_binding_transcription_factor_activity	AH014508	0	92.9027	0	92.9027	MATCH	Scaffold_9	13987219	13995701
TR811|c5_g1_i1	624	UniRef100_A0A0J8CUD0 Pectate lyase n=1 Tax=Beta vulgaris subsp. vulgaris RepID=A0A0J8CUD0_BETVU	6e-73	90.41	UniRef100_A0A0J8CUD0 Pectate lyase n=1 Tax=Beta vulgaris subsp. vulgaris RepID=A0A0J8CUD0_BETVU	6e-73	Bv3_056470_akqt.t1 cDNAEvidence=100	2e-76	90.41	AT1G04680.1 | Symbols: | Pectin lyase-like superfamily protein | chr1:1304052-1307780 REVERSE LENGTH=431	6e-68	81.51	GO:0000271 GO:0007389 GO:0008361 GO:0009664 GO:0009825 GO:0009832 GO:0009926 GO:0009932 GO:0010015 GO:0010075 GO:0010817 GO:0040007 GO:0042546 GO:0043481 GO:0048767 GO:0071555	polysaccharide_biosynthetic_process pattern_specification_process regulation_of_cell_size plant-type_cell_wall_organization multidimensional_cell_growth plant-type_cell_wall_biogenesis auxin_polar_transport cell_tip_growth root_morphogenesis regulation_of_meristem_growth regulation_of_hormone_levels growth cell_wall_biogenesis anthocyanin_accumulation_in_tissues_in_response_to_UV_light root_hair_…	GO:0016829 GO:0030570	lyase_activity pectate_lyase_activity	AH005525	NA	NA	NA	NA	NA	Scaffold_3	8984325	8989332
TR811|c5_g1_i3	724	UniRef100_A0A0J8CUD0 Pectate lyase n=1 Tax=Beta vulgaris subsp. vulgaris RepID=A0A0J8CUD0_BETVU	8e-56	93.24	UniRef100_A0A0J8CUD0 Pectate lyase n=1 Tax=Beta vulgaris subsp. vulgaris RepID=A0A0J8CUD0_BETVU	8e-56	Bv3_056470_akqt.t1 cDNAEvidence=100	6e-59	93.24	AT1G04680.1 | Symbols: | Pectin lyase-like superfamily protein | chr1:1304052-1307780 REVERSE LENGTH=431	9e-53	89.19	GO:0000271 GO:0007389 GO:0008361 GO:0009664 GO:0009825 GO:0009832 GO:0009926 GO:0009932 GO:0010015 GO:0010075 GO:0010817 GO:0040007 GO:0042546 GO:0043481 GO:0048767 GO:0071555	polysaccharide_biosynthetic_process pattern_specification_process regulation_of_cell_size plant-type_cell_wall_organization multidimensional_cell_growth plant-type_cell_wall_biogenesis auxin_polar_transport cell_tip_growth root_morphogenesis regulation_of_meristem_growth regulation_of_hormone_levels growth cell_wall_biogenesis anthocyanin_accumulation_in_tissues_in_response_to_UV_light root_hair_…	GO:0016829 GO:0030570	lyase_activity pectate_lyase_activity	AH005525	NA	NA	NA	NA	NA	Scaffold_3	8984325	8989332
TR812|c0_g1_i3	377	UniRef100_A0A0J8ESZ7 Uncharacterized protein n=2 Tax=Beta vulgaris subsp. vulgaris RepID=A0A0J8ESZ7_BETVU	8e-28	77.92	UniRef100_G7L5Z4 Drug resistance transporter-like ABC domain protein n=1 Tax=Medicago truncatula RepID=G7L5Z4_MEDTR	3e-25	Bv7_159990_gfrk.t1 cDNAEvidence=100	3e-31	77.92	AT1G66950.1 | Symbols: PDR11, ATPDR11 | pleiotropic drug resistance 11 | chr1:24978239-24984461 FORWARD LENGTH=1454	3e-23	59.74	GO:0000302 GO:0006855	response_to_reactive_oxygen_species drug_transmembrane_transport	GO:0042626	ATPase_activity,_coupled_to_transmembrane_movement_of_substances	AH021841	NA	NA	NA	NA	NA	Scaffold_15	1368954	1377880
TR812|c0_g2_i1	646	UniRef100_A0A0J8ESZ7 Uncharacterized protein n=2 Tax=Beta vulgaris subsp. vulgaris RepID=A0A0J8ESZ7_BETVU	1e-99	87.78	UniRef100_UPI0005207193 PREDICTED: pleiotropic drug resistance protein 2 n=1 Tax=Nicotiana sylvestris RepID=UPI0005207193	3e-95	Bv7_159990_gfrk.t1 cDNAEvidence=100	4e-103	87.78	AT2G36380.1 | Symbols: PDR6, ATPDR6 | pleiotropic drug resistance 6 | chr2:15257583-15263627 FORWARD LENGTH=1453	3e-96	80.33			GO:0042626	ATPase_activity,_coupled_to_transmembrane_movement_of_substances	AH021841	0	95.356	0	96.2116	MATCH	Scaffold_15	1368954	1377880
TR812|c0_g2_i2	1598	UniRef100_A0A0J8ESZ7 Uncharacterized protein n=2 Tax=Beta vulgaris subsp. vulgaris RepID=A0A0J8ESZ7_BETVU	0	92.59	UniRef100_UPI00052E7E30 PREDICTED: pleiotropic drug resistance protein 2-like n=1 Tax=Nelumbo nucifera RepID=UPI00052E7E30	0	Bv7_159990_gfrk.t1 cDNAEvidence=100	0	92.59	AT2G36380.1 | Symbols: PDR6, ATPDR6 | pleiotropic drug resistance 6 | chr2:15257583-15263627 FORWARD LENGTH=1453	0	78.06			GO:0042626	ATPase_activity,_coupled_to_transmembrane_movement_of_substances	AH021841	0	96.2116	0	96.2116	MATCH	Scaffold_15	1368954	1377880
TR812|c0_g3_i1	956	UniRef100_A0A0J8ESZ7 Uncharacterized protein n=2 Tax=Beta vulgaris subsp. vulgaris RepID=A0A0J8ESZ7_BETVU	0	91.51	UniRef100_UPI00052F1C7B PREDICTED: pleiotropic drug resistance protein 2-like isoform X2 n=1 Tax=Nelumbo nucifera RepID=UPI00052F1C7B	6e-173	Bv7_159990_gfrk.t1 cDNAEvidence=100	0	91.51	AT1G66950.1 | Symbols: PDR11, ATPDR11 | pleiotropic drug resistance 11 | chr1:24978239-24984461 FORWARD LENGTH=1454	5e-162	77.04	GO:0000302 GO:0006855	response_to_reactive_oxygen_species drug_transmembrane_transport	GO:0042626	ATPase_activity,_coupled_to_transmembrane_movement_of_substances	AH021841	NA	NA	NA	NA	NA	Scaffold_15	1368954	1377880
TR812|c0_g4_i1	636	UniRef100_A0A0K9RHQ9 Uncharacterized protein (Fragment) n=1 Tax=Spinacia oleracea RepID=A0A0K9RHQ9_SPIOL	2e-75	91.16	UniRef100_UPI00046DA9CA PREDICTED: pleiotropic drug resistance protein 2-like n=1 Tax=Prunus mume RepID=UPI00046DA9CA	3e-73	Bv7_159990_gfrk.t1 cDNAEvidence=100	8e-77	93.88	AT2G36380.1 | Symbols: PDR6, ATPDR6 | pleiotropic drug resistance 6 | chr2:15257583-15263627 FORWARD LENGTH=1453	2e-72	82.99			GO:0042626	ATPase_activity,_coupled_to_transmembrane_movement_of_substances	AH012645	0	97.5169	0	97.6359	MATCH	Scaffold_8	2049703	2057201
TR812|c0_g4_i2	3885	UniRef100_A0A0J8ESZ7 Uncharacterized protein n=2 Tax=Beta vulgaris subsp. vulgaris RepID=A0A0J8ESZ7_BETVU	0	86.56	UniRef100_UPI00052EDAF5 PREDICTED: pleiotropic drug resistance protein 2-like isoform X1 n=2 Tax=Nelumbo nucifera RepID=UPI00052EDAF5	0	Bv7_159990_gfrk.t1 cDNAEvidence=100	0	86.56	AT1G66950.1 | Symbols: PDR11, ATPDR11 | pleiotropic drug resistance 11 | chr1:24978239-24984461 FORWARD LENGTH=1454	0	73.17	GO:0000302 GO:0006855	response_to_reactive_oxygen_species drug_transmembrane_transport	GO:0042626	ATPase_activity,_coupled_to_transmembrane_movement_of_substances	AH021841	NA	NA	NA	NA	NA	Scaffold_15	1368954	1377880
TR812|c0_g4_i3	3788	UniRef100_A0A0J8ESZ7 Uncharacterized protein n=2 Tax=Beta vulgaris subsp. vulgaris RepID=A0A0J8ESZ7_BETVU	0	86.94	UniRef100_UPI00052EDAF5 PREDICTED: pleiotropic drug resistance protein 2-like isoform X1 n=2 Tax=Nelumbo nucifera RepID=UPI00052EDAF5	0	Bv7_159990_gfrk.t1 cDNAEvidence=100	0	86.94	AT1G66950.1 | Symbols: PDR11, ATPDR11 | pleiotropic drug resistance 11 | chr1:24978239-24984461 FORWARD LENGTH=1454	0	72.32	GO:0000302 GO:0006855	response_to_reactive_oxygen_species drug_transmembrane_transport	GO:0042626	ATPase_activity,_coupled_to_transmembrane_movement_of_substances	AH021841	NA	NA	NA	NA	NA	Scaffold_15	1368954	1377880
TR812|c0_g4_i4	3863	UniRef100_A0A0J8ESZ7 Uncharacterized protein n=2 Tax=Beta vulgaris subsp. vulgaris RepID=A0A0J8ESZ7_BETVU	0	85.3	UniRef100_UPI00052EDAF5 PREDICTED: pleiotropic drug resistance protein 2-like isoform X1 n=2 Tax=Nelumbo nucifera RepID=UPI00052EDAF5	0	Bv7_159990_gfrk.t1 cDNAEvidence=100	0	85.3	AT1G66950.1 | Symbols: PDR11, ATPDR11 | pleiotropic drug resistance 11 | chr1:24978239-24984461 FORWARD LENGTH=1454	0	70.97	GO:0000302 GO:0006855	response_to_reactive_oxygen_species drug_transmembrane_transport	GO:0042626	ATPase_activity,_coupled_to_transmembrane_movement_of_substances	AH021841	NA	NA	NA	NA	NA	Scaffold_15	1368954	1377880
TR812|c0_g4_i5	3787	UniRef100_A0A0J8ESZ7 Uncharacterized protein n=2 Tax=Beta vulgaris subsp. vulgaris RepID=A0A0J8ESZ7_BETVU	0	87.02	UniRef100_UPI00052EDAF5 PREDICTED: pleiotropic drug resistance protein 2-like isoform X1 n=2 Tax=Nelumbo nucifera RepID=UPI00052EDAF5	0	Bv7_159990_gfrk.t1 cDNAEvidence=100	0	87.02	AT1G66950.1 | Symbols: PDR11, ATPDR11 | pleiotropic drug resistance 11 | chr1:24978239-24984461 FORWARD LENGTH=1454	0	72.4	GO:0000302 GO:0006855	response_to_reactive_oxygen_species drug_transmembrane_transport	GO:0042626	ATPase_activity,_coupled_to_transmembrane_movement_of_substances	AH021841	NA	NA	NA	NA	NA	Scaffold_15	1368954	1377880
TR812|c0_g4_i6	3960	UniRef100_A0A0J8ESZ7 Uncharacterized protein n=2 Tax=Beta vulgaris subsp. vulgaris RepID=A0A0J8ESZ7_BETVU	0	86.56	UniRef100_UPI00052EDAF5 PREDICTED: pleiotropic drug resistance protein 2-like isoform X1 n=2 Tax=Nelumbo nucifera RepID=UPI00052EDAF5	0	Bv7_159990_gfrk.t1 cDNAEvidence=100	0	86.56	AT1G66950.1 | Symbols: PDR11, ATPDR11 | pleiotropic drug resistance 11 | chr1:24978239-24984461 FORWARD LENGTH=1454	0	73.17	GO:0000302 GO:0006855	response_to_reactive_oxygen_species drug_transmembrane_transport	GO:0042626	ATPase_activity,_coupled_to_transmembrane_movement_of_substances	AH021841	NA	NA	NA	NA	NA	Scaffold_15	1368954	1377880
TR812|c0_g6_i1	739	UniRef100_A0A0J8ESZ7 Uncharacterized protein n=2 Tax=Beta vulgaris subsp. vulgaris RepID=A0A0J8ESZ7_BETVU	1e-151	89.84	UniRef100_UPI0002C306F5 PREDICTED: pleiotropic drug resistance protein 2 n=1 Tax=Fragaria vesca subsp. vesca RepID=UPI0002C306F5	3e-130	Bv7_159990_gfrk.t1 cDNAEvidence=100	5e-155	89.84	AT1G66950.1 | Symbols: PDR11, ATPDR11 | pleiotropic drug resistance 11 | chr1:24978239-24984461 FORWARD LENGTH=1454	1e-125	73.98	GO:0000302 GO:0006855	response_to_reactive_oxygen_species drug_transmembrane_transport	GO:0042626	ATPase_activity,_coupled_to_transmembrane_movement_of_substances	AH021841	NA	NA	NA	NA	NA	Scaffold_15	1368954	1377880
TR813|c0_g1_i1	2442	UniRef100_A0A0J8C0Z8 Importin subunit alpha n=1 Tax=Beta vulgaris subsp. vulgaris RepID=A0A0J8C0Z8_BETVU	0	90.77	UniRef100_A0A0J8C0Z8 Importin subunit alpha n=1 Tax=Beta vulgaris subsp. vulgaris RepID=A0A0J8C0Z8_BETVU	0	Bv7_165200_roqm.t1 cDNAEvidence=96	0	90.77	AT3G06720.2 | Symbols: AT-IMP, ATKAP ALPHA, AIMP ALPHA | importin alpha isoform 1 | chr3:2120559-2123555 FORWARD LENGTH=532	0	78.24	GO:0006094 GO:0006886 GO:0007010 GO:0010498 GO:0048767	gluconeogenesis intracellular_protein_transport cytoskeleton_organization proteasomal_protein_catabolic_process root_hair_elongation	GO:0005515 GO:0008565	protein_binding protein_transporter_activity	AH012972	0	94.9758	0	94.9758	MATCH	Scaffold_8	5126392	5132506
TR813|c0_g4_i1	1337	UniRef100_A0A0K9QZT7 Importin subunit alpha n=1 Tax=Spinacia oleracea RepID=A0A0K9QZT7_SPIOL	0	91.44	UniRef100_A0A0K9QZT7 Importin subunit alpha n=1 Tax=Spinacia oleracea RepID=A0A0K9QZT7_SPIOL	0	Bv7_165200_roqm.t1 cDNAEvidence=96	0	89.01	AT3G06720.2 | Symbols: AT-IMP, ATKAP ALPHA, AIMP ALPHA | importin alpha isoform 1 | chr3:2120559-2123555 FORWARD LENGTH=532	0	77.9	GO:0006094 GO:0006886 GO:0007010 GO:0010498 GO:0048767	gluconeogenesis intracellular_protein_transport cytoskeleton_organization proteasomal_protein_catabolic_process root_hair_elongation	GO:0005515 GO:0008565	protein_binding protein_transporter_activity	AH022061	0	96.5737	0	96.5024	MATCH	Scaffold_15	3408759	3415016
TR813|c0_g4_i2	1267	UniRef100_A0A0K9QZT7 Importin subunit alpha n=1 Tax=Spinacia oleracea RepID=A0A0K9QZT7_SPIOL	0	91.44	UniRef100_A0A0K9QZT7 Importin subunit alpha n=1 Tax=Spinacia oleracea RepID=A0A0K9QZT7_SPIOL	0	Bv7_165200_roqm.t1 cDNAEvidence=96	0	89.01	AT3G06720.2 | Symbols: AT-IMP, ATKAP ALPHA, AIMP ALPHA | importin alpha isoform 1 | chr3:2120559-2123555 FORWARD LENGTH=532	0	77.9	GO:0006094 GO:0006886 GO:0007010 GO:0010498 GO:0048767	gluconeogenesis intracellular_protein_transport cytoskeleton_organization proteasomal_protein_catabolic_process root_hair_elongation	GO:0005515 GO:0008565	protein_binding protein_transporter_activity	AH022061	0	98.0475	0	96.5024	MATCH	Scaffold_15	3408759	3415016
TR814|c1_g2_i1	2386	UniRef100_A0A0J8C3C0 Nucleolar GTP-binding protein 1 n=1 Tax=Beta vulgaris subsp. vulgaris RepID=A0A0J8C3C0_BETVU	0	86.24	UniRef100_A0A0J8C3C0 Nucleolar GTP-binding protein 1 n=1 Tax=Beta vulgaris subsp. vulgaris RepID=A0A0J8C3C0_BETVU	0	Bv7_159190_ustg.t1 cDNAEvidence=80	0	86.24	AT1G50920.1 | Symbols: | Nucleolar GTP-binding protein | chr1:18870555-18872570 FORWARD LENGTH=671	0	77.5	GO:0001510	RNA_methylation	GO:0000166	nucleotide_binding	AH014672	0	95.7101	0	95.7101	MATCH	Scaffold_9	15878460	15880487
TR814|c1_g2_i2	2434	UniRef100_A0A0J8C3C0 Nucleolar GTP-binding protein 1 n=1 Tax=Beta vulgaris subsp. vulgaris RepID=A0A0J8C3C0_BETVU	0	86.24	UniRef100_A0A0J8C3C0 Nucleolar GTP-binding protein 1 n=1 Tax=Beta vulgaris subsp. vulgaris RepID=A0A0J8C3C0_BETVU	0	Bv7_159190_ustg.t1 cDNAEvidence=80	0	86.24	AT1G50920.1 | Symbols: | Nucleolar GTP-binding protein | chr1:18870555-18872570 FORWARD LENGTH=671	0	77.35	GO:0001510	RNA_methylation	GO:0000166	nucleotide_binding	AH014672	0	94.1321	0	95.7101	MATCH	Scaffold_9	15878460	15880487
TR814|c1_g2_i3	1997	UniRef100_A0A0J8C3C0 Nucleolar GTP-binding protein 1 n=1 Tax=Beta vulgaris subsp. vulgaris RepID=A0A0J8C3C0_BETVU	0	84.46	UniRef100_A0A0J8C3C0 Nucleolar GTP-binding protein 1 n=1 Tax=Beta vulgaris subsp. vulgaris RepID=A0A0J8C3C0_BETVU	0	Bv7_159190_ustg.t1 cDNAEvidence=80	0	84.46	AT1G50920.1 | Symbols: | Nucleolar GTP-binding protein | chr1:18870555-18872570 FORWARD LENGTH=671	0	75.81	GO:0001510	RNA_methylation	GO:0000166	nucleotide_binding	AH014672	0	93.153	0	95.7101	MATCH	Scaffold_9	15878460	15880487
TR815|c2_g1_i1	688	UniRef100_A0A0J8EPG7 Uncharacterized protein n=1 Tax=Beta vulgaris subsp. vulgaris RepID=A0A0J8EPG7_BETVU	3e-71	69.04	UniRef100_UPI00052F0274 PREDICTED: protein IQ-DOMAIN 1-like n=1 Tax=Nelumbo nucifera RepID=UPI00052F0274	2e-14	Bv7_170430_grew.t1 cDNAEvidence=100	1e-74	69.04	AT2G26180.1 | Symbols: IQD6 | IQ-domain 6 | chr2:11143433-11144982 REVERSE LENGTH=416	1e-06	30.29			GO:0005516	calmodulin_binding	AH013333	0	95.122	0	95.122	MATCH	Scaffold_8	9248056	9250941
TR815|c2_g1_i2	687	UniRef100_A0A0J8EPG7 Uncharacterized protein n=1 Tax=Beta vulgaris subsp. vulgaris RepID=A0A0J8EPG7_BETVU	6e-72	69.54	UniRef100_UPI00052E9054 PREDICTED: protein IQ-DOMAIN 1-like n=1 Tax=Nelumbo nucifera RepID=UPI00052E9054	5e-12	Bv7_170430_grew.t1 cDNAEvidence=100	2e-75	69.54	AT2G26180.1 | Symbols: IQD6 | IQ-domain 6 | chr2:11143433-11144982 REVERSE LENGTH=416	6e-07	30.29			GO:0005516	calmodulin_binding	AH013333	0	95.4942	0	95.122	MATCH	Scaffold_8	9248056	9250941
TR815|c2_g1_i3	578	UniRef100_A0A0J8EPG7 Uncharacterized protein n=1 Tax=Beta vulgaris subsp. vulgaris RepID=A0A0J8EPG7_BETVU	1e-45	65.22	No informative hit E<10-10	NA	Bv7_170430_grew.t1 cDNAEvidence=100	5e-49	65.22	No informative hit E<10-6	NA	NA	NA	NA	NA	NA	AH013333	0	94.7189	0	95.122	MATCH	Scaffold_8	9248056	9250941
TR815|c2_g1_i4	353	UniRef100_A0A0J8EPG7 Uncharacterized protein n=1 Tax=Beta vulgaris subsp. vulgaris RepID=A0A0J8EPG7_BETVU	1e-29	69.14	UniRef100_UPI00052F0274 PREDICTED: protein IQ-DOMAIN 1-like n=1 Tax=Nelumbo nucifera RepID=UPI00052F0274	8e-10	Bv7_170430_grew.t1 cDNAEvidence=100	4e-33	69.14	AT2G26180.1 | Symbols: IQD6 | IQ-domain 6 | chr2:11143433-11144982 REVERSE LENGTH=416	3e-06	36.99			GO:0005516	calmodulin_binding	AH013333	7e-164	96.034	0	95.122	MATCH	Scaffold_8	9248056	9250941
TR815|c2_g3_i1	1486	UniRef100_A0A0J8EPG7 Uncharacterized protein n=1 Tax=Beta vulgaris subsp. vulgaris RepID=A0A0J8EPG7_BETVU	1e-56	78.61	UniRef100_UPI00015C886D PREDICTED: protein IQ-DOMAIN 1 n=1 Tax=Vitis vinifera RepID=UPI00015C886D	2e-31	Bv7_170430_grew.t1 cDNAEvidence=100	4e-60	78.61	AT1G72670.1 | Symbols: iqd8 | IQ-domain 8 | chr1:27356898-27358657 REVERSE LENGTH=414	3e-26	50	GO:0000226 GO:0000911 GO:0008150	microtubule_cytoskeleton_organization cytokinesis_by_cell_plate_formation biological_process	GO:0005516	calmodulin_binding	AH013333	NA	NA	NA	NA	NA	Scaffold_8	9248056	9250941
TR815|c2_g3_i2	1116	UniRef100_A0A0K9R721 Uncharacterized protein n=1 Tax=Spinacia oleracea RepID=A0A0K9R721_SPIOL	1e-123	80.29	UniRef100_UPI00015C886D PREDICTED: protein IQ-DOMAIN 1 n=1 Tax=Vitis vinifera RepID=UPI00015C886D	2e-69	Bv7_170430_grew.t1 cDNAEvidence=100	3e-125	79.78	AT1G72670.1 | Symbols: iqd8 | IQ-domain 8 | chr1:27356898-27358657 REVERSE LENGTH=414	8e-56	49.08	GO:0000226 GO:0000911 GO:0008150	microtubule_cytoskeleton_organization cytokinesis_by_cell_plate_formation biological_process	GO:0005516	calmodulin_binding	AH013333	NA	NA	NA	NA	NA	Scaffold_8	9248056	9250941
TR815|c2_g3_i3	371	No hit E<10-10	NA	NA	No informative hit E<10-10	NA	No informative hit E<10-10	NA	NA	No informative hit E<10-6	NA	NA	NA	NA	NA	NA	AH013333	NA	NA	NA	NA	NA	Scaffold_8	9248056	9250941
TR816|c0_g1_i1	1731	UniRef100_A0A0J8CBY3 Uncharacterized protein n=1 Tax=Beta vulgaris subsp. vulgaris RepID=A0A0J8CBY3_BETVU	6e-175	70.88	UniRef100_UPI0003D72EF3 PREDICTED: pentatricopeptide repeat-containing protein At1g11900-like isoform X1 n=1 Tax=Citrus sinensis RepID=UPI0003D72EF3	9e-119	Bv5_111550_ysry.t1 cDNAEvidence=100	2e-178	70.88	AT1G11900.1 | Symbols: | Tetratricopeptide repeat (TPR)-like superfamily protein | chr1:4013166-4014630 REVERSE LENGTH=367	5e-78	45.64	GO:0008150	biological_process			AH019118	0	95.165	0	95.2417	MATCH	Scaffold_12	16543431	16548002
TR816|c0_g1_i2	1403	UniRef100_A0A0J8CBY3 Uncharacterized protein n=1 Tax=Beta vulgaris subsp. vulgaris RepID=A0A0J8CBY3_BETVU	5e-177	70.88	UniRef100_UPI0003D72EF3 PREDICTED: pentatricopeptide repeat-containing protein At1g11900-like isoform X1 n=1 Tax=Citrus sinensis RepID=UPI0003D72EF3	1e-119	Bv5_111550_ysry.t1 cDNAEvidence=100	2e-180	70.88	AT1G11900.1 | Symbols: | Tetratricopeptide repeat (TPR)-like superfamily protein | chr1:4013166-4014630 REVERSE LENGTH=367	5e-79	45.64	GO:0008150	biological_process			AH019118	0	95.2417	0	95.2417	MATCH	Scaffold_12	16543431	16548002
TR818|c2_g1_i1	1195	UniRef100_A0A0J8F0U3 Uncharacterized protein n=1 Tax=Beta vulgaris subsp. vulgaris RepID=A0A0J8F0U3_BETVU	1e-116	76.51	UniRef100_UPI00053FEC60 PREDICTED: uncharacterized protein LOC104897533 isoform X2 n=1 Tax=Beta vulgaris subsp. vulgaris RepID=UPI00053FEC60	3e-104	Bv6_132660_ythj.t2 cDNAEvidence=96.8	4e-120	76.51	AT1G24267.1 | Symbols: | Protein of unknown function (DUF1664) | chr1:8604451-8607241 REVERSE LENGTH=343	8e-50	46.07	GO:0008150	biological_process	GO:0003674	molecular_function	AH004533	0	97.2165	0	97.4227	MATCH	Scaffold_2	33980331	33993229
TR818|c2_g1_i2	1202	UniRef100_A0A0J8F0U3 Uncharacterized protein n=1 Tax=Beta vulgaris subsp. vulgaris RepID=A0A0J8F0U3_BETVU	1e-116	76.51	UniRef100_UPI00053FEC60 PREDICTED: uncharacterized protein LOC104897533 isoform X2 n=1 Tax=Beta vulgaris subsp. vulgaris RepID=UPI00053FEC60	4e-104	Bv6_132660_ythj.t2 cDNAEvidence=96.8	5e-120	76.51	AT1G24267.1 | Symbols: | Protein of unknown function (DUF1664) | chr1:8604451-8607241 REVERSE LENGTH=343	9e-50	46.07	GO:0008150	biological_process	GO:0003674	molecular_function	AH004533	0	97.3196	0	97.4227	MATCH	Scaffold_2	33980331	33993229
TR818|c2_g1_i3	614	UniRef100_A0A0J8F0U3 Uncharacterized protein n=1 Tax=Beta vulgaris subsp. vulgaris RepID=A0A0J8F0U3_BETVU	4e-86	76.77	UniRef100_UPI00053FEC60 PREDICTED: uncharacterized protein LOC104897533 isoform X2 n=1 Tax=Beta vulgaris subsp. vulgaris RepID=UPI00053FEC60	4e-72	Bv6_132660_ythj.t2 cDNAEvidence=96.8	2e-89	76.77	AT1G24265.2 | Symbols: | Protein of unknown function (DUF1664) | chr1:8600613-8603630 FORWARD LENGTH=348	2e-26	38.41	GO:0008150	biological_process	GO:0003674	molecular_function	AH004533	0	96.0912	0	97.4227	MATCH	Scaffold_2	33980331	33993229
TR818|c2_g1_i5	1196	UniRef100_A0A0J8F0U3 Uncharacterized protein n=1 Tax=Beta vulgaris subsp. vulgaris RepID=A0A0J8F0U3_BETVU	1e-116	76.51	UniRef100_UPI00053FEC60 PREDICTED: uncharacterized protein LOC104897533 isoform X2 n=1 Tax=Beta vulgaris subsp. vulgaris RepID=UPI00053FEC60	3e-104	Bv6_132660_ythj.t2 cDNAEvidence=96.8	4e-120	76.51	AT1G24267.1 | Symbols: | Protein of unknown function (DUF1664) | chr1:8604451-8607241 REVERSE LENGTH=343	8e-50	46.07	GO:0008150	biological_process	GO:0003674	molecular_function	AH004533	0	97.4227	0	97.4227	MATCH	Scaffold_2	33980331	33993229
TR818|c2_g1_i6	361	UniRef100_A0A0J8F0U3 Uncharacterized protein n=1 Tax=Beta vulgaris subsp. vulgaris RepID=A0A0J8F0U3_BETVU	4e-26	77.32	UniRef100_UPI00053FEC60 PREDICTED: uncharacterized protein LOC104897533 isoform X2 n=1 Tax=Beta vulgaris subsp. vulgaris RepID=UPI00053FEC60	9e-12	Bv6_132660_ythj.t2 cDNAEvidence=96.8	1e-29	77.32	No informative hit E<10-6	NA	NA	NA	NA	NA	NA	AH004533	3e-147	96.7846	0	97.4227	MATCH	Scaffold_2	33980331	33993229
TR818|c2_g1_i7	449	UniRef100_UPI00053FEC60 PREDICTED: uncharacterized protein LOC104897533 isoform X2 n=1 Tax=Beta vulgaris subsp. vulgaris RepID=UPI00053FEC60	2e-46	76.19	UniRef100_UPI00053FEC60 PREDICTED: uncharacterized protein LOC104897533 isoform X2 n=1 Tax=Beta vulgaris subsp. vulgaris RepID=UPI00053FEC60	2e-46	Bv6_132660_ythj.t1 cDNAEvidence=100	3e-47	72.38	AT1G24265.2 | Symbols: | Protein of unknown function (DUF1664) | chr1:8600613-8603630 FORWARD LENGTH=348	2e-20	52.78	GO:0008150	biological_process	GO:0003674	molecular_function	AH004533	2e-140	96.0656	0	97.4227	MATCH	Scaffold_2	33980331	33993229
TR818|c2_g1_i8	1198	UniRef100_A0A0J8F0U3 Uncharacterized protein n=1 Tax=Beta vulgaris subsp. vulgaris RepID=A0A0J8F0U3_BETVU	1e-116	76.51	UniRef100_UPI00053FEC60 PREDICTED: uncharacterized protein LOC104897533 isoform X2 n=1 Tax=Beta vulgaris subsp. vulgaris RepID=UPI00053FEC60	4e-104	Bv6_132660_ythj.t2 cDNAEvidence=96.8	4e-120	76.51	AT1G24267.1 | Symbols: | Protein of unknown function (DUF1664) | chr1:8604451-8607241 REVERSE LENGTH=343	8e-50	46.07	GO:0008150	biological_process	GO:0003674	molecular_function	AH004533	0	97.4227	0	97.4227	MATCH	Scaffold_2	33980331	33993229
TR820|c6_g2_i4	2476	No hit E<10-10	NA	NA	No informative hit E<10-10	NA	No informative hit E<10-10	NA	NA	AT5G64200.2 | Symbols: ATSC35, SC35, At-SC35 | ortholog of human splicing factor SC35 | chr5:25681849-25683553 REVERSE LENGTH=303	5e-07	40.63	GO:0000398 GO:0008380 GO:0030422 GO:0035196	mRNA_splicing,_via_spliceosome RNA_splicing production_of_siRNA_involved_in_RNA_interference production_of_miRNAs_involved_in_gene_silencing_by_miRNA	GO:0003723	RNA_binding	AH004299	NA	NA	NA	NA	NA	Scaffold_2	31788485	31792846
TR820|c6_g2_i5	2501	No hit E<10-10	NA	NA	No informative hit E<10-10	NA	No informative hit E<10-10	NA	NA	AT5G64200.2 | Symbols: ATSC35, SC35, At-SC35 | ortholog of human splicing factor SC35 | chr5:25681849-25683553 REVERSE LENGTH=303	5e-07	40.63	GO:0000398 GO:0008380 GO:0030422 GO:0035196	mRNA_splicing,_via_spliceosome RNA_splicing production_of_siRNA_involved_in_RNA_interference production_of_miRNAs_involved_in_gene_silencing_by_miRNA	GO:0003723	RNA_binding	AH004299	NA	NA	NA	NA	NA	Scaffold_2	31788485	31792846
TR821|c0_g1_i1	2270	UniRef100_A0A0K9QX82 Malic enzyme n=1 Tax=Spinacia oleracea RepID=A0A0K9QX82_SPIOL	0	87.3	UniRef100_A0A0K9QX82 Malic enzyme n=1 Tax=Spinacia oleracea RepID=A0A0K9QX82_SPIOL	0	Bv8_197290_sfck.t1 cDNAEvidence=100	0	92.64	AT2G19900.1 | Symbols: ATNADP-ME1, NADP-ME1 | NADP-malic enzyme 1 | chr2:8592106-8595403 REVERSE LENGTH=581	0	82.52	GO:0006094 GO:0006108 GO:0007010 GO:0010498 GO:0051260	gluconeogenesis malate_metabolic_process cytoskeleton_organization proteasomal_protein_catabolic_process protein_homooligomerization	GO:0004470 GO:0004473 GO:0016652	malic_enzyme_activity malate_dehydrogenase_(decarboxylating)_(NADP+)_activity oxidoreductase_activity,_acting_on_NAD(P)H,_NAD(P)_as_acceptor	AH014483	0	96.2141	0	94.5593	MATCH	Scaffold_9	13573402	13580926
TR821|c0_g1_i10	542	UniRef100_A0A0J8BPJ9 Malic enzyme n=1 Tax=Beta vulgaris subsp. vulgaris RepID=A0A0J8BPJ9_BETVU	7e-114	91.67	UniRef100_A0A0J8BPJ9 Malic enzyme n=1 Tax=Beta vulgaris subsp. vulgaris RepID=A0A0J8BPJ9_BETVU	7e-114	Bv8_197290_sfck.t1 cDNAEvidence=100	3e-117	91.67	AT5G25880.1 | Symbols: ATNADP-ME3, NADP-ME3 | NADP-malic enzyme 3 | chr5:9024549-9028260 FORWARD LENGTH=588	1e-98	77.78	GO:0006094 GO:0006108 GO:0007010 GO:0009827 GO:0009860 GO:0010498 GO:0051260	gluconeogenesis malate_metabolic_process cytoskeleton_organization plant-type_cell_wall_modification pollen_tube_growth proteasomal_protein_catabolic_process protein_homooligomerization	GO:0004470 GO:0004473 GO:0016652	malic_enzyme_activity malate_dehydrogenase_(decarboxylating)_(NADP+)_activity oxidoreductase_activity,_acting_on_NAD(P)H,_NAD(P)_as_acceptor	AH014483	0	90.7749	0	94.5593	MATCH	Scaffold_9	13573402	13580926
TR821|c0_g1_i12	1718	UniRef100_A0A0K9QX82 Malic enzyme n=1 Tax=Spinacia oleracea RepID=A0A0K9QX82_SPIOL	0	88.77	UniRef100_A0A0K9QX82 Malic enzyme n=1 Tax=Spinacia oleracea RepID=A0A0K9QX82_SPIOL	0	Bv8_197290_sfck.t1 cDNAEvidence=100	0	92.58	AT2G19900.1 | Symbols: ATNADP-ME1, NADP-ME1 | NADP-malic enzyme 1 | chr2:8592106-8595403 REVERSE LENGTH=581	0	82.51	GO:0006094 GO:0006108 GO:0007010 GO:0010498 GO:0051260	gluconeogenesis malate_metabolic_process cytoskeleton_organization proteasomal_protein_catabolic_process protein_homooligomerization	GO:0004470 GO:0004473 GO:0016652	malic_enzyme_activity malate_dehydrogenase_(decarboxylating)_(NADP+)_activity oxidoreductase_activity,_acting_on_NAD(P)H,_NAD(P)_as_acceptor	AH020914	0	90.1431	0	89.7114	MATCH	Scaffold_14	10905807	10912211
TR821|c0_g1_i2	2184	UniRef100_A0A0K9QX82 Malic enzyme n=1 Tax=Spinacia oleracea RepID=A0A0K9QX82_SPIOL	0	87.3	UniRef100_A0A0K9QX82 Malic enzyme n=1 Tax=Spinacia oleracea RepID=A0A0K9QX82_SPIOL	0	Bv8_197290_sfck.t1 cDNAEvidence=100	0	92.64	AT2G19900.1 | Symbols: ATNADP-ME1, NADP-ME1 | NADP-malic enzyme 1 | chr2:8592106-8595403 REVERSE LENGTH=581	0	82.52	GO:0006094 GO:0006108 GO:0007010 GO:0010498 GO:0051260	gluconeogenesis malate_metabolic_process cytoskeleton_organization proteasomal_protein_catabolic_process protein_homooligomerization	GO:0004470 GO:0004473 GO:0016652	malic_enzyme_activity malate_dehydrogenase_(decarboxylating)_(NADP+)_activity oxidoreductase_activity,_acting_on_NAD(P)H,_NAD(P)_as_acceptor	AH014483	0	94.5415	0	94.5593	MATCH	Scaffold_9	13573402	13580926
TR821|c0_g1_i3	589	UniRef100_A0A0K9QX82 Malic enzyme n=1 Tax=Spinacia oleracea RepID=A0A0K9QX82_SPIOL	7e-17	53.93	UniRef100_A0A0K9QX82 Malic enzyme n=1 Tax=Spinacia oleracea RepID=A0A0K9QX82_SPIOL	7e-17	Bv8_197290_sfck.t1 cDNAEvidence=100	6e-17	81.4	AT5G11670.1 | Symbols: ATNADP-ME2, NADP-ME2 | NADP-malic enzyme 2 | chr5:3754456-3758040 FORWARD LENGTH=588	9e-10	63.16	GO:0006094 GO:0006108 GO:0006612 GO:0006970 GO:0007010 GO:0009051 GO:0009963 GO:0010363 GO:0010498 GO:0046686 GO:0048767 GO:0051260	gluconeogenesis malate_metabolic_process protein_targeting_to_membrane response_to_osmotic_stress cytoskeleton_organization pentose-phosphate_shunt,_oxidative_branch positive_regulation_of_flavonoid_biosynthetic_process regulation_of_plant-type_hypersensitive_response proteasomal_protein_catabolic_process response_to_cadmium_ion root_hair_elongation protein_homooligomerization	GO:0004470 GO:0004473 GO:0016652	malic_enzyme_activity malate_dehydrogenase_(decarboxylating)_(NADP+)_activity oxidoreductase_activity,_acting_on_NAD(P)H,_NAD(P)_as_acceptor	AH014483	9e-110	93.3579	0	94.5593	MATCH	Scaffold_9	13573402	13580926
TR821|c0_g1_i5	851	UniRef100_A0A0J8BPJ9 Malic enzyme n=1 Tax=Beta vulgaris subsp. vulgaris RepID=A0A0J8BPJ9_BETVU	2e-127	92.82	UniRef100_A0A0J8BPJ9 Malic enzyme n=1 Tax=Beta vulgaris subsp. vulgaris RepID=A0A0J8BPJ9_BETVU	2e-127	Bv8_197290_sfck.t1 cDNAEvidence=100	1e-130	92.82	AT5G11670.1 | Symbols: ATNADP-ME2, NADP-ME2 | NADP-malic enzyme 2 | chr5:3754456-3758040 FORWARD LENGTH=588	1e-107	77.89	GO:0006094 GO:0006108 GO:0006612 GO:0006970 GO:0007010 GO:0009051 GO:0009963 GO:0010363 GO:0010498 GO:0046686 GO:0048767 GO:0051260	gluconeogenesis malate_metabolic_process protein_targeting_to_membrane response_to_osmotic_stress cytoskeleton_organization pentose-phosphate_shunt,_oxidative_branch positive_regulation_of_flavonoid_biosynthetic_process regulation_of_plant-type_hypersensitive_response proteasomal_protein_catabolic_process response_to_cadmium_ion root_hair_elongation protein_homooligomerization	GO:0004470 GO:0004473 GO:0016652	malic_enzyme_activity malate_dehydrogenase_(decarboxylating)_(NADP+)_activity oxidoreductase_activity,_acting_on_NAD(P)H,_NAD(P)_as_acceptor	AH014483	6e-148	94.6903	0	94.5593	MATCH	Scaffold_9	13573402	13580926
TR821|c0_g1_i6	2347	UniRef100_A0A0K9QX82 Malic enzyme n=1 Tax=Spinacia oleracea RepID=A0A0K9QX82_SPIOL	0	87.68	UniRef100_A0A0K9QX82 Malic enzyme n=1 Tax=Spinacia oleracea RepID=A0A0K9QX82_SPIOL	0	Bv8_197290_sfck.t1 cDNAEvidence=100	0	92.64	AT2G19900.1 | Symbols: ATNADP-ME1, NADP-ME1 | NADP-malic enzyme 1 | chr2:8592106-8595403 REVERSE LENGTH=581	0	82.52	GO:0006094 GO:0006108 GO:0007010 GO:0010498 GO:0051260	gluconeogenesis malate_metabolic_process cytoskeleton_organization proteasomal_protein_catabolic_process protein_homooligomerization	GO:0004470 GO:0004473 GO:0016652	malic_enzyme_activity malate_dehydrogenase_(decarboxylating)_(NADP+)_activity oxidoreductase_activity,_acting_on_NAD(P)H,_NAD(P)_as_acceptor	AH014483	0	96.0836	0	94.5593	MATCH	Scaffold_9	13573402	13580926
TR821|c0_g1_i9	2403	UniRef100_A0A0K9QX82 Malic enzyme n=1 Tax=Spinacia oleracea RepID=A0A0K9QX82_SPIOL	0	87.68	UniRef100_A0A0K9QX82 Malic enzyme n=1 Tax=Spinacia oleracea RepID=A0A0K9QX82_SPIOL	0	Bv8_197290_sfck.t1 cDNAEvidence=100	0	92.64	AT2G19900.1 | Symbols: ATNADP-ME1, NADP-ME1 | NADP-malic enzyme 1 | chr2:8592106-8595403 REVERSE LENGTH=581	0	82.52	GO:0006094 GO:0006108 GO:0007010 GO:0010498 GO:0051260	gluconeogenesis malate_metabolic_process cytoskeleton_organization proteasomal_protein_catabolic_process protein_homooligomerization	GO:0004470 GO:0004473 GO:0016652	malic_enzyme_activity malate_dehydrogenase_(decarboxylating)_(NADP+)_activity oxidoreductase_activity,_acting_on_NAD(P)H,_NAD(P)_as_acceptor	AH014483	0	94.5593	0	94.5593	MATCH	Scaffold_9	13573402	13580926
TR822|c0_g1_i10	1148	UniRef100_A0A0J8CVJ2 Uncharacterized protein n=1 Tax=Beta vulgaris subsp. vulgaris RepID=A0A0J8CVJ2_BETVU	1e-107	72.77	UniRef100_UPI00046DEFBE PREDICTED: probable methyltransferase-like protein 15 n=1 Tax=Prunus mume RepID=UPI00046DEFBE	5e-81	Bv2_035670_ffno.t1 cDNAEvidence=100	8e-111	72.77	AT5G10910.1 | Symbols: | mraW methylase family protein | chr5:3439588-3441517 FORWARD LENGTH=434	4e-67	57.14			GO:0008168	methyltransferase_activity	AH015993	0	95.0153	0	96.3229	MATCH	Scaffold_10	15350896	15355646
TR822|c0_g1_i11	2663	UniRef100_A0A0J8CVJ2 Uncharacterized protein n=1 Tax=Beta vulgaris subsp. vulgaris RepID=A0A0J8CVJ2_BETVU	3e-88	72.77	UniRef100_UPI00046DEFBE PREDICTED: probable methyltransferase-like protein 15 n=1 Tax=Prunus mume RepID=UPI00046DEFBE	9e-60	Bv2_035670_ffno.t1 cDNAEvidence=100	1e-91	72.77	AT5G10910.1 | Symbols: | mraW methylase family protein | chr5:3439588-3441517 FORWARD LENGTH=434	5e-44	57.14			GO:0008168	methyltransferase_activity	AH015993	0	95.5071	0	96.3229	MATCH	Scaffold_10	15350896	15355646
TR822|c0_g1_i12	363	UniRef100_A0A0J8CVJ2 Uncharacterized protein n=1 Tax=Beta vulgaris subsp. vulgaris RepID=A0A0J8CVJ2_BETVU	4e-17	61.17	No informative hit E<10-10	NA	Bv2_035670_ffno.t1 cDNAEvidence=100	2e-20	61.17	No informative hit E<10-6	NA	NA	NA	NA	NA	NA	AH015993	4e-166	95.5923	0	96.3229	MATCH	Scaffold_10	15350896	15355646
TR822|c0_g1_i3	2665	UniRef100_A0A0J8CVJ2 Uncharacterized protein n=1 Tax=Beta vulgaris subsp. vulgaris RepID=A0A0J8CVJ2_BETVU	3e-88	72.77	UniRef100_UPI00046DEFBE PREDICTED: probable methyltransferase-like protein 15 n=1 Tax=Prunus mume RepID=UPI00046DEFBE	9e-60	Bv2_035670_ffno.t1 cDNAEvidence=100	1e-91	72.77	AT5G10910.1 | Symbols: | mraW methylase family protein | chr5:3439588-3441517 FORWARD LENGTH=434	5e-44	57.14			GO:0008168	methyltransferase_activity	AH015993	0	95.5071	0	96.3229	MATCH	Scaffold_10	15350896	15355646
TR822|c0_g1_i4	569	UniRef100_A0A0J8CVJ2 Uncharacterized protein n=1 Tax=Beta vulgaris subsp. vulgaris RepID=A0A0J8CVJ2_BETVU	9e-29	65.25	UniRef100_UPI00046DEFBE PREDICTED: probable methyltransferase-like protein 15 n=1 Tax=Prunus mume RepID=UPI00046DEFBE	2e-17	Bv2_035670_ffno.t1 cDNAEvidence=100	4e-32	65.25	AT5G10910.1 | Symbols: | mraW methylase family protein | chr5:3439588-3441517 FORWARD LENGTH=434	2e-12	64.91			GO:0008168	methyltransferase_activity	AH015993	0	93.0283	0	96.3229	MATCH	Scaffold_10	15350896	15355646
TR822|c0_g1_i6	2661	UniRef100_A0A0J8CVJ2 Uncharacterized protein n=1 Tax=Beta vulgaris subsp. vulgaris RepID=A0A0J8CVJ2_BETVU	3e-88	72.77	UniRef100_UPI00046DEFBE PREDICTED: probable methyltransferase-like protein 15 n=1 Tax=Prunus mume RepID=UPI00046DEFBE	9e-60	Bv2_035670_ffno.t1 cDNAEvidence=100	1e-91	72.77	AT5G10910.1 | Symbols: | mraW methylase family protein | chr5:3439588-3441517 FORWARD LENGTH=434	5e-44	57.14			GO:0008168	methyltransferase_activity	AH015993	0	95.5071	0	96.3229	MATCH	Scaffold_10	15350896	15355646
TR822|c0_g1_i7	1351	UniRef100_A0A0J8CVJ2 Uncharacterized protein n=1 Tax=Beta vulgaris subsp. vulgaris RepID=A0A0J8CVJ2_BETVU	6e-138	75.43	UniRef100_UPI00046DEFBE PREDICTED: probable methyltransferase-like protein 15 n=1 Tax=Prunus mume RepID=UPI00046DEFBE	7e-103	Bv2_035670_ffno.t1 cDNAEvidence=100	2e-141	75.43	AT5G10910.1 | Symbols: | mraW methylase family protein | chr5:3439588-3441517 FORWARD LENGTH=434	2e-84	61.37			GO:0008168	methyltransferase_activity	AH015993	0	96.0905	0	96.3229	MATCH	Scaffold_10	15350896	15355646
TR822|c0_g1_i8	1174	UniRef100_A0A0J8CVJ2 Uncharacterized protein n=1 Tax=Beta vulgaris subsp. vulgaris RepID=A0A0J8CVJ2_BETVU	1e-134	72.77	UniRef100_UPI00046DEFBE PREDICTED: probable methyltransferase-like protein 15 n=1 Tax=Prunus mume RepID=UPI00046DEFBE	2e-106	Bv2_035670_ffno.t1 cDNAEvidence=100	7e-138	72.77	AT5G10910.1 | Symbols: | mraW methylase family protein | chr5:3439588-3441517 FORWARD LENGTH=434	3e-90	76.58			GO:0008168	methyltransferase_activity	AH015993	0	95.5317	0	96.3229	MATCH	Scaffold_10	15350896	15355646
TR822|c0_g1_i9	1170	UniRef100_A0A0J8CVJ2 Uncharacterized protein n=1 Tax=Beta vulgaris subsp. vulgaris RepID=A0A0J8CVJ2_BETVU	6e-176	78.27	UniRef100_UPI00046DEFBE PREDICTED: probable methyltransferase-like protein 15 n=1 Tax=Prunus mume RepID=UPI00046DEFBE	2e-138	Bv2_035670_ffno.t1 cDNAEvidence=100	2e-179	78.27	AT5G10910.1 | Symbols: | mraW methylase family protein | chr5:3439588-3441517 FORWARD LENGTH=434	1e-116	65			GO:0008168	methyltransferase_activity	AH015993	0	96.3229	0	96.3229	MATCH	Scaffold_10	15350896	15355646
TR823|c3_g1_i11	564	No hit E<10-10	NA	NA	No informative hit E<10-10	NA	No informative hit E<10-10	NA	NA	No informative hit E<10-6	NA	NA	NA	NA	NA	NA	AH002061	1e-44	87.5	1e-45	88.4615	MATCH	Scaffold_1	33625570	33632365
TR823|c3_g1_i2	402	No hit E<10-10	NA	NA	No informative hit E<10-10	NA	No informative hit E<10-10	NA	NA	No informative hit E<10-6	NA	NA	NA	NA	NA	NA	AH002061	1e-46	88.4615	1e-45	88.4615	MATCH	Scaffold_1	33625570	33632365
TR823|c3_g1_i8	430	No hit E<10-10	NA	NA	No informative hit E<10-10	NA	No informative hit E<10-10	NA	NA	No informative hit E<10-6	NA	NA	NA	NA	NA	NA		NA	NA	NA	NA	NA		NA	NA
TR824|c0_g1_i1	4470	UniRef100_A0A0J8FRT4 Uncharacterized protein n=1 Tax=Beta vulgaris subsp. vulgaris RepID=A0A0J8FRT4_BETVU	0	77.88	UniRef100_UPI00023B2F17 PREDICTED: paired amphipathic helix protein Sin3-like 2 isoform X1 n=2 Tax=Vitis vinifera RepID=UPI00023B2F17	0	Bv2_026010_gmmc.t1 cDNAEvidence=98	0	77.88	AT5G15020.2 | Symbols: SNL2 | SIN3-like 2 | chr5:4859408-4865569 REVERSE LENGTH=1355	0	55.63	GO:0006355 GO:0010048 GO:0043481 GO:0048440	regulation_of_transcription,_DNA-templated vernalization_response anthocyanin_accumulation_in_tissues_in_response_to_UV_light carpel_development			AH022941	0	97.2095	0	97.2095	MATCH	Scaffold_16	2256066	2267872
TR824|c0_g1_i2	986	UniRef100_A0A0K9QF97 Uncharacterized protein n=1 Tax=Spinacia oleracea RepID=A0A0K9QF97_SPIOL	4e-126	90.39	UniRef100_A0A061EF53 SIN3-like 2, putative isoform 2 n=1 Tax=Theobroma cacao RepID=A0A061EF53_THECC	7e-102	Bv2_026010_gmmc.t1 cDNAEvidence=98	2e-124	87.12	AT5G15020.2 | Symbols: SNL2 | SIN3-like 2 | chr5:4859408-4865569 REVERSE LENGTH=1355	9e-93	67.51	GO:0006355 GO:0010048 GO:0043481 GO:0048440	regulation_of_transcription,_DNA-templated vernalization_response anthocyanin_accumulation_in_tissues_in_response_to_UV_light carpel_development			AH022941	0	98.5486	0	97.2095	MATCH	Scaffold_16	2256066	2267872
TR825|c5_g1_i2	414	UniRef100_A0A0J8BJV4 Uncharacterized protein n=2 Tax=Beta vulgaris subsp. vulgaris RepID=A0A0J8BJV4_BETVU	6e-50	82.83	UniRef100_UPI0004E56360 PREDICTED: agglutinin-like isoform X2 n=1 Tax=Phoenix dactylifera RepID=UPI0004E56360	5e-47	Bv9_211560_wgsr.t1 cDNAEvidence=100	2e-53	82.83	AT1G73040.1 | Symbols: | Mannose-binding lectin superfamily protein | chr1:27475159-27475777 REVERSE LENGTH=176	1e-45	66.36	GO:0008150 GO:0015996	biological_process chlorophyll_catabolic_process				NA	NA	NA	NA	NA		NA	NA
TR825|c5_g1_i3	508	UniRef100_A0A0J8BJV4 Uncharacterized protein n=2 Tax=Beta vulgaris subsp. vulgaris RepID=A0A0J8BJV4_BETVU	2e-54	84.47	UniRef100_UPI0004E56360 PREDICTED: agglutinin-like isoform X2 n=1 Tax=Phoenix dactylifera RepID=UPI0004E56360	2e-51	Bv9_211560_wgsr.t1 cDNAEvidence=100	7e-58	84.47	AT1G73040.1 | Symbols: | Mannose-binding lectin superfamily protein | chr1:27475159-27475777 REVERSE LENGTH=176	2e-49	67.54	GO:0008150 GO:0015996	biological_process chlorophyll_catabolic_process				NA	NA	NA	NA	NA		NA	NA
TR826|c0_g2_i1	1327	UniRef100_A0A0J8D4J7 Kinesin-like protein n=1 Tax=Beta vulgaris subsp. vulgaris RepID=A0A0J8D4J7_BETVU	0	91.99	UniRef100_A0A0J8D4J7 Kinesin-like protein n=1 Tax=Beta vulgaris subsp. vulgaris RepID=A0A0J8D4J7_BETVU	0	Bv1_014720_ctzw.t1 cDNAEvidence=100	0	91.99	AT1G59540.1 | Symbols: ZCF125 | P-loop containing nucleoside triphosphate hydrolases superfamily protein | chr1:21874083-21879382 FORWARD LENGTH=823	0	77.62	GO:0000226 GO:0000278 GO:0000280 GO:0000911 GO:0006260 GO:0006270 GO:0006275 GO:0006306 GO:0006342 GO:0006346 GO:0008283 GO:0009909 GO:0010389 GO:0016458 GO:0016570 GO:0016572 GO:0031047 GO:0031048 GO:0034968 GO:0042023 GO:0048449 GO:0051225 GO:0051567 GO:0051726	microtubule_cytoskeleton_organization mitotic_cell_cycle nuclear_division cytokinesis_by_cell_plate_formation DNA_replication DNA_replication_initiation regulation_of_DNA_replication DNA_methylation chromatin_silencing methylation-dependent_chromatin_silencing cell_proliferation regulation_of_flower_development regulation_of_G2/M_transition_of_mitotic_cell_cycle gene_silencing histone_modificatio…	GO:0003777	microtubule_motor_activity	AH008369	0	98.9264	0	96.2157	MATCH	Scaffold_5	671692	678253
TR826|c0_g2_i10	3274	UniRef100_A0A0J8D4J7 Kinesin-like protein n=1 Tax=Beta vulgaris subsp. vulgaris RepID=A0A0J8D4J7_BETVU	0	86.86	UniRef100_A0A0J8D4J7 Kinesin-like protein n=1 Tax=Beta vulgaris subsp. vulgaris RepID=A0A0J8D4J7_BETVU	0	Bv1_014720_ctzw.t1 cDNAEvidence=100	0	86.86	AT1G59540.1 | Symbols: ZCF125 | P-loop containing nucleoside triphosphate hydrolases superfamily protein | chr1:21874083-21879382 FORWARD LENGTH=823	0	65.08	GO:0000226 GO:0000278 GO:0000280 GO:0000911 GO:0006260 GO:0006270 GO:0006275 GO:0006306 GO:0006342 GO:0006346 GO:0008283 GO:0009909 GO:0010389 GO:0016458 GO:0016570 GO:0016572 GO:0031047 GO:0031048 GO:0034968 GO:0042023 GO:0048449 GO:0051225 GO:0051567 GO:0051726	microtubule_cytoskeleton_organization mitotic_cell_cycle nuclear_division cytokinesis_by_cell_plate_formation DNA_replication DNA_replication_initiation regulation_of_DNA_replication DNA_methylation chromatin_silencing methylation-dependent_chromatin_silencing cell_proliferation regulation_of_flower_development regulation_of_G2/M_transition_of_mitotic_cell_cycle gene_silencing histone_modificatio…	GO:0003777	microtubule_motor_activity	AH008369	0	97.4385	0	96.2157	MATCH	Scaffold_5	671692	678253
TR826|c0_g2_i12	2800	UniRef100_A0A0J8D4J7 Kinesin-like protein n=1 Tax=Beta vulgaris subsp. vulgaris RepID=A0A0J8D4J7_BETVU	0	83	UniRef100_A0A0J8D4J7 Kinesin-like protein n=1 Tax=Beta vulgaris subsp. vulgaris RepID=A0A0J8D4J7_BETVU	0	Bv1_014720_ctzw.t1 cDNAEvidence=100	0	83	AT1G59540.1 | Symbols: ZCF125 | P-loop containing nucleoside triphosphate hydrolases superfamily protein | chr1:21874083-21879382 FORWARD LENGTH=823	0	60.49	GO:0000226 GO:0000278 GO:0000280 GO:0000911 GO:0006260 GO:0006270 GO:0006275 GO:0006306 GO:0006342 GO:0006346 GO:0008283 GO:0009909 GO:0010389 GO:0016458 GO:0016570 GO:0016572 GO:0031047 GO:0031048 GO:0034968 GO:0042023 GO:0048449 GO:0051225 GO:0051567 GO:0051726	microtubule_cytoskeleton_organization mitotic_cell_cycle nuclear_division cytokinesis_by_cell_plate_formation DNA_replication DNA_replication_initiation regulation_of_DNA_replication DNA_methylation chromatin_silencing methylation-dependent_chromatin_silencing cell_proliferation regulation_of_flower_development regulation_of_G2/M_transition_of_mitotic_cell_cycle gene_silencing histone_modificatio…	GO:0003777	microtubule_motor_activity	AH008369	0	97.0128	0	96.2157	MATCH	Scaffold_5	671692	678253
TR826|c0_g2_i13	3058	UniRef100_A0A0J8D4J7 Kinesin-like protein n=1 Tax=Beta vulgaris subsp. vulgaris RepID=A0A0J8D4J7_BETVU	0	80.49	UniRef100_A0A0J8D4J7 Kinesin-like protein n=1 Tax=Beta vulgaris subsp. vulgaris RepID=A0A0J8D4J7_BETVU	0	Bv1_014720_ctzw.t1 cDNAEvidence=100	0	80.49	AT1G59540.1 | Symbols: ZCF125 | P-loop containing nucleoside triphosphate hydrolases superfamily protein | chr1:21874083-21879382 FORWARD LENGTH=823	0	55.16	GO:0000226 GO:0000278 GO:0000280 GO:0000911 GO:0006260 GO:0006270 GO:0006275 GO:0006306 GO:0006342 GO:0006346 GO:0008283 GO:0009909 GO:0010389 GO:0016458 GO:0016570 GO:0016572 GO:0031047 GO:0031048 GO:0034968 GO:0042023 GO:0048449 GO:0051225 GO:0051567 GO:0051726	microtubule_cytoskeleton_organization mitotic_cell_cycle nuclear_division cytokinesis_by_cell_plate_formation DNA_replication DNA_replication_initiation regulation_of_DNA_replication DNA_methylation chromatin_silencing methylation-dependent_chromatin_silencing cell_proliferation regulation_of_flower_development regulation_of_G2/M_transition_of_mitotic_cell_cycle gene_silencing histone_modificatio…	GO:0003777	microtubule_motor_activity	AH008369	0	96.6974	0	96.2157	MATCH	Scaffold_5	671692	678253
TR826|c0_g2_i14	621	UniRef100_A0A0J8D4J7 Kinesin-like protein n=1 Tax=Beta vulgaris subsp. vulgaris RepID=A0A0J8D4J7_BETVU	4e-74	73.89	UniRef100_A0A0J8D4J7 Kinesin-like protein n=1 Tax=Beta vulgaris subsp. vulgaris RepID=A0A0J8D4J7_BETVU	4e-74	Bv1_014720_ctzw.t1 cDNAEvidence=100	2e-77	73.89	AT1G59540.2 | Symbols: ZCF125 | P-loop containing nucleoside triphosphate hydrolases superfamily protein | chr1:21874578-21879382 FORWARD LENGTH=731	2e-59	74.32	GO:0000226 GO:0000278 GO:0000280 GO:0000911 GO:0006260 GO:0006270 GO:0006275 GO:0006306 GO:0006342 GO:0006346 GO:0008283 GO:0009909 GO:0010389 GO:0016458 GO:0016570 GO:0016572 GO:0031047 GO:0031048 GO:0034968 GO:0042023 GO:0048449 GO:0051225 GO:0051567 GO:0051726	microtubule_cytoskeleton_organization mitotic_cell_cycle nuclear_division cytokinesis_by_cell_plate_formation DNA_replication DNA_replication_initiation regulation_of_DNA_replication DNA_methylation chromatin_silencing methylation-dependent_chromatin_silencing cell_proliferation regulation_of_flower_development regulation_of_G2/M_transition_of_mitotic_cell_cycle gene_silencing histone_modificatio…	GO:0003777	microtubule_motor_activity	AH008369	0	97.8678	0	96.2157	MATCH	Scaffold_5	671692	678253
TR826|c0_g2_i15	3023	UniRef100_A0A0J8D4J7 Kinesin-like protein n=1 Tax=Beta vulgaris subsp. vulgaris RepID=A0A0J8D4J7_BETVU	0	80.49	UniRef100_A0A0J8D4J7 Kinesin-like protein n=1 Tax=Beta vulgaris subsp. vulgaris RepID=A0A0J8D4J7_BETVU	0	Bv1_014720_ctzw.t1 cDNAEvidence=100	0	80.49	AT1G59540.1 | Symbols: ZCF125 | P-loop containing nucleoside triphosphate hydrolases superfamily protein | chr1:21874083-21879382 FORWARD LENGTH=823	0	55.16	GO:0000226 GO:0000278 GO:0000280 GO:0000911 GO:0006260 GO:0006270 GO:0006275 GO:0006306 GO:0006342 GO:0006346 GO:0008283 GO:0009909 GO:0010389 GO:0016458 GO:0016570 GO:0016572 GO:0031047 GO:0031048 GO:0034968 GO:0042023 GO:0048449 GO:0051225 GO:0051567 GO:0051726	microtubule_cytoskeleton_organization mitotic_cell_cycle nuclear_division cytokinesis_by_cell_plate_formation DNA_replication DNA_replication_initiation regulation_of_DNA_replication DNA_methylation chromatin_silencing methylation-dependent_chromatin_silencing cell_proliferation regulation_of_flower_development regulation_of_G2/M_transition_of_mitotic_cell_cycle gene_silencing histone_modificatio…	GO:0003777	microtubule_motor_activity	AH008369	0	96.6618	0	96.2157	MATCH	Scaffold_5	671692	678253
TR826|c0_g2_i2	458	UniRef100_A0A0J8D4J7 Kinesin-like protein n=1 Tax=Beta vulgaris subsp. vulgaris RepID=A0A0J8D4J7_BETVU	1e-59	72.37	UniRef100_A0A0J8D4J7 Kinesin-like protein n=1 Tax=Beta vulgaris subsp. vulgaris RepID=A0A0J8D4J7_BETVU	1e-59	Bv1_014720_ctzw.t1 cDNAEvidence=100	6e-63	72.37	AT1G59540.1 | Symbols: ZCF125 | P-loop containing nucleoside triphosphate hydrolases superfamily protein | chr1:21874083-21879382 FORWARD LENGTH=823	2e-16	43.22	GO:0000226 GO:0000278 GO:0000280 GO:0000911 GO:0006260 GO:0006270 GO:0006275 GO:0006306 GO:0006342 GO:0006346 GO:0008283 GO:0009909 GO:0010389 GO:0016458 GO:0016570 GO:0016572 GO:0031047 GO:0031048 GO:0034968 GO:0042023 GO:0048449 GO:0051225 GO:0051567 GO:0051726	microtubule_cytoskeleton_organization mitotic_cell_cycle nuclear_division cytokinesis_by_cell_plate_formation DNA_replication DNA_replication_initiation regulation_of_DNA_replication DNA_methylation chromatin_silencing methylation-dependent_chromatin_silencing cell_proliferation regulation_of_flower_development regulation_of_G2/M_transition_of_mitotic_cell_cycle gene_silencing histone_modificatio…	GO:0003777	microtubule_motor_activity	AH008369	0	96.5066	0	96.2157	MATCH	Scaffold_5	671692	678253
TR826|c0_g2_i3	3046	UniRef100_A0A0J8D4J7 Kinesin-like protein n=1 Tax=Beta vulgaris subsp. vulgaris RepID=A0A0J8D4J7_BETVU	0	80.61	UniRef100_A0A0J8D4J7 Kinesin-like protein n=1 Tax=Beta vulgaris subsp. vulgaris RepID=A0A0J8D4J7_BETVU	0	Bv1_014720_ctzw.t1 cDNAEvidence=100	0	80.61	AT1G59540.1 | Symbols: ZCF125 | P-loop containing nucleoside triphosphate hydrolases superfamily protein | chr1:21874083-21879382 FORWARD LENGTH=823	0	55.16	GO:0000226 GO:0000278 GO:0000280 GO:0000911 GO:0006260 GO:0006270 GO:0006275 GO:0006306 GO:0006342 GO:0006346 GO:0008283 GO:0009909 GO:0010389 GO:0016458 GO:0016570 GO:0016572 GO:0031047 GO:0031048 GO:0034968 GO:0042023 GO:0048449 GO:0051225 GO:0051567 GO:0051726	microtubule_cytoskeleton_organization mitotic_cell_cycle nuclear_division cytokinesis_by_cell_plate_formation DNA_replication DNA_replication_initiation regulation_of_DNA_replication DNA_methylation chromatin_silencing methylation-dependent_chromatin_silencing cell_proliferation regulation_of_flower_development regulation_of_G2/M_transition_of_mitotic_cell_cycle gene_silencing histone_modificatio…	GO:0003777	microtubule_motor_activity	AH008369	0	96.2157	0	96.2157	MATCH	Scaffold_5	671692	678253
TR826|c0_g2_i4	342	UniRef100_A0A0J8D4J7 Kinesin-like protein n=1 Tax=Beta vulgaris subsp. vulgaris RepID=A0A0J8D4J7_BETVU	3e-39	66.09	UniRef100_A0A0J8D4J7 Kinesin-like protein n=1 Tax=Beta vulgaris subsp. vulgaris RepID=A0A0J8D4J7_BETVU	3e-39	Bv1_014720_ctzw.t1 cDNAEvidence=100	1e-42	66.09	AT1G59540.1 | Symbols: ZCF125 | P-loop containing nucleoside triphosphate hydrolases superfamily protein | chr1:21874083-21879382 FORWARD LENGTH=823	1e-11	39.24	GO:0000226 GO:0000278 GO:0000280 GO:0000911 GO:0006260 GO:0006270 GO:0006275 GO:0006306 GO:0006342 GO:0006346 GO:0008283 GO:0009909 GO:0010389 GO:0016458 GO:0016570 GO:0016572 GO:0031047 GO:0031048 GO:0034968 GO:0042023 GO:0048449 GO:0051225 GO:0051567 GO:0051726	microtubule_cytoskeleton_organization mitotic_cell_cycle nuclear_division cytokinesis_by_cell_plate_formation DNA_replication DNA_replication_initiation regulation_of_DNA_replication DNA_methylation chromatin_silencing methylation-dependent_chromatin_silencing cell_proliferation regulation_of_flower_development regulation_of_G2/M_transition_of_mitotic_cell_cycle gene_silencing histone_modificatio…	GO:0003777	microtubule_motor_activity	AH008369	2e-164	97.076	0	96.2157	MATCH	Scaffold_5	671692	678253
TR826|c0_g2_i5	3378	UniRef100_A0A0J8D4J7 Kinesin-like protein n=1 Tax=Beta vulgaris subsp. vulgaris RepID=A0A0J8D4J7_BETVU	0	88.01	UniRef100_A0A0J8D4J7 Kinesin-like protein n=1 Tax=Beta vulgaris subsp. vulgaris RepID=A0A0J8D4J7_BETVU	0	Bv1_014720_ctzw.t1 cDNAEvidence=100	0	88.01	AT1G59540.1 | Symbols: ZCF125 | P-loop containing nucleoside triphosphate hydrolases superfamily protein | chr1:21874083-21879382 FORWARD LENGTH=823	0	68.88	GO:0000226 GO:0000278 GO:0000280 GO:0000911 GO:0006260 GO:0006270 GO:0006275 GO:0006306 GO:0006342 GO:0006346 GO:0008283 GO:0009909 GO:0010389 GO:0016458 GO:0016570 GO:0016572 GO:0031047 GO:0031048 GO:0034968 GO:0042023 GO:0048449 GO:0051225 GO:0051567 GO:0051726	microtubule_cytoskeleton_organization mitotic_cell_cycle nuclear_division cytokinesis_by_cell_plate_formation DNA_replication DNA_replication_initiation regulation_of_DNA_replication DNA_methylation chromatin_silencing methylation-dependent_chromatin_silencing cell_proliferation regulation_of_flower_development regulation_of_G2/M_transition_of_mitotic_cell_cycle gene_silencing histone_modificatio…	GO:0003777	microtubule_motor_activity	AH008369	0	95.0407	0	96.2157	MATCH	Scaffold_5	671692	678253
TR826|c0_g2_i7	3263	UniRef100_A0A0J8D4J7 Kinesin-like protein n=1 Tax=Beta vulgaris subsp. vulgaris RepID=A0A0J8D4J7_BETVU	0	88.01	UniRef100_A0A0J8D4J7 Kinesin-like protein n=1 Tax=Beta vulgaris subsp. vulgaris RepID=A0A0J8D4J7_BETVU	0	Bv1_014720_ctzw.t1 cDNAEvidence=100	0	88.01	AT1G59540.1 | Symbols: ZCF125 | P-loop containing nucleoside triphosphate hydrolases superfamily protein | chr1:21874083-21879382 FORWARD LENGTH=823	0	68.88	GO:0000226 GO:0000278 GO:0000280 GO:0000911 GO:0006260 GO:0006270 GO:0006275 GO:0006306 GO:0006342 GO:0006346 GO:0008283 GO:0009909 GO:0010389 GO:0016458 GO:0016570 GO:0016572 GO:0031047 GO:0031048 GO:0034968 GO:0042023 GO:0048449 GO:0051225 GO:0051567 GO:0051726	microtubule_cytoskeleton_organization mitotic_cell_cycle nuclear_division cytokinesis_by_cell_plate_formation DNA_replication DNA_replication_initiation regulation_of_DNA_replication DNA_methylation chromatin_silencing methylation-dependent_chromatin_silencing cell_proliferation regulation_of_flower_development regulation_of_G2/M_transition_of_mitotic_cell_cycle gene_silencing histone_modificatio…	GO:0003777	microtubule_motor_activity	AH008369	0	95.9425	0	96.2157	MATCH	Scaffold_5	671692	678253
TR827|c1_g6_i2	2136	UniRef100_A0A0K9S2V2 Uncharacterized protein n=1 Tax=Spinacia oleracea RepID=A0A0K9S2V2_SPIOL	7e-21	74.29	UniRef100_UPI000498BBD8 PREDICTED: GDSL esterase/lipase At4g16230 n=1 Tax=Malus domestica RepID=UPI000498BBD8	3e-20	Bv3_054340_paeq.t2 cDNAEvidence=100	6e-23	71.83	AT4G16230.1 | Symbols: | GDSL-like Lipase/Acylhydrolase superfamily protein | chr4:9185298-9186447 FORWARD LENGTH=251	2e-21	81.48					AH019784	NA	NA	NA	NA	NA	Scaffold_13	12172819	12177834
TR827|c1_g6_i3	575	UniRef100_A0A0K9S2V2 Uncharacterized protein n=1 Tax=Spinacia oleracea RepID=A0A0K9S2V2_SPIOL	5e-27	75	UniRef100_UPI000498BBD8 PREDICTED: GDSL esterase/lipase At4g16230 n=1 Tax=Malus domestica RepID=UPI000498BBD8	2e-25	Bv3_054340_paeq.t2 cDNAEvidence=100	2e-30	75.32	AT4G16230.1 | Symbols: | GDSL-like Lipase/Acylhydrolase superfamily protein | chr4:9185298-9186447 FORWARD LENGTH=251	3e-24	81.82					AH019784	NA	NA	NA	NA	NA	Scaffold_13	12172819	12177834
TR827|c1_g6_i5	1151	UniRef100_A0A0K9S2V2 Uncharacterized protein n=1 Tax=Spinacia oleracea RepID=A0A0K9S2V2_SPIOL	5e-22	74.29	UniRef100_UPI000498BBD8 PREDICTED: GDSL esterase/lipase At4g16230 n=1 Tax=Malus domestica RepID=UPI000498BBD8	3e-21	Bv3_054340_paeq.t2 cDNAEvidence=100	5e-24	71.83	AT4G16230.1 | Symbols: | GDSL-like Lipase/Acylhydrolase superfamily protein | chr4:9185298-9186447 FORWARD LENGTH=251	2e-22	81.48					AH019784	NA	NA	NA	NA	NA	Scaffold_13	12172819	12177834
TR828|c1_g1_i1	1104	UniRef100_A0A0J8CNA3 Uncharacterized protein n=1 Tax=Beta vulgaris subsp. vulgaris RepID=A0A0J8CNA3_BETVU	2e-57	83.9	UniRef100_UPI0004A5F390 PREDICTED: cytosolic Fe-S cluster assembly factor narfl n=1 Tax=Cucumis melo RepID=UPI0004A5F390	3e-56	Bv3_063540_gqsc.t1 cDNAEvidence=100	6e-61	83.9	AT4G16440.1 | Symbols: | ferredoxin hydrogenases | chr4:9269263-9271510 REVERSE LENGTH=474	1e-53	75.42	GO:0000278 GO:0006396 GO:0007059 GO:0007129 GO:0007131 GO:0009410 GO:0042138 GO:0048522 GO:0070482	mitotic_cell_cycle RNA_processing chromosome_segregation synapsis reciprocal_meiotic_recombination response_to_xenobiotic_stimulus meiotic_DNA_double-strand_break_formation positive_regulation_of_cellular_process response_to_oxygen_levels	GO:0008901	ferredoxin_hydrogenase_activity	AH004046	3e-172	98.2609	0	96.9376	MATCH	Scaffold_2	29261166	29269197
TR828|c1_g1_i2	2255	UniRef100_D7U6R8 Putative uncharacterized protein n=1 Tax=Vitis vinifera RepID=D7U6R8_VITVI	0	67.42	UniRef100_UPI00052F2FCF PREDICTED: cytosolic Fe-S cluster assembly factor narfl isoform X1 n=1 Tax=Nelumbo nucifera RepID=UPI00052F2FCF	0	Bv3_063540_gqsc.t1 cDNAEvidence=100	0	58.67	AT4G16440.1 | Symbols: | ferredoxin hydrogenases | chr4:9269263-9271510 REVERSE LENGTH=474	0	60.64	GO:0000278 GO:0006396 GO:0007059 GO:0007129 GO:0007131 GO:0009410 GO:0042138 GO:0048522 GO:0070482	mitotic_cell_cycle RNA_processing chromosome_segregation synapsis reciprocal_meiotic_recombination response_to_xenobiotic_stimulus meiotic_DNA_double-strand_break_formation positive_regulation_of_cellular_process response_to_oxygen_levels	GO:0008901	ferredoxin_hydrogenase_activity	AH004046	0	94.8052	0	96.9376	MATCH	Scaffold_2	29261166	29269197
TR828|c1_g1_i3	1178	UniRef100_A0A0J8CNA3 Uncharacterized protein n=1 Tax=Beta vulgaris subsp. vulgaris RepID=A0A0J8CNA3_BETVU	0	83.04	UniRef100_UPI00052F2FCF PREDICTED: cytosolic Fe-S cluster assembly factor narfl isoform X1 n=1 Tax=Nelumbo nucifera RepID=UPI00052F2FCF	2e-174	Bv3_063540_gqsc.t1 cDNAEvidence=100	0	83.04	AT4G16440.1 | Symbols: | ferredoxin hydrogenases | chr4:9269263-9271510 REVERSE LENGTH=474	7e-167	68.15	GO:0000278 GO:0006396 GO:0007059 GO:0007129 GO:0007131 GO:0009410 GO:0042138 GO:0048522 GO:0070482	mitotic_cell_cycle RNA_processing chromosome_segregation synapsis reciprocal_meiotic_recombination response_to_xenobiotic_stimulus meiotic_DNA_double-strand_break_formation positive_regulation_of_cellular_process response_to_oxygen_levels	GO:0008901	ferredoxin_hydrogenase_activity	AH004046	0	97.2122	0	96.9376	MATCH	Scaffold_2	29261166	29269197
TR828|c1_g1_i4	815	UniRef100_A0A0J8CNA3 Uncharacterized protein n=1 Tax=Beta vulgaris subsp. vulgaris RepID=A0A0J8CNA3_BETVU	3e-99	82.87	UniRef100_UPI00052F2FCF PREDICTED: cytosolic Fe-S cluster assembly factor narfl isoform X1 n=1 Tax=Nelumbo nucifera RepID=UPI00052F2FCF	2e-85	Bv3_063540_gqsc.t1 cDNAEvidence=100	1e-102	82.87	AT4G16440.1 | Symbols: | ferredoxin hydrogenases | chr4:9269263-9271510 REVERSE LENGTH=474	4e-82	69.61	GO:0000278 GO:0006396 GO:0007059 GO:0007129 GO:0007131 GO:0009410 GO:0042138 GO:0048522 GO:0070482	mitotic_cell_cycle RNA_processing chromosome_segregation synapsis reciprocal_meiotic_recombination response_to_xenobiotic_stimulus meiotic_DNA_double-strand_break_formation positive_regulation_of_cellular_process response_to_oxygen_levels	GO:0008901	ferredoxin_hydrogenase_activity	AH004046	0	97.9624	0	96.9376	MATCH	Scaffold_2	29261166	29269197
TR828|c1_g1_i5	1729	UniRef100_A0A0J8CNA3 Uncharacterized protein n=1 Tax=Beta vulgaris subsp. vulgaris RepID=A0A0J8CNA3_BETVU	0	84.87	UniRef100_UPI00052F2FCF PREDICTED: cytosolic Fe-S cluster assembly factor narfl isoform X1 n=1 Tax=Nelumbo nucifera RepID=UPI00052F2FCF	0	Bv3_063540_gqsc.t1 cDNAEvidence=100	0	84.87	AT4G16440.1 | Symbols: | ferredoxin hydrogenases | chr4:9269263-9271510 REVERSE LENGTH=474	0	68.76	GO:0000278 GO:0006396 GO:0007059 GO:0007129 GO:0007131 GO:0009410 GO:0042138 GO:0048522 GO:0070482	mitotic_cell_cycle RNA_processing chromosome_segregation synapsis reciprocal_meiotic_recombination response_to_xenobiotic_stimulus meiotic_DNA_double-strand_break_formation positive_regulation_of_cellular_process response_to_oxygen_levels	GO:0008901	ferredoxin_hydrogenase_activity	AH004046	0	96.9376	0	96.9376	MATCH	Scaffold_2	29261166	29269197
TR828|c1_g1_i6	2301	UniRef100_D7U6R8 Putative uncharacterized protein n=1 Tax=Vitis vinifera RepID=D7U6R8_VITVI	0	67.42	UniRef100_UPI00052F2FCF PREDICTED: cytosolic Fe-S cluster assembly factor narfl isoform X1 n=1 Tax=Nelumbo nucifera RepID=UPI00052F2FCF	0	Bv3_063540_gqsc.t1 cDNAEvidence=100	0	58.67	AT4G16440.1 | Symbols: | ferredoxin hydrogenases | chr4:9269263-9271510 REVERSE LENGTH=474	0	60.64	GO:0000278 GO:0006396 GO:0007059 GO:0007129 GO:0007131 GO:0009410 GO:0042138 GO:0048522 GO:0070482	mitotic_cell_cycle RNA_processing chromosome_segregation synapsis reciprocal_meiotic_recombination response_to_xenobiotic_stimulus meiotic_DNA_double-strand_break_formation positive_regulation_of_cellular_process response_to_oxygen_levels	GO:0008901	ferredoxin_hydrogenase_activity	AH004046	0	95.5806	0	96.9376	MATCH	Scaffold_2	29261166	29269197
TR828|c1_g1_i7	1057	UniRef100_A0A0J8CNA3 Uncharacterized protein n=1 Tax=Beta vulgaris subsp. vulgaris RepID=A0A0J8CNA3_BETVU	4e-130	85.45	UniRef100_UPI00052F2FCF PREDICTED: cytosolic Fe-S cluster assembly factor narfl isoform X1 n=1 Tax=Nelumbo nucifera RepID=UPI00052F2FCF	1e-110	Bv3_063540_gqsc.t1 cDNAEvidence=100	2e-133	85.45	AT4G16440.1 | Symbols: | ferredoxin hydrogenases | chr4:9269263-9271510 REVERSE LENGTH=474	1e-106	68.44	GO:0000278 GO:0006396 GO:0007059 GO:0007129 GO:0007131 GO:0009410 GO:0042138 GO:0048522 GO:0070482	mitotic_cell_cycle RNA_processing chromosome_segregation synapsis reciprocal_meiotic_recombination response_to_xenobiotic_stimulus meiotic_DNA_double-strand_break_formation positive_regulation_of_cellular_process response_to_oxygen_levels	GO:0008901	ferredoxin_hydrogenase_activity	AH004046	0	97.5163	0	96.9376	MATCH	Scaffold_2	29261166	29269197
TR829|c0_g1_i1	2543	UniRef100_A0A0J8BVS4 Uncharacterized protein n=1 Tax=Beta vulgaris subsp. vulgaris RepID=A0A0J8BVS4_BETVU	0	92.05	UniRef100_Q9ZST3 Pyrophosphate-dependent phosphofructokinase beta subunit n=2 Tax=Citrus RepID=Q9ZST3_CITPA	0	Bv8_185430_exsc.t1 cDNAEvidence=100	0	92.05	AT1G12000.1 | Symbols: | Phosphofructokinase family protein | chr1:4050159-4053727 REVERSE LENGTH=566	0	84.7	GO:0006084 GO:0006085 GO:0006096 GO:0006342 GO:0009735 GO:0015979 GO:0046686 GO:0051567	acetyl-CoA_metabolic_process acetyl-CoA_biosynthetic_process glycolytic_process chromatin_silencing response_to_cytokinin photosynthesis response_to_cadmium_ion histone_H3-K9_methylation	GO:0047334	diphosphate-fructose-6-phosphate_1-phosphotransferase_activity	AH021476	0	98.2068	0	98.2068	MATCH	Scaffold_14	18069423	18077609
TR829|c0_g1_i2	2559	UniRef100_A0A0J8BVS4 Uncharacterized protein n=1 Tax=Beta vulgaris subsp. vulgaris RepID=A0A0J8BVS4_BETVU	0	92.05	UniRef100_Q9ZST3 Pyrophosphate-dependent phosphofructokinase beta subunit n=2 Tax=Citrus RepID=Q9ZST3_CITPA	0	Bv8_185430_exsc.t1 cDNAEvidence=100	0	92.05	AT1G12000.1 | Symbols: | Phosphofructokinase family protein | chr1:4050159-4053727 REVERSE LENGTH=566	0	84.7	GO:0006084 GO:0006085 GO:0006096 GO:0006342 GO:0009735 GO:0015979 GO:0046686 GO:0051567	acetyl-CoA_metabolic_process acetyl-CoA_biosynthetic_process glycolytic_process chromatin_silencing response_to_cytokinin photosynthesis response_to_cadmium_ion histone_H3-K9_methylation	GO:0047334	diphosphate-fructose-6-phosphate_1-phosphotransferase_activity	AH021476	0	98.2068	0	98.2068	MATCH	Scaffold_14	18069423	18077609
TR829|c0_g1_i3	305	UniRef100_A0A0J8BVS4 Uncharacterized protein n=1 Tax=Beta vulgaris subsp. vulgaris RepID=A0A0J8BVS4_BETVU	9e-34	79.22	UniRef100_UPI0005817351 PREDICTED: pyrophosphate--fructose 6-phosphate 1-phosphotransferase subunit beta-like, partial n=1 Tax=Sesamum indicum RepID=UPI0005817351	3e-27	Bv8_185430_exsc.t1 cDNAEvidence=100	3e-37	79.22	AT1G12000.1 | Symbols: | Phosphofructokinase family protein | chr1:4050159-4053727 REVERSE LENGTH=566	6e-22	65.67	GO:0006084 GO:0006085 GO:0006096 GO:0006342 GO:0009735 GO:0015979 GO:0046686 GO:0051567	acetyl-CoA_metabolic_process acetyl-CoA_biosynthetic_process glycolytic_process chromatin_silencing response_to_cytokinin photosynthesis response_to_cadmium_ion histone_H3-K9_methylation	GO:0047334	diphosphate-fructose-6-phosphate_1-phosphotransferase_activity	AH021476	3e-142	96.3934	0	98.2068	MATCH	Scaffold_14	18069423	18077609
TR830|c0_g2_i3	1358	UniRef100_A0A0J8CHB4 Uncharacterized protein n=1 Tax=Beta vulgaris subsp. vulgaris RepID=A0A0J8CHB4_BETVU	4e-147	94.39	UniRef100_UPI00051B7E45 PREDICTED: MOB kinase activator-like 1 n=1 Tax=Nicotiana sylvestris RepID=UPI00051B7E45	2e-142	Bv5_107670_jjhm.t1 cDNAEvidence=100	1e-150	94.39	AT5G45550.1 | Symbols: | Mob1/phocein family protein | chr5:18462284-18464840 FORWARD LENGTH=215	4e-144	90.09	GO:0000902 GO:0006816 GO:0007030 GO:0009553 GO:0009554 GO:0009556 GO:0009651 GO:0016049 GO:0048193	cell_morphogenesis calcium_ion_transport Golgi_organization embryo_sac_development megasporogenesis microsporogenesis response_to_salt_stress cell_growth Golgi_vesicle_transport			AH018490	0	95.9025	0	96.2264	MATCH	Scaffold_12	5544138	5552351
TR830|c0_g2_i4	1573	UniRef100_A0A0J8CHB4 Uncharacterized protein n=1 Tax=Beta vulgaris subsp. vulgaris RepID=A0A0J8CHB4_BETVU	5e-146	94.39	UniRef100_UPI00051B7E45 PREDICTED: MOB kinase activator-like 1 n=1 Tax=Nicotiana sylvestris RepID=UPI00051B7E45	2e-141	Bv5_107670_jjhm.t1 cDNAEvidence=100	2e-149	94.39	AT5G45550.1 | Symbols: | Mob1/phocein family protein | chr5:18462284-18464840 FORWARD LENGTH=215	5e-143	90.09	GO:0000902 GO:0006816 GO:0007030 GO:0009553 GO:0009554 GO:0009556 GO:0009651 GO:0016049 GO:0048193	cell_morphogenesis calcium_ion_transport Golgi_organization embryo_sac_development megasporogenesis microsporogenesis response_to_salt_stress cell_growth Golgi_vesicle_transport			AH018490	0	95.9025	0	96.2264	MATCH	Scaffold_12	5544138	5552351
TR830|c0_g2_i5	1574	UniRef100_A0A0J8CHB4 Uncharacterized protein n=1 Tax=Beta vulgaris subsp. vulgaris RepID=A0A0J8CHB4_BETVU	1e-145	94.39	UniRef100_UPI0005816903 PREDICTED: MOB kinase activator-like 1 n=1 Tax=Sesamum indicum RepID=UPI0005816903	3e-141	Bv5_107670_jjhm.t1 cDNAEvidence=100	4e-149	94.39	AT5G45550.1 | Symbols: | Mob1/phocein family protein | chr5:18462284-18464840 FORWARD LENGTH=215	1e-142	90.09	GO:0000902 GO:0006816 GO:0007030 GO:0009553 GO:0009554 GO:0009556 GO:0009651 GO:0016049 GO:0048193	cell_morphogenesis calcium_ion_transport Golgi_organization embryo_sac_development megasporogenesis microsporogenesis response_to_salt_stress cell_growth Golgi_vesicle_transport			AH018490	0	96.124	0	96.2264	MATCH	Scaffold_12	5544138	5552351
TR830|c0_g2_i7	1576	UniRef100_A0A0J8CHB4 Uncharacterized protein n=1 Tax=Beta vulgaris subsp. vulgaris RepID=A0A0J8CHB4_BETVU	5e-146	94.39	UniRef100_UPI00051B7E45 PREDICTED: MOB kinase activator-like 1 n=1 Tax=Nicotiana sylvestris RepID=UPI00051B7E45	2e-141	Bv5_107670_jjhm.t1 cDNAEvidence=100	2e-149	94.39	AT5G45550.1 | Symbols: | Mob1/phocein family protein | chr5:18462284-18464840 FORWARD LENGTH=215	5e-143	90.09	GO:0000902 GO:0006816 GO:0007030 GO:0009553 GO:0009554 GO:0009556 GO:0009651 GO:0016049 GO:0048193	cell_morphogenesis calcium_ion_transport Golgi_organization embryo_sac_development megasporogenesis microsporogenesis response_to_salt_stress cell_growth Golgi_vesicle_transport			AH018490	0	96.2264	0	96.2264	MATCH	Scaffold_12	5544138	5552351
TR831|c1_g1_i1	2116	UniRef100_A0A0J8CDL1 Uncharacterized protein n=1 Tax=Beta vulgaris subsp. vulgaris RepID=A0A0J8CDL1_BETVU	7e-131	83.77	UniRef100_A0A061G4B8 Eyes absent n=1 Tax=Theobroma cacao RepID=A0A061G4B8_THECC	8e-100	Bv5_106200_mxzx.t1 cDNAEvidence=92.3	3e-134	83.77	AT2G35320.1 | Symbols: ATEYA, EYA | EYES ABSENT homolog | chr2:14867074-14868387 REVERSE LENGTH=307	2e-87	58.01	GO:0006470	protein_dephosphorylation	GO:0030946	protein_tyrosine_phosphatase_activity,_metal-dependent	AH018375	0	95.9948	0	96.3449	MATCH	Scaffold_12	4162344	4168618
TR831|c1_g1_i10	611	UniRef100_A0A0J8CDL1 Uncharacterized protein n=1 Tax=Beta vulgaris subsp. vulgaris RepID=A0A0J8CDL1_BETVU	2e-29	80.28	UniRef100_UPI000498BE97 PREDICTED: eyes absent homolog 2-like n=1 Tax=Malus domestica RepID=UPI000498BE97	2e-23	Bv5_106200_mxzx.t1 cDNAEvidence=92.3	7e-33	80.28	AT2G35320.1 | Symbols: ATEYA, EYA | EYES ABSENT homolog | chr2:14867074-14868387 REVERSE LENGTH=307	8e-24	70.69	GO:0006470	protein_dephosphorylation	GO:0030946	protein_tyrosine_phosphatase_activity,_metal-dependent	AH018375	1e-153	96.6361	0	96.3449	MATCH	Scaffold_12	4162344	4168618
TR831|c1_g1_i13	664	UniRef100_A0A0J8CDL1 Uncharacterized protein n=1 Tax=Beta vulgaris subsp. vulgaris RepID=A0A0J8CDL1_BETVU	2e-72	88.89	UniRef100_UPI00052EF39B PREDICTED: eyes absent homolog 2 n=1 Tax=Nelumbo nucifera RepID=UPI00052EF39B	1e-56	Bv5_106200_mxzx.t1 cDNAEvidence=92.3	9e-76	88.89	AT2G35320.1 | Symbols: ATEYA, EYA | EYES ABSENT homolog | chr2:14867074-14868387 REVERSE LENGTH=307	7e-51	65.49	GO:0006470	protein_dephosphorylation	GO:0030946	protein_tyrosine_phosphatase_activity,_metal-dependent	AH018375	0	96.1694	0	96.3449	MATCH	Scaffold_12	4162344	4168618
TR831|c1_g1_i3	2264	UniRef100_A0A0J8CDL1 Uncharacterized protein n=1 Tax=Beta vulgaris subsp. vulgaris RepID=A0A0J8CDL1_BETVU	6e-175	82.83	UniRef100_A0A061G4B8 Eyes absent n=1 Tax=Theobroma cacao RepID=A0A061G4B8_THECC	1e-136	Bv5_106200_mxzx.t1 cDNAEvidence=92.3	2e-178	82.83	AT2G35320.1 | Symbols: ATEYA, EYA | EYES ABSENT homolog | chr2:14867074-14868387 REVERSE LENGTH=307	6e-121	60.92	GO:0006470	protein_dephosphorylation	GO:0030946	protein_tyrosine_phosphatase_activity,_metal-dependent	AH018375	0	96.0637	0	96.3449	MATCH	Scaffold_12	4162344	4168618
TR831|c1_g1_i6	2410	UniRef100_A0A0J8CDL1 Uncharacterized protein n=1 Tax=Beta vulgaris subsp. vulgaris RepID=A0A0J8CDL1_BETVU	3e-174	82.83	UniRef100_A0A061G4B8 Eyes absent n=1 Tax=Theobroma cacao RepID=A0A061G4B8_THECC	4e-136	Bv5_106200_mxzx.t1 cDNAEvidence=92.3	1e-177	82.83	AT2G35320.1 | Symbols: ATEYA, EYA | EYES ABSENT homolog | chr2:14867074-14868387 REVERSE LENGTH=307	2e-120	60.92	GO:0006470	protein_dephosphorylation	GO:0030946	protein_tyrosine_phosphatase_activity,_metal-dependent	AH018375	0	96.0637	0	96.3449	MATCH	Scaffold_12	4162344	4168618
TR831|c1_g1_i7	1364	UniRef100_A0A0J8CDL1 Uncharacterized protein n=1 Tax=Beta vulgaris subsp. vulgaris RepID=A0A0J8CDL1_BETVU	4e-69	88.89	UniRef100_UPI00052EF39B PREDICTED: eyes absent homolog 2 n=1 Tax=Nelumbo nucifera RepID=UPI00052EF39B	9e-54	Bv5_106200_mxzx.t1 cDNAEvidence=92.3	1e-72	88.89	AT2G35320.1 | Symbols: ATEYA, EYA | EYES ABSENT homolog | chr2:14867074-14868387 REVERSE LENGTH=307	3e-48	65.49	GO:0006470	protein_dephosphorylation	GO:0030946	protein_tyrosine_phosphatase_activity,_metal-dependent	AH018375	0	95.914	0	96.3449	MATCH	Scaffold_12	4162344	4168618
TR831|c1_g1_i8	2365	UniRef100_A0A0J8CDL1 Uncharacterized protein n=1 Tax=Beta vulgaris subsp. vulgaris RepID=A0A0J8CDL1_BETVU	7e-130	83.77	UniRef100_A0A061G4B8 Eyes absent n=1 Tax=Theobroma cacao RepID=A0A061G4B8_THECC	6e-99	Bv5_106200_mxzx.t1 cDNAEvidence=92.3	3e-133	83.77	AT2G35320.1 | Symbols: ATEYA, EYA | EYES ABSENT homolog | chr2:14867074-14868387 REVERSE LENGTH=307	1e-86	58.01	GO:0006470	protein_dephosphorylation	GO:0030946	protein_tyrosine_phosphatase_activity,_metal-dependent	AH018375	0	95.9948	0	96.3449	MATCH	Scaffold_12	4162344	4168618
TR831|c1_g1_i9	2117	UniRef100_A0A0J8CDL1 Uncharacterized protein n=1 Tax=Beta vulgaris subsp. vulgaris RepID=A0A0J8CDL1_BETVU	8e-176	83.16	UniRef100_A0A061G4B8 Eyes absent n=1 Tax=Theobroma cacao RepID=A0A061G4B8_THECC	2e-137	Bv5_106200_mxzx.t1 cDNAEvidence=92.3	3e-179	83.16	AT2G35320.1 | Symbols: ATEYA, EYA | EYES ABSENT homolog | chr2:14867074-14868387 REVERSE LENGTH=307	1e-121	60.92	GO:0006470	protein_dephosphorylation	GO:0030946	protein_tyrosine_phosphatase_activity,_metal-dependent	AH018375	0	96.3449	0	96.3449	MATCH	Scaffold_12	4162344	4168618
TR832|c2_g1_i1	1069	UniRef100_A0A0J8CIP1 Uncharacterized protein n=1 Tax=Beta vulgaris subsp. vulgaris RepID=A0A0J8CIP1_BETVU	4e-38	79.76	UniRef100_UPI00053F41FF PREDICTED: protein WVD2-like 1 isoform X2 n=1 Tax=Beta vulgaris subsp. vulgaris RepID=UPI00053F41FF	6e-36	Bv4_083950_ezzm.t1 cDNAEvidence=100	1e-41	79.76	AT5G28646.2 | Symbols: WVD2 | TPX2 (targeting protein for Xklp2) protein family | chr5:10675192-10676151 FORWARD LENGTH=202	4e-14	57.61	GO:0000226 GO:0001578 GO:0007163 GO:0009825 GO:0010091	microtubule_cytoskeleton_organization microtubule_bundle_formation establishment_or_maintenance_of_cell_polarity multidimensional_cell_growth trichome_branching	GO:0003674	molecular_function	AH010770	NA	NA	NA	NA	NA	Scaffold_6	19561998	19567970
TR832|c2_g1_i2	962	UniRef100_A0A0J8CIP1 Uncharacterized protein n=1 Tax=Beta vulgaris subsp. vulgaris RepID=A0A0J8CIP1_BETVU	4e-39	80.36	UniRef100_UPI00053F41FF PREDICTED: protein WVD2-like 1 isoform X2 n=1 Tax=Beta vulgaris subsp. vulgaris RepID=UPI00053F41FF	6e-37	Bv4_083950_ezzm.t1 cDNAEvidence=100	2e-42	80.36	AT5G28646.2 | Symbols: WVD2 | TPX2 (targeting protein for Xklp2) protein family | chr5:10675192-10676151 FORWARD LENGTH=202	5e-14	59.09	GO:0000226 GO:0001578 GO:0007163 GO:0009825 GO:0010091	microtubule_cytoskeleton_organization microtubule_bundle_formation establishment_or_maintenance_of_cell_polarity multidimensional_cell_growth trichome_branching	GO:0003674	molecular_function	AH010770	NA	NA	NA	NA	NA	Scaffold_6	19561998	19567970
TR832|c2_g3_i1	1034	UniRef100_A0A0K9QHB1 Uncharacterized protein n=2 Tax=Spinacia oleracea RepID=A0A0K9QHB1_SPIOL	6e-40	80.82	UniRef100_UPI00052F225A PREDICTED: protein WVD2-like 1 n=1 Tax=Nelumbo nucifera RepID=UPI00052F225A	9e-25	Bv4_083950_ezzm.t1 cDNAEvidence=100	4e-41	80.84	AT1G54460.1 | Symbols: | TPX2 (targeting protein for Xklp2) protein family | chr1:20340907-20342900 REVERSE LENGTH=338	4e-21	55.78	GO:0008150	biological_process	GO:0003674	molecular_function	AH010770	NA	NA	NA	NA	NA	Scaffold_6	19561998	19567970
TR832|c2_g3_i2	362	UniRef100_A0A0K9QHB1 Uncharacterized protein n=2 Tax=Spinacia oleracea RepID=A0A0K9QHB1_SPIOL	8e-24	74.74	UniRef100_UPI00052EC434 PREDICTED: protein WVD2-like 1 n=1 Tax=Nelumbo nucifera RepID=UPI00052EC434	3e-13	Bv4_083950_ezzm.t1 cDNAEvidence=100	2e-25	76.92	AT1G54460.1 | Symbols: | TPX2 (targeting protein for Xklp2) protein family | chr1:20340907-20342900 REVERSE LENGTH=338	2e-10	47.92	GO:0008150	biological_process	GO:0003674	molecular_function	AH010770	NA	NA	NA	NA	NA	Scaffold_6	19561998	19567970
TR832|c2_g3_i3	307	UniRef100_A0A0K9QHB1 Uncharacterized protein n=2 Tax=Spinacia oleracea RepID=A0A0K9QHB1_SPIOL	9e-26	75	UniRef100_A0A061F2W8 TPX2 family protein, putative isoform 2 n=1 Tax=Theobroma cacao RepID=A0A061F2W8_THECC	2e-16	Bv4_083950_ezzm.t1 cDNAEvidence=100	8e-29	77.88	AT1G54460.1 | Symbols: | TPX2 (targeting protein for Xklp2) protein family | chr1:20340907-20342900 REVERSE LENGTH=338	3e-10	46.46	GO:0008150	biological_process	GO:0003674	molecular_function	AH010770	NA	NA	NA	NA	NA	Scaffold_6	19561998	19567970
TR833|c3_g10_i2	455	No hit E<10-10	NA	NA	No informative hit E<10-10	NA	No informative hit E<10-10	NA	NA	No informative hit E<10-6	NA	NA	NA	NA	NA	NA	AH023276	NA	NA	NA	NA	NA	Scaffold_16	6784005	6788023
TR833|c3_g2_i1	411	No hit E<10-10	NA	NA	No informative hit E<10-10	NA	No informative hit E<10-10	NA	NA	No informative hit E<10-6	NA	NA	NA	NA	NA	NA	AH023160	NA	NA	NA	NA	NA	Scaffold_16	5000044	5006012
TR833|c3_g7_i1	672	No hit E<10-10	NA	NA	No informative hit E<10-10	NA	No informative hit E<10-10	NA	NA	No informative hit E<10-6	NA	NA	NA	NA	NA	NA	AH023160	NA	NA	NA	NA	NA	Scaffold_16	5000044	5006012
TR833|c3_g8_i1	711	No hit E<10-10	NA	NA	No informative hit E<10-10	NA	No informative hit E<10-10	NA	NA	No informative hit E<10-6	NA	NA	NA	NA	NA	NA	AH023160	NA	NA	NA	NA	NA	Scaffold_16	5000044	5006012
TR834|c0_g2_i1	522	UniRef100_A0A0J8BAM0 Uncharacterized protein n=1 Tax=Beta vulgaris subsp. vulgaris RepID=A0A0J8BAM0_BETVU	6e-114	95.81	UniRef100_A9UFC5 Acyl-ACP thioesterase n=2 Tax=Jatropha curcas RepID=A9UFC5_JATCU	4e-104	Bv7_179730_pddx.t1 cDNAEvidence=100	2e-117	95.81	AT3G25110.1 | Symbols: AtFaTA, FaTA | fatA acyl-ACP thioesterase | chr3:9146589-9148273 REVERSE LENGTH=362	1e-100	81.44	GO:0006633	fatty_acid_biosynthetic_process	GO:0000036 GO:0016297	ACP_phosphopantetheine_attachment_site_binding_involved_in_fatty_acid_biosynthetic_process acyl-[acyl-carrier-protein]_hydrolase_activity	AH013109	NA	NA	NA	NA	NA	Scaffold_8	6519220	6525725
TR834|c0_g3_i1	835	UniRef100_A0A0J8BAM0 Uncharacterized protein n=1 Tax=Beta vulgaris subsp. vulgaris RepID=A0A0J8BAM0_BETVU	2e-123	85.57	UniRef100_UPI0005812BCB PREDICTED: oleoyl-acyl carrier protein thioesterase 1, chloroplastic n=1 Tax=Sesamum indicum RepID=UPI0005812BCB	1e-105	Bv7_179730_pddx.t1 cDNAEvidence=100	9e-127	85.57	AT4G13050.1 | Symbols: | Acyl-ACP thioesterase | chr4:7617739-7619355 FORWARD LENGTH=367	2e-95	68.5	GO:0006633	fatty_acid_biosynthetic_process	GO:0000036	ACP_phosphopantetheine_attachment_site_binding_involved_in_fatty_acid_biosynthetic_process	AH022139	0	95.297	0	95.7921	MATCH	Scaffold_15	4121857	4127465
TR834|c0_g3_i3	654	UniRef100_A0A0J8BAM0 Uncharacterized protein n=1 Tax=Beta vulgaris subsp. vulgaris RepID=A0A0J8BAM0_BETVU	2e-74	81.43	UniRef100_A0A061DM28 FatA acyl-ACP thioesterase n=1 Tax=Theobroma cacao RepID=A0A061DM28_THECC	6e-65	Bv7_179730_pddx.t1 cDNAEvidence=100	7e-78	81.43	AT4G13050.1 | Symbols: | Acyl-ACP thioesterase | chr4:7617739-7619355 FORWARD LENGTH=367	1e-59	67.63	GO:0006633	fatty_acid_biosynthetic_process	GO:0000036	ACP_phosphopantetheine_attachment_site_binding_involved_in_fatty_acid_biosynthetic_process	AH022139	0	95.2077	0	95.7921	MATCH	Scaffold_15	4121857	4127465
TR834|c0_g3_i4	671	UniRef100_A0A0J8BAM0 Uncharacterized protein n=1 Tax=Beta vulgaris subsp. vulgaris RepID=A0A0J8BAM0_BETVU	1e-80	82.19	UniRef100_A0A061DM28 FatA acyl-ACP thioesterase n=1 Tax=Theobroma cacao RepID=A0A061DM28_THECC	1e-72	Bv7_179730_pddx.t1 cDNAEvidence=100	6e-84	82.19	AT4G13050.1 | Symbols: | Acyl-ACP thioesterase | chr4:7617739-7619355 FORWARD LENGTH=367	3e-65	68.97	GO:0006633	fatty_acid_biosynthetic_process	GO:0000036	ACP_phosphopantetheine_attachment_site_binding_involved_in_fatty_acid_biosynthetic_process	AH022139	0	95.8009	0	95.7921	MATCH	Scaffold_15	4121857	4127465
TR834|c0_g3_i5	835	UniRef100_A0A0J8BAM0 Uncharacterized protein n=1 Tax=Beta vulgaris subsp. vulgaris RepID=A0A0J8BAM0_BETVU	2e-123	86.07	UniRef100_UPI0005812BCB PREDICTED: oleoyl-acyl carrier protein thioesterase 1, chloroplastic n=1 Tax=Sesamum indicum RepID=UPI0005812BCB	4e-104	Bv7_179730_pddx.t1 cDNAEvidence=100	6e-127	86.07	AT4G13050.1 | Symbols: | Acyl-ACP thioesterase | chr4:7617739-7619355 FORWARD LENGTH=367	2e-95	68.5	GO:0006633	fatty_acid_biosynthetic_process	GO:0000036	ACP_phosphopantetheine_attachment_site_binding_involved_in_fatty_acid_biosynthetic_process	AH022139	0	95.7921	0	95.7921	MATCH	Scaffold_15	4121857	4127465
TR834|c0_g3_i6	646	UniRef100_A0A0J8BAM0 Uncharacterized protein n=1 Tax=Beta vulgaris subsp. vulgaris RepID=A0A0J8BAM0_BETVU	6e-76	82.14	UniRef100_A0A061DM28 FatA acyl-ACP thioesterase n=1 Tax=Theobroma cacao RepID=A0A061DM28_THECC	1e-65	Bv7_179730_pddx.t1 cDNAEvidence=100	2e-79	82.14	AT4G13050.1 | Symbols: | Acyl-ACP thioesterase | chr4:7617739-7619355 FORWARD LENGTH=367	8e-60	67.63	GO:0006633	fatty_acid_biosynthetic_process	GO:0000036	ACP_phosphopantetheine_attachment_site_binding_involved_in_fatty_acid_biosynthetic_process	AH022139	0	95.5272	0	95.7921	MATCH	Scaffold_15	4121857	4127465
TR836|c0_g1_i1	1230	UniRef100_A0A0J8CFH7 Uncharacterized protein n=1 Tax=Beta vulgaris subsp. vulgaris RepID=A0A0J8CFH7_BETVU	4e-161	90.04	UniRef100_A0A061G6D5 ARM repeat superfamily protein isoform 1 n=1 Tax=Theobroma cacao RepID=A0A061G6D5_THECC	2e-112	Bv5_113040_jjrh.t1 cDNAEvidence=100	2e-164	90.04	AT5G50900.1 | Symbols: | ARM repeat superfamily protein | chr5:20705051-20706718 REVERSE LENGTH=555	2e-101	62.59	GO:0008150	biological_process			AH017367	NA	NA	NA	NA	NA	Scaffold_11	15583829	15585758
TR836|c0_g1_i2	1200	UniRef100_A0A0J8CFH7 Uncharacterized protein n=1 Tax=Beta vulgaris subsp. vulgaris RepID=A0A0J8CFH7_BETVU	2e-155	89.66	UniRef100_A0A061G6D5 ARM repeat superfamily protein isoform 1 n=1 Tax=Theobroma cacao RepID=A0A061G6D5_THECC	2e-108	Bv5_113040_jjrh.t1 cDNAEvidence=100	7e-159	89.66	AT5G50900.1 | Symbols: | ARM repeat superfamily protein | chr5:20705051-20706718 REVERSE LENGTH=555	2e-96	61.15	GO:0008150	biological_process			AH017367	NA	NA	NA	NA	NA	Scaffold_11	15583829	15585758
TR836|c0_g1_i3	761	UniRef100_A0A0J8CFH7 Uncharacterized protein n=1 Tax=Beta vulgaris subsp. vulgaris RepID=A0A0J8CFH7_BETVU	5e-51	88.7	UniRef100_UPI00063ABDED PREDICTED: uncharacterized protein LOC105800831 n=1 Tax=Gossypium raimondii RepID=UPI00063ABDED	6e-41	Bv5_113040_jjrh.t1 cDNAEvidence=100	2e-54	88.7	AT5G50900.1 | Symbols: | ARM repeat superfamily protein | chr5:20705051-20706718 REVERSE LENGTH=555	4e-36	64.04	GO:0008150	biological_process			AH017367	NA	NA	NA	NA	NA	Scaffold_11	15583829	15585758
TR836|c0_g2_i1	2110	UniRef100_A0A0J8CFH7 Uncharacterized protein n=1 Tax=Beta vulgaris subsp. vulgaris RepID=A0A0J8CFH7_BETVU	0	84.81	UniRef100_A0A061G6D5 ARM repeat superfamily protein isoform 1 n=1 Tax=Theobroma cacao RepID=A0A061G6D5_THECC	0	Bv5_113040_jjrh.t1 cDNAEvidence=100	0	84.81	AT5G50900.1 | Symbols: | ARM repeat superfamily protein | chr5:20705051-20706718 REVERSE LENGTH=555	0	57.71	GO:0008150	biological_process			AH002960	0	97.2909	0	97.2909	MATCH	Scaffold_2	4728244	4729941
TR837|c0_g1_i1	1550	UniRef100_A0A0K9RHI8 Uncharacterized protein n=1 Tax=Spinacia oleracea RepID=A0A0K9RHI8_SPIOL	6e-110	58.99	UniRef100_A0A061FTT7 Myb domain protein 86 n=1 Tax=Theobroma cacao RepID=A0A061FTT7_THECC	1e-81	Bv4_079240_zfig.t1 cDNAEvidence=100	2e-73	82.31	AT5G26660.1 | Symbols: ATMYB86, MYB86 | myb domain protein 86 | chr5:9331775-9333044 REVERSE LENGTH=352	2e-74	84.5	GO:0045892	negative_regulation_of_transcription,_DNA-templated			AH017938	0	93.4615	0	92.3868	MATCH	Scaffold_11	21648843	21652642
TR837|c0_g1_i2	1958	UniRef100_A0A0K9RHI8 Uncharacterized protein n=1 Tax=Spinacia oleracea RepID=A0A0K9RHI8_SPIOL	3e-108	58.99	UniRef100_A0A061FTT7 Myb domain protein 86 n=1 Tax=Theobroma cacao RepID=A0A061FTT7_THECC	3e-80	Bv4_079240_zfig.t1 cDNAEvidence=100	3e-72	82.31	AT5G26660.1 | Symbols: ATMYB86, MYB86 | myb domain protein 86 | chr5:9331775-9333044 REVERSE LENGTH=352	5e-73	84.5	GO:0045892	negative_regulation_of_transcription,_DNA-templated			AH017938	0	92.3868	0	92.3868	MATCH	Scaffold_11	21648843	21652642
TR837|c0_g1_i4	816	UniRef100_A0A0K9RHI8 Uncharacterized protein n=1 Tax=Spinacia oleracea RepID=A0A0K9RHI8_SPIOL	4e-85	74.18	UniRef100_A0A061FTT7 Myb domain protein 86 n=1 Tax=Theobroma cacao RepID=A0A061FTT7_THECC	6e-85	Bv4_079240_zfig.t1 cDNAEvidence=100	2e-76	81.54	AT5G26660.1 | Symbols: ATMYB86, MYB86 | myb domain protein 86 | chr5:9331775-9333044 REVERSE LENGTH=352	1e-77	84.5	GO:0045892	negative_regulation_of_transcription,_DNA-templated			AH017938	0	94.4376	0	92.3868	MATCH	Scaffold_11	21648843	21652642
TR837|c0_g1_i5	414	No hit E<10-10	NA	NA	No informative hit E<10-10	NA	Bv5_117950_cfqe.t1 cDNAEvidence=100	4e-10	43.94	No informative hit E<10-6	NA	NA	NA	NA	NA	NA	AH017938	2.33e-156	90	0	92.3868	MATCH	Scaffold_11	21648843	21652642
TR838|c1_g1_i11	1163	UniRef100_A0A0J8CZS3 Uncharacterized protein n=1 Tax=Beta vulgaris subsp. vulgaris RepID=A0A0J8CZS3_BETVU	4e-63	61.11	UniRef100_UPI00052F29A2 PREDICTED: uncharacterized protein LOC104609020 isoform X2 n=1 Tax=Nelumbo nucifera RepID=UPI00052F29A2	1e-18	Bv1_014710_oyfq.t1 cDNAEvidence=100	1e-66	61.11	No informative hit E<10-6	NA	NA	NA	NA	NA	NA	AH008368	NA	NA	NA	NA	NA	Scaffold_5	664525	667401
TR838|c1_g1_i12	1215	UniRef100_A0A0J8CZS3 Uncharacterized protein n=1 Tax=Beta vulgaris subsp. vulgaris RepID=A0A0J8CZS3_BETVU	2e-59	61.5	UniRef100_UPI00052F29A2 PREDICTED: uncharacterized protein LOC104609020 isoform X2 n=1 Tax=Nelumbo nucifera RepID=UPI00052F29A2	4e-18	Bv1_014710_oyfq.t1 cDNAEvidence=100	9e-63	61.5	No informative hit E<10-6	NA	NA	NA	NA	NA	NA	AH008368	NA	NA	NA	NA	NA	Scaffold_5	664525	667401
TR838|c1_g1_i13	375	UniRef100_A0A0J8CZS3 Uncharacterized protein n=1 Tax=Beta vulgaris subsp. vulgaris RepID=A0A0J8CZS3_BETVU	2e-38	63.28	No informative hit E<10-10	NA	Bv1_014710_oyfq.t1 cDNAEvidence=100	6e-42	63.28	No informative hit E<10-6	NA	NA	NA	NA	NA	NA	AH008368	NA	NA	NA	NA	NA	Scaffold_5	664525	667401
TR838|c1_g1_i2	1075	UniRef100_A0A0J8CZS3 Uncharacterized protein n=1 Tax=Beta vulgaris subsp. vulgaris RepID=A0A0J8CZS3_BETVU	4e-72	60.27	UniRef100_UPI00052F29A2 PREDICTED: uncharacterized protein LOC104609020 isoform X2 n=1 Tax=Nelumbo nucifera RepID=UPI00052F29A2	1e-18	Bv1_014710_oyfq.t1 cDNAEvidence=100	2e-75	60.27	No informative hit E<10-6	NA	NA	NA	NA	NA	NA	AH008368	NA	NA	NA	NA	NA	Scaffold_5	664525	667401
TR838|c1_g1_i4	427	UniRef100_A0A0J8CZS3 Uncharacterized protein n=1 Tax=Beta vulgaris subsp. vulgaris RepID=A0A0J8CZS3_BETVU	2e-37	68.14	No informative hit E<10-10	NA	Bv1_014710_oyfq.t1 cDNAEvidence=100	6e-41	68.14	No informative hit E<10-6	NA	NA	NA	NA	NA	NA	AH008368	NA	NA	NA	NA	NA	Scaffold_5	664525	667401
TR838|c1_g1_i5	1268	UniRef100_A0A0J8CZS3 Uncharacterized protein n=1 Tax=Beta vulgaris subsp. vulgaris RepID=A0A0J8CZS3_BETVU	2e-74	60.27	UniRef100_UPI00052F29A2 PREDICTED: uncharacterized protein LOC104609020 isoform X2 n=1 Tax=Nelumbo nucifera RepID=UPI00052F29A2	1e-18	Bv1_014710_oyfq.t1 cDNAEvidence=100	9e-78	60.27	No informative hit E<10-6	NA	NA	NA	NA	NA	NA	AH008368	NA	NA	NA	NA	NA	Scaffold_5	664525	667401
TR838|c1_g1_i6	1022	UniRef100_A0A0J8CZS3 Uncharacterized protein n=1 Tax=Beta vulgaris subsp. vulgaris RepID=A0A0J8CZS3_BETVU	9e-59	62.09	UniRef100_UPI00052F29A2 PREDICTED: uncharacterized protein LOC104609020 isoform X2 n=1 Tax=Nelumbo nucifera RepID=UPI00052F29A2	5e-18	Bv1_014710_oyfq.t1 cDNAEvidence=100	4e-62	62.09	No informative hit E<10-6	NA	NA	NA	NA	NA	NA	AH008368	NA	NA	NA	NA	NA	Scaffold_5	664525	667401
TR838|c1_g2_i1	304	UniRef100_A0A0J8CZS3 Uncharacterized protein n=1 Tax=Beta vulgaris subsp. vulgaris RepID=A0A0J8CZS3_BETVU	5e-28	56.44	UniRef100_UPI00052F29A2 PREDICTED: uncharacterized protein LOC104609020 isoform X2 n=1 Tax=Nelumbo nucifera RepID=UPI00052F29A2	2e-14	Bv1_014710_oyfq.t1 cDNAEvidence=100	2e-31	56.44	No informative hit E<10-6	NA	NA	NA	NA	NA	NA	AH008368	NA	NA	NA	NA	NA	Scaffold_5	664525	667401
TR838|c1_g2_i2	322	UniRef100_A0A0J8CZS3 Uncharacterized protein n=1 Tax=Beta vulgaris subsp. vulgaris RepID=A0A0J8CZS3_BETVU	6e-31	57.69	UniRef100_UPI00052F29A2 PREDICTED: uncharacterized protein LOC104609020 isoform X2 n=1 Tax=Nelumbo nucifera RepID=UPI00052F29A2	6e-14	Bv1_014710_oyfq.t1 cDNAEvidence=100	2e-34	57.69	No informative hit E<10-6	NA	NA	NA	NA	NA	NA	AH008368	NA	NA	NA	NA	NA	Scaffold_5	664525	667401
TR839|c0_g1_i1	2629	UniRef100_A0A0J8EKI3 Uncharacterized protein n=2 Tax=Beta vulgaris subsp. vulgaris RepID=A0A0J8EKI3_BETVU	0	73.48	UniRef100_UPI00015C79F1 PREDICTED: subtilisin-like protease n=1 Tax=Vitis vinifera RepID=UPI00015C79F1	0	Bv8_191670_hekr.t1 cDNAEvidence=100	0	73.48	AT5G67090.1 | Symbols: | Subtilisin-like serine endopeptidase family protein | chr5:26774111-26776321 REVERSE LENGTH=736	9e-167	40	GO:0006508 GO:0008152	proteolysis metabolic_process	GO:0004252	serine-type_endopeptidase_activity	AH021042	0	97.5166	0	97.5166	MATCH	Scaffold_14	13381192	13383509
TR839|c0_g1_i2	371	UniRef100_A0A0J8EKI3 Uncharacterized protein n=2 Tax=Beta vulgaris subsp. vulgaris RepID=A0A0J8EKI3_BETVU	3e-41	62.61	UniRef100_UPI00058153C7 PREDICTED: subtilisin-like protease n=1 Tax=Sesamum indicum RepID=UPI00058153C7	3e-28	Bv8_191670_hekr.t1 cDNAEvidence=100	1e-44	62.61	AT5G51750.1 | Symbols: ATSBT1.3, SBT1.3 | subtilase 1.3 | chr5:21020266-21022608 FORWARD LENGTH=780	2e-14	40.57	GO:0006508 GO:0008152 GO:0008356	proteolysis metabolic_process asymmetric_cell_division	GO:0004252	serine-type_endopeptidase_activity	AH021042	1e-165	96.3173	0	97.5166	MATCH	Scaffold_14	13381192	13383509
TR839|c0_g1_i3	315	UniRef100_A0A0J8EKI3 Uncharacterized protein n=2 Tax=Beta vulgaris subsp. vulgaris RepID=A0A0J8EKI3_BETVU	2e-44	86.81	UniRef100_A0A061FIU8 Subtilisin-like serine endopeptidase family protein n=1 Tax=Theobroma cacao RepID=A0A061FIU8_THECC	2e-34	Bv8_191670_hekr.t1 cDNAEvidence=100	6e-48	86.81	AT2G05920.1 | Symbols: | Subtilase family protein | chr2:2269831-2272207 REVERSE LENGTH=754	2e-25	57.3	GO:0000394 GO:0006508 GO:0008152 GO:0009086 GO:0009664 GO:0009832 GO:0010075 GO:0048653	RNA_splicing,_via_endonucleolytic_cleavage_and_ligation proteolysis metabolic_process methionine_biosynthetic_process plant-type_cell_wall_organization plant-type_cell_wall_biogenesis regulation_of_meristem_growth anther_development	GO:0004252	serine-type_endopeptidase_activity		NA	NA	NA	NA	NA		NA	NA
TR840|c0_g2_i1	1498	UniRef100_A0A0J8CK22 Uncharacterized protein n=1 Tax=Beta vulgaris subsp. vulgaris RepID=A0A0J8CK22_BETVU	2e-76	63.74	UniRef100_UPI00023B2C03 PREDICTED: snRNA-activating protein complex subunit 4 isoform X2 n=1 Tax=Vitis vinifera RepID=UPI00023B2C03	4e-33	Bv4_078530_skuh.t1 cDNAEvidence=94.3	9e-80	63.74	AT3G18100.1 | Symbols: MYB4R1, AtMYB4R1 | myb domain protein 4r1 | chr3:6200689-6204583 FORWARD LENGTH=847	2e-22	33.77	GO:0006355 GO:0009688	regulation_of_transcription,_DNA-templated abscisic_acid_biosynthetic_process	GO:0003700	sequence-specific_DNA_binding_transcription_factor_activity	AH019074	0	95.5399	0	96.5631	MATCH	Scaffold_12	15611564	15628716
TR840|c0_g2_i10	3361	UniRef100_A0A0J8CK22 Uncharacterized protein n=1 Tax=Beta vulgaris subsp. vulgaris RepID=A0A0J8CK22_BETVU	0	72.2	UniRef100_UPI00023B2C03 PREDICTED: snRNA-activating protein complex subunit 4 isoform X2 n=1 Tax=Vitis vinifera RepID=UPI00023B2C03	0	Bv4_078530_skuh.t1 cDNAEvidence=94.3	0	72.2	AT3G18100.1 | Symbols: MYB4R1, AtMYB4R1 | myb domain protein 4r1 | chr3:6200689-6204583 FORWARD LENGTH=847	1e-163	43.78	GO:0006355 GO:0009688	regulation_of_transcription,_DNA-templated abscisic_acid_biosynthetic_process	GO:0003700	sequence-specific_DNA_binding_transcription_factor_activity	AH019074	0	96.5332	0	96.5631	MATCH	Scaffold_12	15611564	15628716
TR840|c0_g2_i12	1685	UniRef100_A0A0K9R9D0 Uncharacterized protein (Fragment) n=1 Tax=Spinacia oleracea RepID=A0A0K9R9D0_SPIOL	3e-75	63.04	UniRef100_UPI00023B2C03 PREDICTED: snRNA-activating protein complex subunit 4 isoform X2 n=1 Tax=Vitis vinifera RepID=UPI00023B2C03	1e-35	Bv4_078530_skuh.t1 cDNAEvidence=94.3	1e-77	63.64	AT3G18100.1 | Symbols: MYB4R1, AtMYB4R1 | myb domain protein 4r1 | chr3:6200689-6204583 FORWARD LENGTH=847	2e-24	35.61	GO:0006355 GO:0009688	regulation_of_transcription,_DNA-templated abscisic_acid_biosynthetic_process	GO:0003700	sequence-specific_DNA_binding_transcription_factor_activity	AH019074	0	95.3159	0	96.5631	MATCH	Scaffold_12	15611564	15628716
TR840|c0_g2_i13	1898	UniRef100_A0A0J8CK22 Uncharacterized protein n=1 Tax=Beta vulgaris subsp. vulgaris RepID=A0A0J8CK22_BETVU	3e-130	66.76	UniRef100_UPI00023B2C03 PREDICTED: snRNA-activating protein complex subunit 4 isoform X2 n=1 Tax=Vitis vinifera RepID=UPI00023B2C03	2e-58	Bv4_078530_skuh.t1 cDNAEvidence=94.3	1e-133	66.76	AT3G18100.1 | Symbols: MYB4R1, AtMYB4R1 | myb domain protein 4r1 | chr3:6200689-6204583 FORWARD LENGTH=847	4e-39	33.44	GO:0006355 GO:0009688	regulation_of_transcription,_DNA-templated abscisic_acid_biosynthetic_process	GO:0003700	sequence-specific_DNA_binding_transcription_factor_activity	AH019074	0	96.1981	0	96.5631	MATCH	Scaffold_12	15611564	15628716
TR840|c0_g2_i2	3809	UniRef100_A0A0J8CK22 Uncharacterized protein n=1 Tax=Beta vulgaris subsp. vulgaris RepID=A0A0J8CK22_BETVU	0	72.2	UniRef100_UPI00023B2C03 PREDICTED: snRNA-activating protein complex subunit 4 isoform X2 n=1 Tax=Vitis vinifera RepID=UPI00023B2C03	0	Bv4_078530_skuh.t1 cDNAEvidence=94.3	0	72.2	AT3G18100.1 | Symbols: MYB4R1, AtMYB4R1 | myb domain protein 4r1 | chr3:6200689-6204583 FORWARD LENGTH=847	3e-162	43.78	GO:0006355 GO:0009688	regulation_of_transcription,_DNA-templated abscisic_acid_biosynthetic_process	GO:0003700	sequence-specific_DNA_binding_transcription_factor_activity	AH019074	0	96.5332	0	96.5631	MATCH	Scaffold_12	15611564	15628716
TR840|c0_g2_i3	1699	UniRef100_A0A0K9R9D0 Uncharacterized protein (Fragment) n=1 Tax=Spinacia oleracea RepID=A0A0K9R9D0_SPIOL	3e-75	63.04	UniRef100_UPI00023B2C03 PREDICTED: snRNA-activating protein complex subunit 4 isoform X2 n=1 Tax=Vitis vinifera RepID=UPI00023B2C03	1e-35	Bv4_078530_skuh.t1 cDNAEvidence=94.3	1e-77	63.64	AT3G18100.1 | Symbols: MYB4R1, AtMYB4R1 | myb domain protein 4r1 | chr3:6200689-6204583 FORWARD LENGTH=847	2e-24	35.61	GO:0006355 GO:0009688	regulation_of_transcription,_DNA-templated abscisic_acid_biosynthetic_process	GO:0003700	sequence-specific_DNA_binding_transcription_factor_activity	AH019074	0	95.3159	0	96.5631	MATCH	Scaffold_12	15611564	15628716
TR840|c0_g2_i4	3424	UniRef100_A0A0J8CK22 Uncharacterized protein n=1 Tax=Beta vulgaris subsp. vulgaris RepID=A0A0J8CK22_BETVU	0	60.26	UniRef100_UPI00023B2C03 PREDICTED: snRNA-activating protein complex subunit 4 isoform X2 n=1 Tax=Vitis vinifera RepID=UPI00023B2C03	0	Bv4_078530_skuh.t1 cDNAEvidence=94.3	0	60.26	AT3G18100.1 | Symbols: MYB4R1, AtMYB4R1 | myb domain protein 4r1 | chr3:6200689-6204583 FORWARD LENGTH=847	7e-164	45.62	GO:0006355 GO:0009688	regulation_of_transcription,_DNA-templated abscisic_acid_biosynthetic_process	GO:0003700	sequence-specific_DNA_binding_transcription_factor_activity	AH019074	0	96.516	0	96.5631	MATCH	Scaffold_12	15611564	15628716
TR840|c0_g2_i5	3612	UniRef100_A0A0J8CK22 Uncharacterized protein n=1 Tax=Beta vulgaris subsp. vulgaris RepID=A0A0J8CK22_BETVU	0	60.15	UniRef100_UPI00023B2C03 PREDICTED: snRNA-activating protein complex subunit 4 isoform X2 n=1 Tax=Vitis vinifera RepID=UPI00023B2C03	0	Bv4_078530_skuh.t1 cDNAEvidence=94.3	0	60.15	AT3G18100.1 | Symbols: MYB4R1, AtMYB4R1 | myb domain protein 4r1 | chr3:6200689-6204583 FORWARD LENGTH=847	3e-163	45.62	GO:0006355 GO:0009688	regulation_of_transcription,_DNA-templated abscisic_acid_biosynthetic_process	GO:0003700	sequence-specific_DNA_binding_transcription_factor_activity	AH019074	0	96.5631	0	96.5631	MATCH	Scaffold_12	15611564	15628716
TR840|c0_g2_i7	3611	UniRef100_A0A0J8CK22 Uncharacterized protein n=1 Tax=Beta vulgaris subsp. vulgaris RepID=A0A0J8CK22_BETVU	0	60.26	UniRef100_UPI00023B2C03 PREDICTED: snRNA-activating protein complex subunit 4 isoform X2 n=1 Tax=Vitis vinifera RepID=UPI00023B2C03	0	Bv4_078530_skuh.t1 cDNAEvidence=94.3	0	60.26	AT3G18100.1 | Symbols: MYB4R1, AtMYB4R1 | myb domain protein 4r1 | chr3:6200689-6204583 FORWARD LENGTH=847	3e-163	45.62	GO:0006355 GO:0009688	regulation_of_transcription,_DNA-templated abscisic_acid_biosynthetic_process	GO:0003700	sequence-specific_DNA_binding_transcription_factor_activity	AH019074	0	96.516	0	96.5631	MATCH	Scaffold_12	15611564	15628716
TR840|c0_g2_i8	2893	UniRef100_A0A0J8CK22 Uncharacterized protein n=1 Tax=Beta vulgaris subsp. vulgaris RepID=A0A0J8CK22_BETVU	0	69.8	UniRef100_UPI00023B2C03 PREDICTED: snRNA-activating protein complex subunit 4 isoform X2 n=1 Tax=Vitis vinifera RepID=UPI00023B2C03	0	Bv4_078530_skuh.t1 cDNAEvidence=94.3	0	69.8	AT3G18100.1 | Symbols: MYB4R1, AtMYB4R1 | myb domain protein 4r1 | chr3:6200689-6204583 FORWARD LENGTH=847	4e-160	41.52	GO:0006355 GO:0009688	regulation_of_transcription,_DNA-templated abscisic_acid_biosynthetic_process	GO:0003700	sequence-specific_DNA_binding_transcription_factor_activity	AH019074	0	96.5683	0	96.5631	MATCH	Scaffold_12	15611564	15628716
TR840|c0_g2_i9	3609	UniRef100_A0A0J8CK22 Uncharacterized protein n=1 Tax=Beta vulgaris subsp. vulgaris RepID=A0A0J8CK22_BETVU	0	60.26	UniRef100_UPI00023B2C03 PREDICTED: snRNA-activating protein complex subunit 4 isoform X2 n=1 Tax=Vitis vinifera RepID=UPI00023B2C03	0	Bv4_078530_skuh.t1 cDNAEvidence=94.3	0	60.26	AT3G18100.1 | Symbols: MYB4R1, AtMYB4R1 | myb domain protein 4r1 | chr3:6200689-6204583 FORWARD LENGTH=847	3e-163	45.62	GO:0006355 GO:0009688	regulation_of_transcription,_DNA-templated abscisic_acid_biosynthetic_process	GO:0003700	sequence-specific_DNA_binding_transcription_factor_activity	AH019074	0	96.516	0	96.5631	MATCH	Scaffold_12	15611564	15628716
TR841|c6_g2_i1	1117	UniRef100_A0A0J8BPP6 Uncharacterized protein n=1 Tax=Beta vulgaris subsp. vulgaris RepID=A0A0J8BPP6_BETVU	0	96.32	UniRef100_B9DFK2 AT1G06390 protein n=1 Tax=Arabidopsis thaliana RepID=B9DFK2_ARATH	0	Bv9_209060_sdag.t1 cDNAEvidence=100	0	96.32	AT1G06390.2 | Symbols: GSK1, ATGSK1, ATSK22, SK22, BIL2, ATSK2-3 | GSK3/SHAGGY-like protein kinase 1 | chr1:1946860-1950417 FORWARD LENGTH=407	0	85.91	GO:0006468 GO:0009742 GO:0032880 GO:0042538 GO:0046777 GO:0051049	protein_phosphorylation brassinosteroid_mediated_signaling_pathway regulation_of_protein_localization hyperosmotic_salinity_response protein_autophosphorylation regulation_of_transport	GO:0004674 GO:0016301	protein_serine/threonine_kinase_activity kinase_activity	AH000422	0	97.3142	0	97.3142	MATCH	Scaffold_1	4003309	4008615
TR841|c6_g2_i10	1519	UniRef100_A0A0J8BPP6 Uncharacterized protein n=1 Tax=Beta vulgaris subsp. vulgaris RepID=A0A0J8BPP6_BETVU	0	94.6	UniRef100_B9DFK2 AT1G06390 protein n=1 Tax=Arabidopsis thaliana RepID=B9DFK2_ARATH	0	Bv9_209060_sdag.t1 cDNAEvidence=100	0	94.6	AT2G30980.1 | Symbols: ASKdZeta, ATSK23, BIL1, ATSK2-2, SKdZeta | SHAGGY-related protein kinase dZeta | chr2:13182350-13185870 REVERSE LENGTH=412	0	89.87	GO:0006468 GO:0009742 GO:0032880	protein_phosphorylation brassinosteroid_mediated_signaling_pathway regulation_of_protein_localization	GO:0016301	kinase_activity	AH001426	0	91.0039	0	95.3698	MATCH	Scaffold_1	25705689	25712999
TR841|c6_g2_i11	777	No hit E<10-10	NA	NA	No informative hit E<10-10	NA	No informative hit E<10-10	NA	NA	No informative hit E<10-6	NA	NA	NA	NA	NA	NA	AH001426	6e-88	97.3684	0	95.3698	MATCH	Scaffold_1	25705689	25712999
TR841|c6_g2_i12	1526	UniRef100_A0A0J8BPP6 Uncharacterized protein n=1 Tax=Beta vulgaris subsp. vulgaris RepID=A0A0J8BPP6_BETVU	0	94.6	UniRef100_A0A078H8D0 BnaC03g62810D protein n=1 Tax=Brassica napus RepID=A0A078H8D0_BRANA	0	Bv9_209060_sdag.t1 cDNAEvidence=100	0	94.6	AT4G18710.1 | Symbols: BIN2, DWF12, UCU1, ATSK21, SK21 | Protein kinase superfamily protein | chr4:10296474-10298913 FORWARD LENGTH=380	0	87.63	GO:0006096 GO:0006468 GO:0006833 GO:0006972 GO:0007030 GO:0009266 GO:0009651 GO:0009729 GO:0009733 GO:0009742 GO:0009825 GO:0009965 GO:0046686 GO:0046777 GO:0046827 GO:0048767	glycolytic_process protein_phosphorylation water_transport hyperosmotic_response Golgi_organization response_to_temperature_stimulus response_to_salt_stress detection_of_brassinosteroid_stimulus response_to_auxin brassinosteroid_mediated_signaling_pathway multidimensional_cell_growth leaf_morphogenesis response_to_cadmium_ion protein_autophosphorylation positive_regulation_of_protein_export_from_…	GO:0004672 GO:0004674 GO:0005515 GO:0016301	protein_kinase_activity protein_serine/threonine_kinase_activity protein_binding kinase_activity	AH001426	0	91.8567	0	95.3698	MATCH	Scaffold_1	25705689	25712999
TR841|c6_g2_i13	1553	UniRef100_A0A0K9RMF9 Uncharacterized protein n=1 Tax=Spinacia oleracea RepID=A0A0K9RMF9_SPIOL	0	92.88	UniRef100_A0A078H8D0 BnaC03g62810D protein n=1 Tax=Brassica napus RepID=A0A078H8D0_BRANA	0	Bv9_209060_sdag.t1 cDNAEvidence=100	0	93.59	AT4G18710.1 | Symbols: BIN2, DWF12, UCU1, ATSK21, SK21 | Protein kinase superfamily protein | chr4:10296474-10298913 FORWARD LENGTH=380	0	88.17	GO:0006096 GO:0006468 GO:0006833 GO:0006972 GO:0007030 GO:0009266 GO:0009651 GO:0009729 GO:0009733 GO:0009742 GO:0009825 GO:0009965 GO:0046686 GO:0046777 GO:0046827 GO:0048767	glycolytic_process protein_phosphorylation water_transport hyperosmotic_response Golgi_organization response_to_temperature_stimulus response_to_salt_stress detection_of_brassinosteroid_stimulus response_to_auxin brassinosteroid_mediated_signaling_pathway multidimensional_cell_growth leaf_morphogenesis response_to_cadmium_ion protein_autophosphorylation positive_regulation_of_protein_export_from_…	GO:0004672 GO:0004674 GO:0005515 GO:0016301	protein_kinase_activity protein_serine/threonine_kinase_activity protein_binding kinase_activity	AH001426	0	95.5601	0	95.3698	MATCH	Scaffold_1	25705689	25712999
TR841|c6_g2_i2	1903	UniRef100_A0A0K9RMF9 Uncharacterized protein n=1 Tax=Spinacia oleracea RepID=A0A0K9RMF9_SPIOL	0	92.88	UniRef100_A0A078H8D0 BnaC03g62810D protein n=1 Tax=Brassica napus RepID=A0A078H8D0_BRANA	0	Bv9_209060_sdag.t1 cDNAEvidence=100	0	93.59	AT4G18710.1 | Symbols: BIN2, DWF12, UCU1, ATSK21, SK21 | Protein kinase superfamily protein | chr4:10296474-10298913 FORWARD LENGTH=380	0	88.17	GO:0006096 GO:0006468 GO:0006833 GO:0006972 GO:0007030 GO:0009266 GO:0009651 GO:0009729 GO:0009733 GO:0009742 GO:0009825 GO:0009965 GO:0046686 GO:0046777 GO:0046827 GO:0048767	glycolytic_process protein_phosphorylation water_transport hyperosmotic_response Golgi_organization response_to_temperature_stimulus response_to_salt_stress detection_of_brassinosteroid_stimulus response_to_auxin brassinosteroid_mediated_signaling_pathway multidimensional_cell_growth leaf_morphogenesis response_to_cadmium_ion protein_autophosphorylation positive_regulation_of_protein_export_from_…	GO:0004672 GO:0004674 GO:0005515 GO:0016301	protein_kinase_activity protein_serine/threonine_kinase_activity protein_binding kinase_activity	AH001426	0	95.3698	0	95.3698	MATCH	Scaffold_1	25705689	25712999
TR841|c6_g2_i3	916	UniRef100_A0A0J8BPP6 Uncharacterized protein n=1 Tax=Beta vulgaris subsp. vulgaris RepID=A0A0J8BPP6_BETVU	2e-124	94.68	UniRef100_G5DXN5 Shaggy-like protein kinase (Fragment) n=1 Tax=Silene latifolia RepID=G5DXN5_SILLA	2e-120	Bv9_209060_sdag.t1 cDNAEvidence=100	7e-128	94.68	AT4G18710.2 | Symbols: BIN2 | Protein kinase superfamily protein | chr4:10296474-10301148 FORWARD LENGTH=280	1e-121	87.77	GO:0006096 GO:0006468 GO:0006833 GO:0006972 GO:0007030 GO:0009266 GO:0009651 GO:0009729 GO:0009733 GO:0009742 GO:0009825 GO:0009965 GO:0046686 GO:0046777 GO:0046827 GO:0048767	glycolytic_process protein_phosphorylation water_transport hyperosmotic_response Golgi_organization response_to_temperature_stimulus response_to_salt_stress detection_of_brassinosteroid_stimulus response_to_auxin brassinosteroid_mediated_signaling_pathway multidimensional_cell_growth leaf_morphogenesis response_to_cadmium_ion protein_autophosphorylation positive_regulation_of_protein_export_from_…	GO:0004672 GO:0004674 GO:0005515 GO:0016301	protein_kinase_activity protein_serine/threonine_kinase_activity protein_binding kinase_activity	AH001426	0	94.3463	0	95.3698	MATCH	Scaffold_1	25705689	25712999
TR841|c6_g2_i4	1688	UniRef100_A0A0J8BPP6 Uncharacterized protein n=1 Tax=Beta vulgaris subsp. vulgaris RepID=A0A0J8BPP6_BETVU	0	94.6	UniRef100_B9DFK2 AT1G06390 protein n=1 Tax=Arabidopsis thaliana RepID=B9DFK2_ARATH	0	Bv9_209060_sdag.t1 cDNAEvidence=100	0	94.6	AT2G30980.1 | Symbols: ASKdZeta, ATSK23, BIL1, ATSK2-2, SKdZeta | SHAGGY-related protein kinase dZeta | chr2:13182350-13185870 REVERSE LENGTH=412	0	89.87	GO:0006468 GO:0009742 GO:0032880	protein_phosphorylation brassinosteroid_mediated_signaling_pathway regulation_of_protein_localization	GO:0016301	kinase_activity	AH001426	0	91.6315	0	95.3698	MATCH	Scaffold_1	25705689	25712999
TR841|c6_g2_i5	943	UniRef100_A0A0J8BPP6 Uncharacterized protein n=1 Tax=Beta vulgaris subsp. vulgaris RepID=A0A0J8BPP6_BETVU	9e-144	95.28	UniRef100_G5DXN5 Shaggy-like protein kinase (Fragment) n=1 Tax=Silene latifolia RepID=G5DXN5_SILLA	5e-140	Bv9_209060_sdag.t1 cDNAEvidence=100	3e-147	95.28	AT4G18710.2 | Symbols: BIN2 | Protein kinase superfamily protein | chr4:10296474-10301148 FORWARD LENGTH=280	6e-140	88.21	GO:0006096 GO:0006468 GO:0006833 GO:0006972 GO:0007030 GO:0009266 GO:0009651 GO:0009729 GO:0009733 GO:0009742 GO:0009825 GO:0009965 GO:0046686 GO:0046777 GO:0046827 GO:0048767	glycolytic_process protein_phosphorylation water_transport hyperosmotic_response Golgi_organization response_to_temperature_stimulus response_to_salt_stress detection_of_brassinosteroid_stimulus response_to_auxin brassinosteroid_mediated_signaling_pathway multidimensional_cell_growth leaf_morphogenesis response_to_cadmium_ion protein_autophosphorylation positive_regulation_of_protein_export_from_…	GO:0004672 GO:0004674 GO:0005515 GO:0016301	protein_kinase_activity protein_serine/threonine_kinase_activity protein_binding kinase_activity	AH001426	0	94.4882	0	95.3698	MATCH	Scaffold_1	25705689	25712999
TR841|c6_g2_i9	1984	UniRef100_A0A0K9RMF9 Uncharacterized protein n=1 Tax=Spinacia oleracea RepID=A0A0K9RMF9_SPIOL	0	91.3	UniRef100_A0A061DSC5 GSK3/SHAGGY-like protein kinase 1 isoform 2 n=1 Tax=Theobroma cacao RepID=A0A061DSC5_THECC	0	Bv9_209060_sdag.t1 cDNAEvidence=100	0	92.67	AT4G18710.1 | Symbols: BIN2, DWF12, UCU1, ATSK21, SK21 | Protein kinase superfamily protein | chr4:10296474-10298913 FORWARD LENGTH=380	0	87.96	GO:0006096 GO:0006468 GO:0006833 GO:0006972 GO:0007030 GO:0009266 GO:0009651 GO:0009729 GO:0009733 GO:0009742 GO:0009825 GO:0009965 GO:0046686 GO:0046777 GO:0046827 GO:0048767	glycolytic_process protein_phosphorylation water_transport hyperosmotic_response Golgi_organization response_to_temperature_stimulus response_to_salt_stress detection_of_brassinosteroid_stimulus response_to_auxin brassinosteroid_mediated_signaling_pathway multidimensional_cell_growth leaf_morphogenesis response_to_cadmium_ion protein_autophosphorylation positive_regulation_of_protein_export_from_…	GO:0004672 GO:0004674 GO:0005515 GO:0016301	protein_kinase_activity protein_serine/threonine_kinase_activity protein_binding kinase_activity	AH001426	0	96.4286	0	95.3698	MATCH	Scaffold_1	25705689	25712999
TR842|c0_g2_i1	1335	UniRef100_A0A0K9R8P7 Uncharacterized protein n=1 Tax=Spinacia oleracea RepID=A0A0K9R8P7_SPIOL	1e-129	84.3	UniRef100_UPI0002C341B2 PREDICTED: probable receptor-like protein kinase At5g18500 n=1 Tax=Fragaria vesca subsp. vesca RepID=UPI0002C341B2	4e-101	Bv4_079620_wxjf.t1 cDNAEvidence=100	1e-122	85.89	AT1G56720.3 | Symbols: | Protein kinase superfamily protein | chr1:21263630-21265559 REVERSE LENGTH=492	3e-77	58.68	GO:0046777	protein_autophosphorylation	GO:0004674 GO:0016301	protein_serine/threonine_kinase_activity kinase_activity	AH015409	NA	NA	NA	NA	NA	Scaffold_10	5142168	5149112
TR842|c0_g2_i2	1232	UniRef100_A0A0K9R8P7 Uncharacterized protein n=1 Tax=Spinacia oleracea RepID=A0A0K9R8P7_SPIOL	6e-132	84.65	UniRef100_A0A061F515 Interleukin-1 receptor-associated kinase isoform 2 n=1 Tax=Theobroma cacao RepID=A0A061F515_THECC	7e-103	Bv4_079620_wxjf.t1 cDNAEvidence=100	6e-125	86.25	AT1G56720.3 | Symbols: | Protein kinase superfamily protein | chr1:21263630-21265559 REVERSE LENGTH=492	6e-79	58.51	GO:0046777	protein_autophosphorylation	GO:0004674 GO:0016301	protein_serine/threonine_kinase_activity kinase_activity	AH015409	NA	NA	NA	NA	NA	Scaffold_10	5142168	5149112
TR842|c0_g2_i4	918	UniRef100_A0A0K9R8P7 Uncharacterized protein n=1 Tax=Spinacia oleracea RepID=A0A0K9R8P7_SPIOL	3e-132	84.65	UniRef100_UPI0002C341B2 PREDICTED: probable receptor-like protein kinase At5g18500 n=1 Tax=Fragaria vesca subsp. vesca RepID=UPI0002C341B2	9e-104	Bv4_079620_wxjf.t1 cDNAEvidence=100	3e-124	85.83	AT1G56720.3 | Symbols: | Protein kinase superfamily protein | chr1:21263630-21265559 REVERSE LENGTH=492	6e-81	59.75	GO:0046777	protein_autophosphorylation	GO:0004674 GO:0016301	protein_serine/threonine_kinase_activity kinase_activity	AH015409	NA	NA	NA	NA	NA	Scaffold_10	5142168	5149112
TR842|c0_g2_i6	396	UniRef100_A0A0J8FE83 Uncharacterized protein n=1 Tax=Beta vulgaris subsp. vulgaris RepID=A0A0J8FE83_BETVU	5e-76	92.19	UniRef100_UPI00052F3482 PREDICTED: probable receptor-like protein kinase At5g18500 n=1 Tax=Nelumbo nucifera RepID=UPI00052F3482	2e-64	Bv4_079620_wxjf.t1 cDNAEvidence=100	2e-79	92.19	AT5G18500.2 | Symbols: | Protein kinase superfamily protein | chr5:6139263-6141283 FORWARD LENGTH=484	1e-48	62.79	GO:0006468 GO:0030003 GO:0070838	protein_phosphorylation cellular_cation_homeostasis divalent_metal_ion_transport	GO:0016301	kinase_activity	AH015409	NA	NA	NA	NA	NA	Scaffold_10	5142168	5149112
TR843|c0_g1_i1	1731	UniRef100_A0A0K9Q9X0 Uncharacterized protein n=1 Tax=Spinacia oleracea RepID=A0A0K9Q9X0_SPIOL	1e-76	47.74	UniRef100_UPI00053F7AD9 PREDICTED: uncharacterized protein LOC104897410 n=1 Tax=Beta vulgaris subsp. vulgaris RepID=UPI00053F7AD9	7e-27	Bv3_070490_tdcc.t1 cDNAEvidence=100	3e-64	52.12	AT1G23850.1 | Symbols: | unknown protein; BEST Arabidopsis thaliana protein match is: unknown protein (TAIR:AT1G23840.1); Has 47 Blast hits to 40 proteins in 5 species: Archae - 0; Bacteria - 0; Metazoa - 0; Fungi - 0; Plants - 47; Viruses - 0; Other Eukaryotes - 0 (source: NCBI BLink). | chr1:8425981-8427045 REVERSE LENGTH=354	5e-16	31.73	GO:0008150	biological_process	GO:0003674	molecular_function	AH004406	0	95.1111	0	95.1111	MATCH	Scaffold_2	32806886	32807419
TR843|c0_g1_i10	1685	UniRef100_A0A0K9Q9X0 Uncharacterized protein n=1 Tax=Spinacia oleracea RepID=A0A0K9Q9X0_SPIOL	1e-76	47.74	UniRef100_UPI00053F7AD9 PREDICTED: uncharacterized protein LOC104897410 n=1 Tax=Beta vulgaris subsp. vulgaris RepID=UPI00053F7AD9	6e-27	Bv3_070490_tdcc.t1 cDNAEvidence=100	1e-63	52.01	AT1G23850.1 | Symbols: | unknown protein; BEST Arabidopsis thaliana protein match is: unknown protein (TAIR:AT1G23840.1); Has 47 Blast hits to 40 proteins in 5 species: Archae - 0; Bacteria - 0; Metazoa - 0; Fungi - 0; Plants - 47; Viruses - 0; Other Eukaryotes - 0 (source: NCBI BLink). | chr1:8425981-8427045 REVERSE LENGTH=354	5e-16	31.73	GO:0008150	biological_process	GO:0003674	molecular_function	AH004406	0	95.1111	0	95.1111	MATCH	Scaffold_2	32806886	32807419
TR843|c0_g1_i11	1654	UniRef100_A0A0K9Q9X0 Uncharacterized protein n=1 Tax=Spinacia oleracea RepID=A0A0K9Q9X0_SPIOL	8e-77	47.74	UniRef100_UPI00053F7AD9 PREDICTED: uncharacterized protein LOC104897410 n=1 Tax=Beta vulgaris subsp. vulgaris RepID=UPI00053F7AD9	6e-27	Bv3_070490_tdcc.t1 cDNAEvidence=100	2e-64	52.12	AT1G23850.1 | Symbols: | unknown protein; BEST Arabidopsis thaliana protein match is: unknown protein (TAIR:AT1G23840.1); Has 47 Blast hits to 40 proteins in 5 species: Archae - 0; Bacteria - 0; Metazoa - 0; Fungi - 0; Plants - 47; Viruses - 0; Other Eukaryotes - 0 (source: NCBI BLink). | chr1:8425981-8427045 REVERSE LENGTH=354	5e-16	31.73	GO:0008150	biological_process	GO:0003674	molecular_function	AH004406	0	95.1111	0	95.1111	MATCH	Scaffold_2	32806886	32807419
TR843|c0_g1_i2	1745	UniRef100_A0A0K9Q9X0 Uncharacterized protein n=1 Tax=Spinacia oleracea RepID=A0A0K9Q9X0_SPIOL	3e-74	47.24	UniRef100_UPI00053F7AD9 PREDICTED: uncharacterized protein LOC104897410 n=1 Tax=Beta vulgaris subsp. vulgaris RepID=UPI00053F7AD9	8e-26	Bv3_070490_tdcc.t1 cDNAEvidence=100	5e-63	52.32	AT1G23850.1 | Symbols: | unknown protein; BEST Arabidopsis thaliana protein match is: unknown protein (TAIR:AT1G23840.1); Has 47 Blast hits to 40 proteins in 5 species: Archae - 0; Bacteria - 0; Metazoa - 0; Fungi - 0; Plants - 47; Viruses - 0; Other Eukaryotes - 0 (source: NCBI BLink). | chr1:8425981-8427045 REVERSE LENGTH=354	7e-16	30.89	GO:0008150	biological_process	GO:0003674	molecular_function	AH004406	0	94.8889	0	95.1111	MATCH	Scaffold_2	32806886	32807419
TR843|c0_g1_i3	1444	UniRef100_A0A0K9Q9X0 Uncharacterized protein n=1 Tax=Spinacia oleracea RepID=A0A0K9Q9X0_SPIOL	6e-77	47.49	UniRef100_UPI00053F7AD9 PREDICTED: uncharacterized protein LOC104897410 n=1 Tax=Beta vulgaris subsp. vulgaris RepID=UPI00053F7AD9	1e-26	Bv3_070490_tdcc.t1 cDNAEvidence=100	6e-65	52.32	AT1G23850.1 | Symbols: | unknown protein; BEST Arabidopsis thaliana protein match is: unknown protein (TAIR:AT1G23840.1); Has 47 Blast hits to 40 proteins in 5 species: Archae - 0; Bacteria - 0; Metazoa - 0; Fungi - 0; Plants - 47; Viruses - 0; Other Eukaryotes - 0 (source: NCBI BLink). | chr1:8425981-8427045 REVERSE LENGTH=354	4e-16	31.73	GO:0008150	biological_process	GO:0003674	molecular_function	AH004406	0	94.8889	0	95.1111	MATCH	Scaffold_2	32806886	32807419
TR843|c0_g1_i4	1668	UniRef100_A0A0K9Q9X0 Uncharacterized protein n=1 Tax=Spinacia oleracea RepID=A0A0K9Q9X0_SPIOL	1e-76	47.74	UniRef100_UPI00053F7AD9 PREDICTED: uncharacterized protein LOC104897410 n=1 Tax=Beta vulgaris subsp. vulgaris RepID=UPI00053F7AD9	5e-27	Bv3_070490_tdcc.t1 cDNAEvidence=100	1e-63	52.01	AT1G23850.1 | Symbols: | unknown protein; BEST Arabidopsis thaliana protein match is: unknown protein (TAIR:AT1G23840.1); Has 47 Blast hits to 40 proteins in 5 species: Archae - 0; Bacteria - 0; Metazoa - 0; Fungi - 0; Plants - 47; Viruses - 0; Other Eukaryotes - 0 (source: NCBI BLink). | chr1:8425981-8427045 REVERSE LENGTH=354	5e-16	31.73	GO:0008150	biological_process	GO:0003674	molecular_function	AH004406	0	95.1111	0	95.1111	MATCH	Scaffold_2	32806886	32807419
TR843|c0_g1_i5	1762	UniRef100_A0A0K9Q9X0 Uncharacterized protein n=1 Tax=Spinacia oleracea RepID=A0A0K9Q9X0_SPIOL	2e-76	47.74	UniRef100_UPI00053F7AD9 PREDICTED: uncharacterized protein LOC104897410 n=1 Tax=Beta vulgaris subsp. vulgaris RepID=UPI00053F7AD9	7e-27	Bv3_070490_tdcc.t1 cDNAEvidence=100	2e-63	52.01	AT1G23850.1 | Symbols: | unknown protein; BEST Arabidopsis thaliana protein match is: unknown protein (TAIR:AT1G23840.1); Has 47 Blast hits to 40 proteins in 5 species: Archae - 0; Bacteria - 0; Metazoa - 0; Fungi - 0; Plants - 47; Viruses - 0; Other Eukaryotes - 0 (source: NCBI BLink). | chr1:8425981-8427045 REVERSE LENGTH=354	5e-16	31.73	GO:0008150	biological_process	GO:0003674	molecular_function	AH004406	0	95.1111	0	95.1111	MATCH	Scaffold_2	32806886	32807419
TR843|c0_g1_i6	1315	UniRef100_A0A0K9Q9X0 Uncharacterized protein n=1 Tax=Spinacia oleracea RepID=A0A0K9Q9X0_SPIOL	6e-78	48.06	UniRef100_UPI00053F7AD9 PREDICTED: uncharacterized protein LOC104897410 n=1 Tax=Beta vulgaris subsp. vulgaris RepID=UPI00053F7AD9	2e-27	Bv3_070490_tdcc.t1 cDNAEvidence=100	9e-65	52.01	AT1G23850.1 | Symbols: | unknown protein; BEST Arabidopsis thaliana protein match is: unknown protein (TAIR:AT1G23840.1); Has 47 Blast hits to 40 proteins in 5 species: Archae - 0; Bacteria - 0; Metazoa - 0; Fungi - 0; Plants - 47; Viruses - 0; Other Eukaryotes - 0 (source: NCBI BLink). | chr1:8425981-8427045 REVERSE LENGTH=354	3e-16	31.73	GO:0008150	biological_process	GO:0003674	molecular_function	AH004406	0	93.6404	0	95.1111	MATCH	Scaffold_2	32806886	32807419
TR843|c0_g1_i7	1465	UniRef100_A0A0K9Q9X0 Uncharacterized protein n=1 Tax=Spinacia oleracea RepID=A0A0K9Q9X0_SPIOL	1e-77	47.74	UniRef100_UPI00053F7AD9 PREDICTED: uncharacterized protein LOC104897410 n=1 Tax=Beta vulgaris subsp. vulgaris RepID=UPI00053F7AD9	3e-27	Bv3_070490_tdcc.t1 cDNAEvidence=100	4e-65	52.12	AT1G23850.1 | Symbols: | unknown protein; BEST Arabidopsis thaliana protein match is: unknown protein (TAIR:AT1G23840.1); Has 47 Blast hits to 40 proteins in 5 species: Archae - 0; Bacteria - 0; Metazoa - 0; Fungi - 0; Plants - 47; Viruses - 0; Other Eukaryotes - 0 (source: NCBI BLink). | chr1:8425981-8427045 REVERSE LENGTH=354	4e-16	31.73	GO:0008150	biological_process	GO:0003674	molecular_function	AH004406	0	95.1111	0	95.1111	MATCH	Scaffold_2	32806886	32807419
TR843|c0_g1_i8	1542	UniRef100_A0A0K9Q9X0 Uncharacterized protein n=1 Tax=Spinacia oleracea RepID=A0A0K9Q9X0_SPIOL	1e-75	47.49	UniRef100_UPI00053F7AD9 PREDICTED: uncharacterized protein LOC104897410 n=1 Tax=Beta vulgaris subsp. vulgaris RepID=UPI00053F7AD9	1e-26	Bv3_070490_tdcc.t1 cDNAEvidence=100	5e-64	52.12	AT1G23850.1 | Symbols: | unknown protein; BEST Arabidopsis thaliana protein match is: unknown protein (TAIR:AT1G23840.1); Has 47 Blast hits to 40 proteins in 5 species: Archae - 0; Bacteria - 0; Metazoa - 0; Fungi - 0; Plants - 47; Viruses - 0; Other Eukaryotes - 0 (source: NCBI BLink). | chr1:8425981-8427045 REVERSE LENGTH=354	6e-16	30.89	GO:0008150	biological_process	GO:0003674	molecular_function	AH004406	0	95.1111	0	95.1111	MATCH	Scaffold_2	32806886	32807419
TR843|c0_g1_i9	1392	UniRef100_A0A0K9Q9X0 Uncharacterized protein n=1 Tax=Spinacia oleracea RepID=A0A0K9Q9X0_SPIOL	1e-77	48.06	UniRef100_UPI00053F7AD9 PREDICTED: uncharacterized protein LOC104897410 n=1 Tax=Beta vulgaris subsp. vulgaris RepID=UPI00053F7AD9	3e-27	Bv3_070490_tdcc.t1 cDNAEvidence=100	2e-64	52.01	AT1G23850.1 | Symbols: | unknown protein; BEST Arabidopsis thaliana protein match is: unknown protein (TAIR:AT1G23840.1); Has 47 Blast hits to 40 proteins in 5 species: Archae - 0; Bacteria - 0; Metazoa - 0; Fungi - 0; Plants - 47; Viruses - 0; Other Eukaryotes - 0 (source: NCBI BLink). | chr1:8425981-8427045 REVERSE LENGTH=354	4e-16	31.73	GO:0008150	biological_process	GO:0003674	molecular_function	AH004406	0	93.6404	0	95.1111	MATCH	Scaffold_2	32806886	32807419
TR844|c3_g1_i1	507	UniRef100_A0A0J8C490 Uncharacterized protein n=1 Tax=Beta vulgaris subsp. vulgaris RepID=A0A0J8C490_BETVU	8e-58	84.76	UniRef100_A0A0B2R9C5 Translocon-associated protein subunit beta n=1 Tax=Glycine soja RepID=A0A0B2R9C5_GLYSO	8e-49	Bv6_152130_txsi.t1 cDNAEvidence=100	3e-61	84.76	AT5G14030.4 | Symbols: | translocon-associated protein beta (TRAPB) family protein | chr5:4526878-4528253 FORWARD LENGTH=195	3e-45	65.71	GO:0008150 GO:0009627 GO:0034976	biological_process systemic_acquired_resistance response_to_endoplasmic_reticulum_stress	GO:0003674	molecular_function	AH004286	0	97.7679	0	97.7679	MATCH	Scaffold_2	31665721	31670195
TR844|c3_g1_i2	516	UniRef100_A0A0J8C490 Uncharacterized protein n=1 Tax=Beta vulgaris subsp. vulgaris RepID=A0A0J8C490_BETVU	2e-58	85.71	UniRef100_A0A0B2R9C5 Translocon-associated protein subunit beta n=1 Tax=Glycine soja RepID=A0A0B2R9C5_GLYSO	1e-49	Bv6_152130_txsi.t1 cDNAEvidence=100	8e-62	85.71	AT5G14030.4 | Symbols: | translocon-associated protein beta (TRAPB) family protein | chr5:4526878-4528253 FORWARD LENGTH=195	5e-46	66.67	GO:0008150 GO:0009627 GO:0034976	biological_process systemic_acquired_resistance response_to_endoplasmic_reticulum_stress	GO:0003674	molecular_function	AH004286	0	97.3214	0	97.7679	MATCH	Scaffold_2	31665721	31670195
TR844|c3_g1_i3	516	UniRef100_A0A0J8C490 Uncharacterized protein n=1 Tax=Beta vulgaris subsp. vulgaris RepID=A0A0J8C490_BETVU	6e-60	80.45	UniRef100_A0A0B2R9C5 Translocon-associated protein subunit beta n=1 Tax=Glycine soja RepID=A0A0B2R9C5_GLYSO	3e-50	Bv6_152130_txsi.t1 cDNAEvidence=100	2e-63	80.45	AT5G14030.4 | Symbols: | translocon-associated protein beta (TRAPB) family protein | chr5:4526878-4528253 FORWARD LENGTH=195	4e-47	66.67	GO:0008150 GO:0009627 GO:0034976	biological_process systemic_acquired_resistance response_to_endoplasmic_reticulum_stress	GO:0003674	molecular_function	AH004286	0	94.6429	0	97.7679	MATCH	Scaffold_2	31665721	31670195
TR844|c3_g4_i3	798	UniRef100_A0A0J8C490 Uncharacterized protein n=1 Tax=Beta vulgaris subsp. vulgaris RepID=A0A0J8C490_BETVU	1e-56	84.11	UniRef100_UPI00052F2319 PREDICTED: uncharacterized protein LOC104592784 n=1 Tax=Nelumbo nucifera RepID=UPI00052F2319	1e-49	Bv6_152130_txsi.t1 cDNAEvidence=100	4e-60	84.11	AT5G14030.4 | Symbols: | translocon-associated protein beta (TRAPB) family protein | chr5:4526878-4528253 FORWARD LENGTH=195	3e-44	65.42	GO:0008150 GO:0009627 GO:0034976	biological_process systemic_acquired_resistance response_to_endoplasmic_reticulum_stress	GO:0003674	molecular_function	AH005151	0	94.5908	0	94.5908	MATCH	Scaffold_3	4625073	4630381
TR845|c4_g1_i1	1319	UniRef100_A0A0J8FG06 Uncharacterized protein n=1 Tax=Beta vulgaris subsp. vulgaris RepID=A0A0J8FG06_BETVU	2e-89	81.11	UniRef100_A0A0B0N909 Photosystem I reaction center subunit XI, chloroplastic-like protein n=1 Tax=Gossypium arboreum RepID=A0A0B0N909_GOSAR	2e-84	Bv4_075220_usks.t1 cDNAEvidence=100	9e-93	81.11	AT4G12800.1 | Symbols: PSAL | photosystem I subunit l | chr4:7521469-7522493 FORWARD LENGTH=219	2e-80	85.37	GO:0006364 GO:0009657 GO:0010207 GO:0015979 GO:0019684 GO:0030003 GO:0070838	rRNA_processing plastid_organization photosystem_II_assembly photosynthesis photosynthesis,_light_reaction cellular_cation_homeostasis divalent_metal_ion_transport			AH007442	7e-139	96.3333	2e-140	96.6667	MATCH	Scaffold_4	17641426	17641725
TR845|c4_g1_i2	1013	UniRef100_A0A0J8FG06 Uncharacterized protein n=1 Tax=Beta vulgaris subsp. vulgaris RepID=A0A0J8FG06_BETVU	6e-89	89.44	UniRef100_A0A0B0N909 Photosystem I reaction center subunit XI, chloroplastic-like protein n=1 Tax=Gossypium arboreum RepID=A0A0B0N909_GOSAR	1e-87	Bv4_075220_usks.t1 cDNAEvidence=100	2e-92	89.44	AT4G12800.1 | Symbols: PSAL | photosystem I subunit l | chr4:7521469-7522493 FORWARD LENGTH=219	1e-81	85.37	GO:0006364 GO:0009657 GO:0010207 GO:0015979 GO:0019684 GO:0030003 GO:0070838	rRNA_processing plastid_organization photosystem_II_assembly photosynthesis photosynthesis,_light_reaction cellular_cation_homeostasis divalent_metal_ion_transport			AH007442	1e-140	96.6667	2e-140	96.6667	MATCH	Scaffold_4	17641426	17641725
TR845|c4_g1_i3	722	UniRef100_A0A0J8FG06 Uncharacterized protein n=1 Tax=Beta vulgaris subsp. vulgaris RepID=A0A0J8FG06_BETVU	8e-99	87.15	UniRef100_A0A0B0N909 Photosystem I reaction center subunit XI, chloroplastic-like protein n=1 Tax=Gossypium arboreum RepID=A0A0B0N909_GOSAR	5e-94	Bv4_075220_usks.t1 cDNAEvidence=100	3e-102	87.15	AT4G12800.1 | Symbols: PSAL | photosystem I subunit l | chr4:7521469-7522493 FORWARD LENGTH=219	2e-88	82.49	GO:0006364 GO:0009657 GO:0010207 GO:0015979 GO:0019684 GO:0030003 GO:0070838	rRNA_processing plastid_organization photosystem_II_assembly photosynthesis photosynthesis,_light_reaction cellular_cation_homeostasis divalent_metal_ion_transport			AH007442	9e-141	96.6667	2e-140	96.6667	MATCH	Scaffold_4	17641426	17641725
TR845|c4_g1_i4	1045	UniRef100_A0A0J8FG06 Uncharacterized protein n=1 Tax=Beta vulgaris subsp. vulgaris RepID=A0A0J8FG06_BETVU	1e-90	81.11	UniRef100_A0A0B0N909 Photosystem I reaction center subunit XI, chloroplastic-like protein n=1 Tax=Gossypium arboreum RepID=A0A0B0N909_GOSAR	1e-85	Bv4_075220_usks.t1 cDNAEvidence=100	5e-94	81.11	AT4G12800.1 | Symbols: PSAL | photosystem I subunit l | chr4:7521469-7522493 FORWARD LENGTH=219	1e-81	85.37	GO:0006364 GO:0009657 GO:0010207 GO:0015979 GO:0019684 GO:0030003 GO:0070838	rRNA_processing plastid_organization photosystem_II_assembly photosynthesis photosynthesis,_light_reaction cellular_cation_homeostasis divalent_metal_ion_transport			AH007442	8e-138	96.3087	2e-140	96.6667	MATCH	Scaffold_4	17641426	17641725
TR845|c4_g1_i5	1038	UniRef100_A0A0J8FG06 Uncharacterized protein n=1 Tax=Beta vulgaris subsp. vulgaris RepID=A0A0J8FG06_BETVU	7e-89	89.44	UniRef100_A0A0B0N909 Photosystem I reaction center subunit XI, chloroplastic-like protein n=1 Tax=Gossypium arboreum RepID=A0A0B0N909_GOSAR	1e-87	Bv4_075220_usks.t1 cDNAEvidence=100	3e-92	89.44	AT4G12800.1 | Symbols: PSAL | photosystem I subunit l | chr4:7521469-7522493 FORWARD LENGTH=219	1e-81	85.37	GO:0006364 GO:0009657 GO:0010207 GO:0015979 GO:0019684 GO:0030003 GO:0070838	rRNA_processing plastid_organization photosystem_II_assembly photosynthesis photosynthesis,_light_reaction cellular_cation_homeostasis divalent_metal_ion_transport			AH007442	1e-140	96.6667	2e-140	96.6667	MATCH	Scaffold_4	17641426	17641725
TR845|c4_g1_i6	862	UniRef100_A0A0J8FG06 Uncharacterized protein n=1 Tax=Beta vulgaris subsp. vulgaris RepID=A0A0J8FG06_BETVU	1e-91	81.11	UniRef100_A0A0B0N909 Photosystem I reaction center subunit XI, chloroplastic-like protein n=1 Tax=Gossypium arboreum RepID=A0A0B0N909_GOSAR	1e-86	Bv4_075220_usks.t1 cDNAEvidence=100	6e-95	81.11	AT4G12800.1 | Symbols: PSAL | photosystem I subunit l | chr4:7521469-7522493 FORWARD LENGTH=219	2e-82	85.37	GO:0006364 GO:0009657 GO:0010207 GO:0015979 GO:0019684 GO:0030003 GO:0070838	rRNA_processing plastid_organization photosystem_II_assembly photosynthesis photosynthesis,_light_reaction cellular_cation_homeostasis divalent_metal_ion_transport			AH007442	5e-139	96.3333	2e-140	96.6667	MATCH	Scaffold_4	17641426	17641725
TR845|c4_g1_i7	931	UniRef100_A0A0J8FG06 Uncharacterized protein n=1 Tax=Beta vulgaris subsp. vulgaris RepID=A0A0J8FG06_BETVU	3e-91	81.11	UniRef100_A0A0B0N909 Photosystem I reaction center subunit XI, chloroplastic-like protein n=1 Tax=Gossypium arboreum RepID=A0A0B0N909_GOSAR	3e-86	Bv4_075220_usks.t1 cDNAEvidence=100	1e-94	81.11	AT4G12800.1 | Symbols: PSAL | photosystem I subunit l | chr4:7521469-7522493 FORWARD LENGTH=219	4e-82	85.37	GO:0006364 GO:0009657 GO:0010207 GO:0015979 GO:0019684 GO:0030003 GO:0070838	rRNA_processing plastid_organization photosystem_II_assembly photosynthesis photosynthesis,_light_reaction cellular_cation_homeostasis divalent_metal_ion_transport			AH007442	2e-137	96	2e-140	96.6667	MATCH	Scaffold_4	17641426	17641725
TR846|c1_g1_i1	660	No hit E<10-10	NA	NA	No informative hit E<10-10	NA	No informative hit E<10-10	NA	NA	No informative hit E<10-6	NA	NA	NA	NA	NA	NA		NA	NA	NA	NA	NA		NA	NA
TR846|c1_g1_i2	652	No hit E<10-10	NA	NA	No informative hit E<10-10	NA	No informative hit E<10-10	NA	NA	No informative hit E<10-6	NA	NA	NA	NA	NA	NA		NA	NA	NA	NA	NA		NA	NA
TR848|c0_g1_i3	2551	UniRef100_A0A0B0N066 Putative plastid-lipid-associated 7, chloroplastic-like protein n=1 Tax=Gossypium arboreum RepID=A0A0B0N066_GOSAR	2e-28	71.05	UniRef100_UPI0005FACA3C PREDICTED: probable plastid-lipid-associated protein 7, chloroplastic isoform X3 n=1 Tax=Jatropha curcas RepID=UPI0005FACA3C	2e-28	Bv6_133230_owii.t1 cDNAEvidence=100	8e-30	80	AT5G09820.1 | Symbols: | Plastid-lipid associated protein PAP / fibrillin family protein | chr5:3056219-3057380 REVERSE LENGTH=259	8e-22	56.41	GO:0008150	biological_process	GO:0005198	structural_molecule_activity	AH006200	NA	NA	NA	NA	NA	Scaffold_3	25396866	25400797
TR848|c0_g1_i5	2163	UniRef100_A0A0B0N066 Putative plastid-lipid-associated 7, chloroplastic-like protein n=1 Tax=Gossypium arboreum RepID=A0A0B0N066_GOSAR	9e-29	71.05	UniRef100_UPI0005FACA3C PREDICTED: probable plastid-lipid-associated protein 7, chloroplastic isoform X3 n=1 Tax=Jatropha curcas RepID=UPI0005FACA3C	1e-28	Bv6_133230_owii.t1 cDNAEvidence=100	5e-30	80	AT5G09820.1 | Symbols: | Plastid-lipid associated protein PAP / fibrillin family protein | chr5:3056219-3057380 REVERSE LENGTH=259	6e-22	56.41	GO:0008150	biological_process	GO:0005198	structural_molecule_activity	AH006200	NA	NA	NA	NA	NA	Scaffold_3	25396866	25400797
TR848|c0_g1_i8	2574	UniRef100_A0A0B0N066 Putative plastid-lipid-associated 7, chloroplastic-like protein n=1 Tax=Gossypium arboreum RepID=A0A0B0N066_GOSAR	2e-28	71.05	UniRef100_UPI0005FACA3C PREDICTED: probable plastid-lipid-associated protein 7, chloroplastic isoform X3 n=1 Tax=Jatropha curcas RepID=UPI0005FACA3C	2e-28	Bv6_133230_owii.t1 cDNAEvidence=100	9e-30	80	AT5G09820.1 | Symbols: | Plastid-lipid associated protein PAP / fibrillin family protein | chr5:3056219-3057380 REVERSE LENGTH=259	8e-22	56.41	GO:0008150	biological_process	GO:0005198	structural_molecule_activity	AH006200	NA	NA	NA	NA	NA	Scaffold_3	25396866	25400797
TR849|c0_g3_i1	1692	UniRef100_A0A0J8CK64 Uncharacterized protein n=1 Tax=Beta vulgaris subsp. vulgaris RepID=A0A0J8CK64_BETVU	0	88.97	UniRef100_A0A061G2R8 Lung seven transmembrane receptor family protein n=1 Tax=Theobroma cacao RepID=A0A061G2R8_THECC	0	Bv5_104120_hxtn.t1 cDNAEvidence=100	0	88.97	AT5G42090.1 | Symbols: | Lung seven transmembrane receptor family protein | chr5:16826830-16828149 FORWARD LENGTH=439	0	77.94					AH018183	0	97.745	0	97.745	MATCH	Scaffold_12	2043050	2059890
TR850|c1_g3_i1	433	UniRef100_A0A0J8CIP2 Uncharacterized protein n=1 Tax=Beta vulgaris subsp. vulgaris RepID=A0A0J8CIP2_BETVU	5e-48	81.12	UniRef100_UPI00046D9EBC PREDICTED: high mobility group B protein 6-like n=1 Tax=Prunus mume RepID=UPI00046D9EBC	5e-43	Bv5_099210_xfea.t1 cDNAEvidence=100	2e-51	81.12	AT4G11080.1 | Symbols: | HMG (high mobility group) box protein | chr4:6760898-6763272 REVERSE LENGTH=446	2e-42	67.59			GO:0003700	sequence-specific_DNA_binding_transcription_factor_activity	AH018065	NA	NA	NA	NA	NA	Scaffold_12	805930	810215
TR850|c1_g3_i2	800	UniRef100_A0A0J8CIP2 Uncharacterized protein n=1 Tax=Beta vulgaris subsp. vulgaris RepID=A0A0J8CIP2_BETVU	9e-36	79.82	UniRef100_UPI00046D9EBC PREDICTED: high mobility group B protein 6-like n=1 Tax=Prunus mume RepID=UPI00046D9EBC	4e-32	Bv5_099210_xfea.t1 cDNAEvidence=100	3e-39	79.82	AT4G11080.1 | Symbols: | HMG (high mobility group) box protein | chr4:6760898-6763272 REVERSE LENGTH=446	1e-31	68.47			GO:0003700	sequence-specific_DNA_binding_transcription_factor_activity	AH018065	NA	NA	NA	NA	NA	Scaffold_12	805930	810215
TR850|c1_g3_i3	807	UniRef100_A0A0J8CIP2 Uncharacterized protein n=1 Tax=Beta vulgaris subsp. vulgaris RepID=A0A0J8CIP2_BETVU	3e-30	78.79	UniRef100_UPI00046D9EBC PREDICTED: high mobility group B protein 6-like n=1 Tax=Prunus mume RepID=UPI00046D9EBC	3e-26	Bv5_099210_xfea.t1 cDNAEvidence=100	1e-33	78.79	AT4G11080.1 | Symbols: | HMG (high mobility group) box protein | chr4:6760898-6763272 REVERSE LENGTH=446	1e-25	66			GO:0003700	sequence-specific_DNA_binding_transcription_factor_activity	AH018065	NA	NA	NA	NA	NA	Scaffold_12	805930	810215
TR850|c2_g1_i3	1101	UniRef100_A0A0J8D6R2 Uncharacterized protein n=2 Tax=Beta vulgaris subsp. vulgaris RepID=A0A0J8D6R2_BETVU	1e-19	75.68	UniRef100_A0A0B0Q2D1 High mobility group B 6-like protein n=1 Tax=Gossypium arboreum RepID=A0A0B0Q2D1_GOSAR	6e-14	Bv1_000440_xpyy.t1 cDNAEvidence=100	6e-23	75.68	AT4G23800.1 | Symbols: | HMG (high mobility group) box protein | chr4:12390228-12392516 FORWARD LENGTH=456	7e-12	52.94	GO:0000226 GO:0000911 GO:0006084 GO:0008283 GO:0010583 GO:0016572 GO:0042127	microtubule_cytoskeleton_organization cytokinesis_by_cell_plate_formation acetyl-CoA_metabolic_process cell_proliferation response_to_cyclopentenone histone_phosphorylation regulation_of_cell_proliferation	GO:0003677 GO:0003700	DNA_binding sequence-specific_DNA_binding_transcription_factor_activity	AH009015	NA	NA	NA	NA	NA	Scaffold_5	10480037	10491695
TR850|c2_g2_i1	825	UniRef100_A0A0J8CIP2 Uncharacterized protein n=1 Tax=Beta vulgaris subsp. vulgaris RepID=A0A0J8CIP2_BETVU	7e-29	73.44	UniRef100_UPI00051BBF4D PREDICTED: high mobility group B protein 6-like isoform X2 n=1 Tax=Nicotiana tomentosiformis RepID=UPI00051BBF4D	2e-18	Bv5_099210_xfea.t1 cDNAEvidence=100	3e-32	73.44	No informative hit E<10-6	NA	NA	NA	NA	NA	NA	AH018065	0	95.493	0	95.493	MATCH	Scaffold_12	805930	810215
TR850|c2_g2_i3	400	UniRef100_A0A0K9S261 Uncharacterized protein n=1 Tax=Spinacia oleracea RepID=A0A0K9S261_SPIOL	2e-14	70.59	No informative hit E<10-10	NA	Bv5_099210_xfea.t1 cDNAEvidence=100	6e-17	66.67	No informative hit E<10-6	NA	NA	NA	NA	NA	NA	AH018065	0	96.5	0	95.493	MATCH	Scaffold_12	805930	810215
TR851|c0_g1_i1	2067	UniRef100_A0A0K9Q7A0 Uncharacterized protein n=1 Tax=Spinacia oleracea RepID=A0A0K9Q7A0_SPIOL	0	79.85	UniRef100_UPI0003D6FE92 PREDICTED: protein HOTHEAD-like isoform X5 n=1 Tax=Citrus sinensis RepID=UPI0003D6FE92	0	Bv6_139670_rsko.t1 cDNAEvidence=100	0	81.99	AT3G56060.1 | Symbols: | Glucose-methanol-choline (GMC) oxidoreductase family protein | chr3:20803328-20805983 REVERSE LENGTH=577	0	59.23			GO:0016832	aldehyde-lyase_activity	AH005942	0	96.0445	0	96.0445	MATCH	Scaffold_3	15636634	15648749
TR851|c0_g1_i2	499	UniRef100_A0A0J8C8W4 Uncharacterized protein n=2 Tax=Beta vulgaris subsp. vulgaris RepID=A0A0J8C8W4_BETVU	5e-67	87.5	UniRef100_A0A061G4V9 Glucose-methanol-choline oxidoreductase family protein isoform 1 n=1 Tax=Theobroma cacao RepID=A0A061G4V9_THECC	3e-58	Bv6_139670_rsko.t1 cDNAEvidence=100	2e-70	87.5	AT1G12570.1 | Symbols: | Glucose-methanol-choline (GMC) oxidoreductase family protein | chr1:4278192-4280753 REVERSE LENGTH=572	3e-59	66.07			GO:0016832	aldehyde-lyase_activity	AH005942	0	95.992	0	96.0445	MATCH	Scaffold_3	15636634	15648749
TR851|c0_g1_i3	519	UniRef100_A0A0J8C8W4 Uncharacterized protein n=2 Tax=Beta vulgaris subsp. vulgaris RepID=A0A0J8C8W4_BETVU	2e-70	87.33	UniRef100_W9S956 Protein HOTHEAD n=1 Tax=Morus notabilis RepID=W9S956_9ROSA	2e-60	Bv6_139670_rsko.t1 cDNAEvidence=100	6e-74	87.33	AT1G12570.1 | Symbols: | Glucose-methanol-choline (GMC) oxidoreductase family protein | chr1:4278192-4280753 REVERSE LENGTH=572	2e-58	68.59			GO:0016832	aldehyde-lyase_activity	AH005942	0	96.5885	0	96.0445	MATCH	Scaffold_3	15636634	15648749
TR851|c0_g1_i4	471	UniRef100_A0A0J8C8W4 Uncharacterized protein n=2 Tax=Beta vulgaris subsp. vulgaris RepID=A0A0J8C8W4_BETVU	4e-60	86.57	UniRef100_W9S956 Protein HOTHEAD n=1 Tax=Morus notabilis RepID=W9S956_9ROSA	4e-52	Bv6_139670_rsko.t1 cDNAEvidence=100	2e-63	86.57	AT1G12570.1 | Symbols: | Glucose-methanol-choline (GMC) oxidoreductase family protein | chr1:4278192-4280753 REVERSE LENGTH=572	2e-51	70.71			GO:0016832	aldehyde-lyase_activity	AH005942	0	96.1995	0	96.0445	MATCH	Scaffold_3	15636634	15648749
TR852|c0_g1_i1	1540	UniRef100_A0A0J8EMM1 Uncharacterized protein n=2 Tax=Beta vulgaris subsp. vulgaris RepID=A0A0J8EMM1_BETVU	0	76.78	UniRef100_UPI0004A62A72 PREDICTED: pentatricopeptide repeat-containing protein At2g33760 n=1 Tax=Cucumis melo RepID=UPI0004A62A72	0	Bv8_183170_jaju.t1 cDNAEvidence=100	0	76.78	AT2G33760.1 | Symbols: | Pentatricopeptide repeat (PPR) superfamily protein | chr2:14275800-14277551 FORWARD LENGTH=583	0	57.97					AH015226	0	97.2863	0	97.3333	MATCH	Scaffold_9	22039177	22040943
TR852|c0_g1_i2	1514	UniRef100_A0A0J8EMM1 Uncharacterized protein n=2 Tax=Beta vulgaris subsp. vulgaris RepID=A0A0J8EMM1_BETVU	0	76.15	UniRef100_UPI0004A62A72 PREDICTED: pentatricopeptide repeat-containing protein At2g33760 n=1 Tax=Cucumis melo RepID=UPI0004A62A72	0	Bv8_183170_jaju.t1 cDNAEvidence=100	0	76.15	AT2G33760.1 | Symbols: | Pentatricopeptide repeat (PPR) superfamily protein | chr2:14275800-14277551 FORWARD LENGTH=583	0	58.19					AH015226	0	96.7436	0	97.3333	MATCH	Scaffold_9	22039177	22040943
TR852|c0_g1_i4	1527	UniRef100_A0A0J8EMM1 Uncharacterized protein n=2 Tax=Beta vulgaris subsp. vulgaris RepID=A0A0J8EMM1_BETVU	0	76.24	UniRef100_UPI0004A62A72 PREDICTED: pentatricopeptide repeat-containing protein At2g33760 n=1 Tax=Cucumis melo RepID=UPI0004A62A72	0	Bv8_183170_jaju.t1 cDNAEvidence=100	0	76.24	AT2G33760.1 | Symbols: | Pentatricopeptide repeat (PPR) superfamily protein | chr2:14275800-14277551 FORWARD LENGTH=583	0	57.87					AH015226	0	97.3333	0	97.3333	MATCH	Scaffold_9	22039177	22040943
TR852|c0_g1_i5	456	UniRef100_A0A0J8EMM1 Uncharacterized protein n=2 Tax=Beta vulgaris subsp. vulgaris RepID=A0A0J8EMM1_BETVU	5e-80	84.67	UniRef100_UPI0003D70F3F PREDICTED: pentatricopeptide repeat-containing protein At2g33760-like n=1 Tax=Citrus sinensis RepID=UPI0003D70F3F	2e-70	Bv8_183170_jaju.t1 cDNAEvidence=100	2e-83	84.67	AT2G33760.1 | Symbols: | Pentatricopeptide repeat (PPR) superfamily protein | chr2:14275800-14277551 FORWARD LENGTH=583	8e-57	58.44					AH015226	0	97.3684	0	97.3333	MATCH	Scaffold_9	22039177	22040943
TR852|c0_g1_i6	1553	UniRef100_A0A0J8EMM1 Uncharacterized protein n=2 Tax=Beta vulgaris subsp. vulgaris RepID=A0A0J8EMM1_BETVU	0	76.24	UniRef100_UPI0004A62A72 PREDICTED: pentatricopeptide repeat-containing protein At2g33760 n=1 Tax=Cucumis melo RepID=UPI0004A62A72	0	Bv8_183170_jaju.t1 cDNAEvidence=100	0	76.24	AT2G33760.1 | Symbols: | Pentatricopeptide repeat (PPR) superfamily protein | chr2:14275800-14277551 FORWARD LENGTH=583	0	58.09					AH015226	0	96.6667	0	97.3333	MATCH	Scaffold_9	22039177	22040943
TR852|c0_g2_i1	465	UniRef100_A0A0J8EMM1 Uncharacterized protein n=2 Tax=Beta vulgaris subsp. vulgaris RepID=A0A0J8EMM1_BETVU	3e-46	82.35	UniRef100_UPI000510E84A PREDICTED: pentatricopeptide repeat-containing protein At2g33760 n=1 Tax=Pyrus x bretschneideri RepID=UPI000510E84A	1e-41	Bv8_183170_jaju.t1 cDNAEvidence=100	1e-49	82.35	AT2G33760.1 | Symbols: | Pentatricopeptide repeat (PPR) superfamily protein | chr2:14275800-14277551 FORWARD LENGTH=583	2e-35	61.34					AH015226	NA	NA	NA	NA	NA	Scaffold_9	22039177	22040943
TR852|c0_g2_i2	442	UniRef100_M5X5Q3 Uncharacterized protein n=1 Tax=Prunus persica RepID=M5X5Q3_PRUPE	1e-47	73.11	UniRef100_UPI00046D9949 PREDICTED: pentatricopeptide repeat-containing protein At2g33760 n=1 Tax=Prunus mume RepID=UPI00046D9949	3e-46	Bv8_183170_jaju.t1 cDNAEvidence=100	2e-50	81.51	AT2G33760.1 | Symbols: | Pentatricopeptide repeat (PPR) superfamily protein | chr2:14275800-14277551 FORWARD LENGTH=583	3e-40	60.5					AH015226	NA	NA	NA	NA	NA	Scaffold_9	22039177	22040943
TR853|c2_g1_i1	453	UniRef100_UPI00053F61BD PREDICTED: uncharacterized protein LOC104902493 n=1 Tax=Beta vulgaris subsp. vulgaris RepID=UPI00053F61BD	1e-65	68.67	UniRef100_UPI00053F61BD PREDICTED: uncharacterized protein LOC104902493 n=1 Tax=Beta vulgaris subsp. vulgaris RepID=UPI00053F61BD	1e-65	Bv4_095640_haea.t1 cDNAEvidence=0	1e-68	65.33	ATMG01250.1 | Symbols: ORF102 | RNA-directed DNA polymerase (reverse transcriptase) | chrM:310514-310882 FORWARD LENGTH=122	6e-18	52.17						NA	NA	NA	NA	NA		NA	NA
TR853|c2_g2_i1	712	UniRef100_A0A0J8B9Y6 Uncharacterized protein n=2 Tax=Beta vulgaris subsp. vulgaris RepID=A0A0J8B9Y6_BETVU	2e-104	63.91	UniRef100_UPI00053F4F0B PREDICTED: uncharacterized protein LOC104897331 n=1 Tax=Beta vulgaris subsp. vulgaris RepID=UPI00053F4F0B	4e-99	Bv4_095640_haea.t1 cDNAEvidence=0	8e-108	63.91	ATMG01250.1 | Symbols: ORF102 | RNA-directed DNA polymerase (reverse transcriptase) | chrM:310514-310882 FORWARD LENGTH=122	1e-16	52.17						NA	NA	NA	NA	NA		NA	NA
TR853|c4_g1_i1	514	UniRef100_UPI00053F6A1E PREDICTED: uncharacterized protein LOC104907159 n=1 Tax=Beta vulgaris subsp. vulgaris RepID=UPI00053F6A1E	8e-21	34.65	UniRef100_UPI00053F6A1E PREDICTED: uncharacterized protein LOC104907159 n=1 Tax=Beta vulgaris subsp. vulgaris RepID=UPI00053F6A1E	8e-21	Bv8_196010_grmw.t1 cDNAEvidence=22.2	2e-21	56.86	AT4G29090.1 | Symbols: | Ribonuclease H-like superfamily protein | chr4:14333528-14335255 FORWARD LENGTH=575	8e-12	39.58	GO:0006278	RNA-dependent_DNA_replication	GO:0003723 GO:0003964	RNA_binding RNA-directed_DNA_polymerase_activity		NA	NA	NA	NA	NA		NA	NA
TR853|c6_g1_i1	583	UniRef100_UPI00053F6A1E PREDICTED: uncharacterized protein LOC104907159 n=1 Tax=Beta vulgaris subsp. vulgaris RepID=UPI00053F6A1E	6e-43	41.12	UniRef100_UPI00053F6A1E PREDICTED: uncharacterized protein LOC104907159 n=1 Tax=Beta vulgaris subsp. vulgaris RepID=UPI00053F6A1E	6e-43	Bv8_196010_grmw.t1 cDNAEvidence=22.2	2e-29	40.15	AT4G29090.1 | Symbols: | Ribonuclease H-like superfamily protein | chr4:14333528-14335255 FORWARD LENGTH=575	7e-23	28.5	GO:0006278	RNA-dependent_DNA_replication	GO:0003723 GO:0003964	RNA_binding RNA-directed_DNA_polymerase_activity		NA	NA	NA	NA	NA		NA	NA
TR853|c6_g1_i2	648	UniRef100_UPI00053FF7A4 PREDICTED: uncharacterized protein LOC104901027 n=1 Tax=Beta vulgaris subsp. vulgaris RepID=UPI00053FF7A4	4e-47	40	UniRef100_UPI00053FF7A4 PREDICTED: uncharacterized protein LOC104901027 n=1 Tax=Beta vulgaris subsp. vulgaris RepID=UPI00053FF7A4	4e-47	Bv8_196010_grmw.t1 cDNAEvidence=22.2	2e-32	38.51	AT4G29090.1 | Symbols: | Ribonuclease H-like superfamily protein | chr4:14333528-14335255 FORWARD LENGTH=575	5e-22	28.7	GO:0006278	RNA-dependent_DNA_replication	GO:0003723 GO:0003964	RNA_binding RNA-directed_DNA_polymerase_activity		NA	NA	NA	NA	NA		NA	NA
TR853|c7_g1_i1	2013	UniRef100_F4NCI7 Uncharacterized protein n=1 Tax=Beta vulgaris subsp. vulgaris RepID=F4NCI7_BETVU	0	50.81	UniRef100_UPI00053FF7A4 PREDICTED: uncharacterized protein LOC104901027 n=1 Tax=Beta vulgaris subsp. vulgaris RepID=UPI00053FF7A4	0	Bv7_179290_kcrj.t1 cDNAEvidence=20	2e-123	63.4	AT4G29090.1 | Symbols: | Ribonuclease H-like superfamily protein | chr4:14333528-14335255 FORWARD LENGTH=575	7e-71	30.57	GO:0006278	RNA-dependent_DNA_replication	GO:0003723 GO:0003964	RNA_binding RNA-directed_DNA_polymerase_activity		NA	NA	NA	NA	NA		NA	NA
TR853|c7_g1_i2	1543	UniRef100_UPI00053F7742 PREDICTED: uncharacterized protein LOC104901596 n=1 Tax=Beta vulgaris subsp. vulgaris RepID=UPI00053F7742	3e-167	49.03	UniRef100_UPI00053F7742 PREDICTED: uncharacterized protein LOC104901596 n=1 Tax=Beta vulgaris subsp. vulgaris RepID=UPI00053F7742	3e-167	Bv7_179290_kcrj.t1 cDNAEvidence=20	4e-87	61.74	AT4G29090.1 | Symbols: | Ribonuclease H-like superfamily protein | chr4:14333528-14335255 FORWARD LENGTH=575	1e-68	31.32	GO:0006278	RNA-dependent_DNA_replication	GO:0003723 GO:0003964	RNA_binding RNA-directed_DNA_polymerase_activity		NA	NA	NA	NA	NA		NA	NA
TR853|c7_g1_i3	642	UniRef100_UPI00053FF7A4 PREDICTED: uncharacterized protein LOC104901027 n=1 Tax=Beta vulgaris subsp. vulgaris RepID=UPI00053FF7A4	3e-48	48.63	UniRef100_UPI00053FF7A4 PREDICTED: uncharacterized protein LOC104901027 n=1 Tax=Beta vulgaris subsp. vulgaris RepID=UPI00053FF7A4	3e-48	Bv7_179290_kcrj.t1 cDNAEvidence=20	1e-33	52.8	AT4G29090.1 | Symbols: | Ribonuclease H-like superfamily protein | chr4:14333528-14335255 FORWARD LENGTH=575	3e-26	34.43	GO:0006278	RNA-dependent_DNA_replication	GO:0003723 GO:0003964	RNA_binding RNA-directed_DNA_polymerase_activity		NA	NA	NA	NA	NA		NA	NA
TR853|c7_g1_i4	410	UniRef100_F4NCI7 Uncharacterized protein n=1 Tax=Beta vulgaris subsp. vulgaris RepID=F4NCI7_BETVU	4e-35	48.57	UniRef100_UPI00053F6331 PREDICTED: uncharacterized protein LOC104902491 n=1 Tax=Beta vulgaris subsp. vulgaris RepID=UPI00053F6331	5e-34	Bv8_196010_grmw.t1 cDNAEvidence=22.2	2e-33	43.17	AT4G29090.1 | Symbols: | Ribonuclease H-like superfamily protein | chr4:14333528-14335255 FORWARD LENGTH=575	1e-15	32.8	GO:0006278	RNA-dependent_DNA_replication	GO:0003723 GO:0003964	RNA_binding RNA-directed_DNA_polymerase_activity		NA	NA	NA	NA	NA		NA	NA
TR853|c7_g1_i5	1346	UniRef100_UPI00053F7742 PREDICTED: uncharacterized protein LOC104901596 n=1 Tax=Beta vulgaris subsp. vulgaris RepID=UPI00053F7742	3e-133	46.21	UniRef100_UPI00053F7742 PREDICTED: uncharacterized protein LOC104901596 n=1 Tax=Beta vulgaris subsp. vulgaris RepID=UPI00053F7742	3e-133	Bv7_179290_kcrj.t1 cDNAEvidence=20	5e-53	56.89	AT4G29090.1 | Symbols: | Ribonuclease H-like superfamily protein | chr4:14333528-14335255 FORWARD LENGTH=575	2e-66	31.09	GO:0006278	RNA-dependent_DNA_replication	GO:0003723 GO:0003964	RNA_binding RNA-directed_DNA_polymerase_activity		NA	NA	NA	NA	NA		NA	NA
TR853|c7_g1_i6	623	UniRef100_UPI00053F33A0 PREDICTED: uncharacterized protein LOC104891627 n=1 Tax=Beta vulgaris subsp. vulgaris RepID=UPI00053F33A0	2e-36	38.39	UniRef100_UPI00053F33A0 PREDICTED: uncharacterized protein LOC104891627 n=1 Tax=Beta vulgaris subsp. vulgaris RepID=UPI00053F33A0	2e-36	Bv1_012150_uyem.t1 cDNAEvidence=0	2e-26	35	AT4G29090.1 | Symbols: | Ribonuclease H-like superfamily protein | chr4:14333528-14335255 FORWARD LENGTH=575	4e-07	25.87	GO:0006278	RNA-dependent_DNA_replication	GO:0003723 GO:0003964	RNA_binding RNA-directed_DNA_polymerase_activity		NA	NA	NA	NA	NA		NA	NA
[truncated: 113,226 more rows]
