# Supplementary material for: Using RNA-seq to characterize responses to 4-hydroxyphenylpyruvate dioxygenase (HPPD) inhibitor herbicide resistance in waterhemp (Amaranthus tuberculatus)
Source: BMC Plant Biol. 2019 May 6;19:182. doi: 10.1186/s12870-019-1795-x (PMC6501407; doi:10.1186/s12870-019-1795-x)
Supplement: Supplementary file 6 — Waterhemp (Amaranthus tuberculatus) differentially expressed transcripts (DETs) cluster relative to Amaranthus hypochondriacus genome. BLASTN (E < 10− 20, [26]) was used to predict relative transcript location based on ortholog location in the grain amaranth genome (Phytozome v12.1, Amaranthus hypochondriacus v2.1, (XLSX 73 kb) [file 12870_2019_1795_MOESM6_ESM.xlsx]

## Sheet: Additional file 7
Additional file 7. Mapped candidate single nucleotide polymorphisms (SNPs) identified between mesotrione-resistant and susceptible waterhemp (Amaranthus tuberculatus). SNPs were identified by calling variants between resistant and susceptible waterhemp genotypes against the waterhemp v4 transcriptome. Phred-scaled data likelihoods of possible genotypes (PL) were used to filter for the homozygous …
Waterhemp transcriptome ID (version 4)	Waterhemp Transcript Length (bp)	SNP Position	Left Flanking Sequence	(R/S) Allele	Right Flanking Sequence	Resistant Allele	Percent Resistant Allele	Susceptible Allele	Percent Susceptible Allele	Top BLASTN A.hypochondriacus hit	E-value	Percent Identify (Amino Acid)	Reciprocal E-value	Reciprocal Percent Identify (Amino Acid)	Reciprocal Matches	A. hypochondriacus Location	A. hypochondriacus Start Position	A. hypochondriacus End Position	Top BLASTX Uniref100 Hit	E-value	Percent Identify (Amino Acid)	Most Informative Uniref100 Hit	E-value	Top A. thaliana BLASTX HIT (TAIRv10)	E-value	Percent Identity (Amino Acid)	GO Biological Process Terms	GO Biological Process Term Description	GO Molecular Function Terms	GO Molecular Function Term Description
TR2005|c2_g1_i5	997	593	CTTCTAGTAATAACCAGACTAGTATTATAGCTCTATGAAGGTAAAAACAG	T/A	CATTCTTGAACATATTAGCATTTCTAGAACACAATTTTGGTCCTGCAGGC	T	1	A	1	AH012874	0	89.4118	0	89.4118	MATCH	Scaffold_8	4214599	4219507	UniRef100_A0A0K9QZG6 Uncharacterized protein n=1 Tax=Spinacia oleracea RepID=A0A0K9QZG6_SPIOL	1e-23	47.16	No informative hit E<10-10	NA	No informative hit E<10-6	NA	NA	NA	NA	NA	NA
TR2788|c0_g3_i12	1575	1329	ATAGGACGAACTAAAATGTTATGAATATGTATATCTTGCTCTATGAAACT	T/C	TCCAAATTGCTTTGCATAGCTAAAAAATTATCAGGAAGATGAAGAATGCC	T	0.934	C	1	AH002832	0	94.9715	0	95.2068	MATCH	Scaffold_2	3485256	3488913	UniRef100_A0A0K9RNN0 Uncharacterized protein n=1 Tax=Spinacia oleracea RepID=A0A0K9RNN0_SPIOL	0	94.07	UniRef100_O81335 Geranylgeranyl hydrogenase n=1 Tax=Mesembryanthemum crystallinum RepID=O81335_MESCR	0	AT1G74470.1 | Symbols: | Pyridine nucleotide-disulphide oxidoreductase family protein | chr1:27991248-27992845 FORWARD LENGTH=467	0	85.23	GO:0015995 GO:0019344 GO:0019684 GO:0035304	chlorophyll_biosynthetic_process cysteine_biosynthetic_process photosynthesis,_light_reaction regulation_of_protein_dephosphorylation	GO:0005515 GO:0045550	protein_binding geranylgeranyl_reductase_activity
TR2945|c1_g6_i2	853	621	TGTTCATATTGGTGGTATGGATTGTTAATCAAACTTGAAGCTGGATCTAC	G/A	TCCCTTTCGAGTTCTGCTAGCCATGCCTCCATTATTGTCTAGCTCCAAAG	G	0.908	A	0.945	AH004989	3e-146	96.5079	0	86.9737	MATCH	Scaffold_3	2945383	2955018	UniRef100_UPI0005401D39 PREDICTED: transcription factor bHLH18-like n=1 Tax=Beta vulgaris subsp. vulgaris RepID=UPI0005401D39	5e-53	51.32	UniRef100_UPI0005401D39 PREDICTED: transcription factor bHLH18-like n=1 Tax=Beta vulgaris subsp. vulgaris RepID=UPI0005401D39	5e-53	AT4G37850.1 | Symbols: | basic helix-loop-helix (bHLH) DNA-binding superfamily protein | chr4:17796362-17797647 REVERSE LENGTH=328	2e-26	47.29	GO:0006355	regulation_of_transcription,_DNA-templated	GO:0003677 GO:0003700	DNA_binding sequence-specific_DNA_binding_transcription_factor_activity
TR3738|c2_g1_i1	2497	164	AATAAAAATTAATTTTTTCAAGAAAAGAATATTTTTGCTTATATTGTGGA	A/G	TTGTTTTGAATGTATCCGCAGAAGTTTGTTTGTGCTCTTTGTCGGAACTT	A	0.976	G	0.995	AH015590	0	95.3371	0	95.4001	MATCH	Scaffold_10	7254259	7255836	UniRef100_A0A0J8BYH9 Uncharacterized protein n=1 Tax=Beta vulgaris subsp. vulgaris RepID=A0A0J8BYH9_BETVU	0	80	UniRef100_A0A061GWD4 Zinc finger family protein n=1 Tax=Theobroma cacao RepID=A0A061GWD4_THECC	0	AT5G58620.1 | Symbols: | zinc finger (CCCH-type) family protein | chr5:23693959-23695782 FORWARD LENGTH=607	0	52.19	GO:0006355 GO:0006888 GO:0043090	regulation_of_transcription,_DNA-templated ER_to_Golgi_vesicle-mediated_transport amino_acid_import	GO:0003700	sequence-specific_DNA_binding_transcription_factor_activity
TR3766|c1_g1_i6	1435	768	ATTCGCAATATTGAGCAACATGCTTCTGATAATGTGAACAAGATTCTGGT	T/A	GGGAACAAGGCTGATATGGATGAGAGTAAAAGGGCTGTGCCGACAGCAAA	T	0.977	A	0.977	AH022514	0	97.3768	0	97.3768	MATCH	Scaffold_15	10043459	10050511	UniRef100_Q39433 Ras-related protein RAB1BV n=2 Tax=Beta vulgaris RepID=RB1BV_BETVU	1e-116	96.52	UniRef100_Q9SWV8 Ethylene-responsive small GTP-binding protein n=1 Tax=Solanum lycopersicum RepID=Q9SWV8_SOLLC	5e-106	AT3G46060.3 | Symbols: ARA3 | RAB GTPase homolog 8A | chr3:16917908-16919740 FORWARD LENGTH=216	4e-108	89.66	GO:0006007 GO:0009873 GO:0042732	glucose_catabolic_process ethylene-activated_signaling_pathway D-xylose_metabolic_process	GO:0005515 GO:0005525	protein_binding GTP_binding
TR3766|c1_g1_i6	1435	885	GATGAATACGGAATTAAGTTCTTCGAAACTAGTGCAAAGACAAATCTAAA	T/C	GTGGAAGAGGTTTTCTTTTCCATAGCGAGGGACATTAAGCAAAGGCTTGC	T	0.967	C	0.922	AH022514	0	97.3768	0	97.3768	MATCH	Scaffold_15	10043459	10050511	UniRef100_Q39433 Ras-related protein RAB1BV n=2 Tax=Beta vulgaris RepID=RB1BV_BETVU	1e-116	96.52	UniRef100_Q9SWV8 Ethylene-responsive small GTP-binding protein n=1 Tax=Solanum lycopersicum RepID=Q9SWV8_SOLLC	5e-106	AT3G46060.3 | Symbols: ARA3 | RAB GTPase homolog 8A | chr3:16917908-16919740 FORWARD LENGTH=216	4e-108	89.66	GO:0006007 GO:0009873 GO:0042732	glucose_catabolic_process ethylene-activated_signaling_pathway D-xylose_metabolic_process	GO:0005515 GO:0005525	protein_binding GTP_binding
TR3862|c3_g1_i1	3831	2442	CACATGGCTCTGGTTAGGTGTTTCCAGCTAGCATTTTCTCTGAGAAGCAT	A/G	TCTCTTGATCACGAAGGAGGTCTGCAACCATCTCGAAGAAGATCTCTCTT	A	0.956	G	0.99	AH011618	0	96.7805	0	96.7805	MATCH	Scaffold_7	12640254	12656819	UniRef100_UPI00053F6748 PREDICTED: uncharacterized protein LOC104888784 isoform X1 n=2 Tax=Beta vulgaris subsp. vulgaris RepID=UPI00053F6748	0	81.84	UniRef100_UPI00053F6748 PREDICTED: uncharacterized protein LOC104888784 isoform X1 n=2 Tax=Beta vulgaris subsp. vulgaris RepID=UPI00053F6748	0	AT1G05960.1 | Symbols: | ARM repeat superfamily protein | chr1:1808478-1815060 REVERSE LENGTH=982	0	53.17	GO:0008150	biological_process
TR5253|c2_g2_i4	1476	1213	ATGCAGCAAGACTTCCCCATGTTATTGAGAAGTCGAAGGAATCGGAGGAA	T/C	TTCCACAAAACTCCAACCCAAACGTAATCGACAGACTAATTTTTGAATAA	T	0.987	C	0.945		NA	NA	NA	NA	NA		NA	NA	No hit E<10-10	NA	NA	No informative hit E<10-10	NA	No informative hit E<10-6	NA	NA	NA	NA	NA	NA
TR5255|c4_g1_i16	709	431	GGCATAGACGGCACTCTCAGCAGCTCAGTCCTACAAAAATTTCAGTTGTT	A/G	TTTTTGGAAAGTTTAAAAATGAACTGGTCCATTACACCCGTCTATGCTAT	A	1	G	0.919	AH004060	1e-144	92.8977	0	93.2759	MATCH	Scaffold_2	29427685	29430467	UniRef100_UPI00054008C0 PREDICTED: uncharacterized protein LOC104896523 isoform X3 n=1 Tax=Beta vulgaris subsp. vulgaris RepID=UPI00054008C0	1e-32	72.53	UniRef100_UPI00054008C0 PREDICTED: uncharacterized protein LOC104896523 isoform X3 n=1 Tax=Beta vulgaris subsp. vulgaris RepID=UPI00054008C0	1e-32	AT1G68585.1 | Symbols: | unknown protein; Has 23 Blast hits to 23 proteins in 6 species: Archae - 0; Bacteria - 0; Metazoa - 0; Fungi - 0; Plants - 23; Viruses - 0; Other Eukaryotes - 0 (source: NCBI BLink). | chr1:25756911-25757426 FORWARD LENGTH=116	5e-16	54.39	GO:0008150	biological_process	GO:0003674	molecular_function
TR5825|c2_g1_i3	1617	1314	CCCTTGGTGAGCAGATGCTTGAGAGTTTCAAGATACAACATTATGGAGAT	C/G	AATCCAACAAAACCTAATCTTTGAGCTTTTCATCTTTTTTCTGGTGATGA	C	0.937	G	0.973	AH007233	0	91.2482	0	90.8954	MATCH	Scaffold_4	10729491	10741003	UniRef100_A0A0K9R0P2 Uncharacterized protein n=1 Tax=Spinacia oleracea RepID=A0A0K9R0P2_SPIOL	3e-147	74.23	UniRef100_UPI000520D20A PREDICTED: deacetoxyvindoline 4-hydroxylase-like n=1 Tax=Nicotiana sylvestris RepID=UPI000520D20A	2e-107	AT1G06650.2 | Symbols: | 2-oxoglutarate (2OG) and Fe(II)-dependent oxygenase superfamily protein | chr1:2035909-2037186 FORWARD LENGTH=369	2e-87	51.3			GO:0016706	oxidoreductase_activity,_acting_on_paired_donors,_with_incorporation_or_reduction_of_molecular_oxygen,_2-oxoglutarate_as_one_donor,_and_incorporation_of_one_atom_each_of_oxygen_into_both_donors
TR5847|c0_g3_i10	314	95	TAATCAACACAACAATCACAATTATGATAATCATCATCACATGGGTGTAG	T/G	CCATCATCAACCATATGACAGCCACCACATGGCCCCATTTTCTGGCCATG	T	0.997	G	0.995	AH010047	8e-108	89.8413	0	89.2388	MATCH	Scaffold_6	5690655	5692597	No hit E<10-10	NA	NA	No informative hit E<10-10	NA	No informative hit E<10-6	NA	NA	NA	NA	NA	NA
TR5847|c0_g3_i10	314	175	TGGCCCCATTTTCTGGCCATGTTGGTGGTCATGGTTATGGTCATCATGAT	T/C	CTGAGATGGTACATGGTCATGCTCCAGGAATGGGACATCAGTCACATCAC	T	0.999	C	1	AH010047	8e-108	89.8413	0	89.2388	MATCH	Scaffold_6	5690655	5692597	No hit E<10-10	NA	NA	No informative hit E<10-10	NA	No informative hit E<10-6	NA	NA	NA	NA	NA	NA
TR5847|c0_g3_i10	314	179	CCCATTTTCTGGCCATGTTGGTGGTCATGGTTATGGTCATCATGATTCTG	A/G	GATGGTACATGGTCATGCTCCAGGAATGGGACATCAGTCACATCACCAGA	A	0.999	G	1	AH010047	8e-108	89.8413	0	89.2388	MATCH	Scaffold_6	5690655	5692597	No hit E<10-10	NA	NA	No informative hit E<10-10	NA	No informative hit E<10-6	NA	NA	NA	NA	NA	NA
TR5977|c1_g1_i3	1156	971	CTAATGTCCTTATGAATATGGATATCGCTGAGAATATTTTCCGACCATAA	T/C	GTAAGCAACCAAGCATAAAAAAGAACGTGCAAGAATACGGGATTCACTTC	T	0.934	C	0.993	AH003207	0	98.5037	0	98.5037	MATCH	Scaffold_2	7936915	7944584	UniRef100_A0A0J8CG80 Uncharacterized protein n=1 Tax=Beta vulgaris subsp. vulgaris RepID=A0A0J8CG80_BETVU	1e-111	91.16	UniRef100_UPI00053FE576 PREDICTED: adenine phosphoribosyltransferase 3 n=1 Tax=Vitis vinifera RepID=UPI00053FE576	1e-107	AT4G22570.1 | Symbols: APT3 | adenine phosphoribosyl transferase 3 | chr4:11882310-11885250 REVERSE LENGTH=183	2e-97	81.46	GO:0006168	adenine_salvage	GO:0003999	adenine_phosphoribosyltransferase_activity
TR6019|c3_g2_i12	1423	1144	ATCTTGTTTGGATGGGGTATATTATGTGTTCCAACACAAAGTGACATCTC	C/T	GACCTGATGGCATTAGAGAGTTGAGATGAAGAAGCAGAAACAGGAAGCAG	C	0.954	T	0.906	AH022473	0	94.7454	0	94.7454	MATCH	Scaffold_15	8967827	8972783	UniRef100_A0A0J8BUX7 Uncharacterized protein n=2 Tax=Beta vulgaris subsp. vulgaris RepID=A0A0J8BUX7_BETVU	8e-175	86.48	UniRef100_UPI00046DFD0C PREDICTED: probable protein phosphatase 2C 26 n=1 Tax=Prunus mume RepID=UPI00046DFD0C	2e-141	AT2G30170.1 | Symbols: | Protein phosphatase 2C family protein | chr2:12879802-12881474 REVERSE LENGTH=298	4e-125	65.63	GO:0006364 GO:0009657 GO:0010027 GO:0010155 GO:0010207 GO:0035970 GO:0046777 GO:0071482	rRNA_processing plastid_organization thylakoid_membrane_organization regulation_of_proton_transport photosystem_II_assembly peptidyl-threonine_dephosphorylation protein_autophosphorylation cellular_response_to_light_stimulus
TR6026|c3_g4_i1	1138	274	AGAAAGTTGGTTAAGAAGATGGTGCGGAAACAACCTGCTATTGTGAACAA	A/G	GAAATCCCACAACCTTCAGAAAAGTACAATACACCTGAAGAAGCATTTAA	A	0.956	G	0.997	AH022543	0	97.1078	0	97.1078	MATCH	Scaffold_15	11313666	11321084	UniRef100_A0A0J8BZ53 Uncharacterized protein n=1 Tax=Beta vulgaris subsp. vulgaris RepID=A0A0J8BZ53_BETVU	1e-88	71.13	UniRef100_UPI00052E8896 PREDICTED: uncharacterized protein LOC104602448 n=1 Tax=Nelumbo nucifera RepID=UPI00052E8896	3e-59	AT2G32910.1 | Symbols: | DCD (Development and Cell Death) domain protein | chr2:13959685-13961989 FORWARD LENGTH=691	6e-29	40.44	GO:0008150	biological_process	GO:0003674	molecular_function
TR7500|c3_g1_i5	1135	615	AAATGGTTCCATACGCTTCAGCTCAGAGATAAGCAGACCTGAAAACAAAG	G/A	GCTTTCAGGTGCTTTGGATCTTTTGGTGGAAGCAAAAAAAAGAAATTGAT	G	0.993	A	0.94	AH008704	0	95.8777	0	96.2712	MATCH	Scaffold_5	4515391	4522158	UniRef100_A0A0J8D1W8 Uncharacterized protein n=2 Tax=Beta vulgaris subsp. vulgaris RepID=A0A0J8D1W8_BETVU	4e-102	56.82	UniRef100_UPI0002C31187 PREDICTED: thylakoid lumenal 29 kDa protein, chloroplastic n=1 Tax=Fragaria vesca subsp. vesca RepID=UPI0002C31187	3e-85	AT4G09010.1 | Symbols: APX4, TL29 | ascorbate peroxidase 4 | chr4:5777502-5779338 REVERSE LENGTH=349	3e-56	53.02	GO:0006098 GO:0006364 GO:0009637 GO:0010103 GO:0010114 GO:0010218 GO:0015979 GO:0015995 GO:0019252 GO:0019288 GO:0019684 GO:0019760	pentose-phosphate_shunt rRNA_processing response_to_blue_light stomatal_complex_morphogenesis response_to_red_light response_to_far_red_light photosynthesis chlorophyll_biosynthetic_process starch_biosynthetic_process isopentenyl_diphosphate_biosynthetic_process,_methylerythritol_4-phosphate_pathway photosynthesis,_light_reaction glucosinolate_metabolic_process	GO:0004601 GO:0005515	peroxidase_activity protein_binding
TR7532|c3_g1_i13	2654	2293	GTTGCTCGTACTTTAACGAGTCGCTCCAGTCTCCACAATGGCTAGTCTAC	T/A	TTGCTCAAATTATTCGGCCTCACCACTACTCACCTAACCCAGATACGCGT	T	0.996	A	1	AH002377	0	96.0239	0	96.1829	MATCH	Scaffold_1	36974768	36992992	UniRef100_A0A0J8EE39 Uncharacterized protein n=1 Tax=Beta vulgaris subsp. vulgaris RepID=A0A0J8EE39_BETVU	0	91.26	UniRef100_UPI00057B25E3 PREDICTED: Niemann-Pick C1 protein n=1 Tax=Populus euphratica RepID=UPI00057B25E3	0	AT4G38350.2 | Symbols: | Patched family protein | chr4:17958324-17966846 REVERSE LENGTH=1297	0	79.53			GO:0008158	hedgehog_receptor_activity
TR7836|c0_g1_i5	1226	392	CTCCAACAACAAAACCACAATTCATCAAAATGTGTTTCAACTTCTTATTC	T/G	TCATAAAAGTCGGTTTTATAATTTGTTAGATACGGCGTTTTTTTCGAAGT	T	0.972	G	1	AH006327	0	98.0874	0	98.6339	MATCH	Scaffold_3	27865193	27865558	UniRef100_A0A0K9QPQ4 Uncharacterized protein n=1 Tax=Spinacia oleracea RepID=A0A0K9QPQ4_SPIOL	5e-74	62.12	UniRef100_UPI00053C1CD8 PREDICTED: ribosomal protein S11, mitochondrial n=1 Tax=Tarenaya hassleriana RepID=UPI00053C1CD8	1e-47	AT1G31817.1 | Symbols: NFD3 | Ribosomal L18p/L5e family protein | chr1:11414932-11416356 REVERSE LENGTH=314	8e-41	48.28	GO:0006354 GO:0006412 GO:0009220	DNA-templated_transcription,_elongation translation pyrimidine_ribonucleotide_biosynthetic_process	GO:0003735	structural_constituent_of_ribosome
TR9069|c5_g2_i3	1117	1032	CCCCTACCTGGGTACGGCATCGCCACCACGTGACGGTGTTTGTTGCGGCC	C/T	GAATTTTCCATTTGTTATGGCCGGAATTAAGATCAAATGAAAAGAATGGT	C	0.931	T	0.98	AH022471	0	94.9229	0	94.9229	MATCH	Scaffold_15	8947970	8954036	UniRef100_A0A0J8BZL1 Uncharacterized protein n=2 Tax=Beta vulgaris subsp. vulgaris RepID=A0A0J8BZL1_BETVU	4e-150	66.67	UniRef100_UPI0002C325D8 PREDICTED: UDP-glycosyltransferase 87A1-like n=1 Tax=Fragaria vesca subsp. vesca RepID=UPI0002C325D8	6e-115	AT2G30150.1 | Symbols: | UDP-Glycosyltransferase superfamily protein | chr2:12874706-12876122 FORWARD LENGTH=440	2e-95	49.55			GO:0008194 GO:0016757 GO:0016758	UDP-glycosyltransferase_activity transferase_activity,_transferring_glycosyl_groups transferase_activity,_transferring_hexosyl_groups
TR9764|c1_g1_i1	1521	646	TTATTCACACAATATCCATCAGGGAATGTGTCATCAGCAAAACATATCTT	T/C	GCGTCAACTGGAACTGCAGGATAGAGTCTGAGAGTCTCTGTCAATGCAGC	T	0.925	C	0.993	AH022147	0	97.0793	0	97.2067	MATCH	Scaffold_15	4184415	4190299	UniRef100_A0A0K9QY77 Uncharacterized protein n=1 Tax=Spinacia oleracea RepID=A0A0K9QY77_SPIOL	0	83.1	UniRef100_UPI00057AF0A0 PREDICTED: cytochrome P450 704C1-like isoform X1 n=1 Tax=Populus euphratica RepID=UPI00057AF0A0	0	AT2G45510.1 | Symbols: CYP704A2 | cytochrome P450, family 704, subfamily A, polypeptide 2 | chr2:18753085-18754944 FORWARD LENGTH=511	9e-169	57.45			GO:0019825	oxygen_binding
TR9764|c1_g1_i1	1521	961	AAATACTTCAAATCATCGGTGCCCACATCCAAGAATCTCGACAAGATGTC	A/G	TCTTTTTTTAGTAAAGAATCGTTTTGTGGACTTTTCATTGCTTCGACTTT	A	0.929	G	0.988	AH022147	0	97.0793	0	97.2067	MATCH	Scaffold_15	4184415	4190299	UniRef100_A0A0K9QY77 Uncharacterized protein n=1 Tax=Spinacia oleracea RepID=A0A0K9QY77_SPIOL	0	83.1	UniRef100_UPI00057AF0A0 PREDICTED: cytochrome P450 704C1-like isoform X1 n=1 Tax=Populus euphratica RepID=UPI00057AF0A0	0	AT2G45510.1 | Symbols: CYP704A2 | cytochrome P450, family 704, subfamily A, polypeptide 2 | chr2:18753085-18754944 FORWARD LENGTH=511	9e-169	57.45			GO:0019825	oxygen_binding
TR9764|c1_g1_i1	1521	1042	CTTTTCATTGCTTCGACTTTGTTCTTGATCAACTTGTAAACAAAATCATC	A/G	ACAATTTTGATGTTCCTCTTAAGCTCTGCCTCGGAACCAATATTGAGAAA	A	0.92	G	0.997	AH022147	0	97.0793	0	97.2067	MATCH	Scaffold_15	4184415	4190299	UniRef100_A0A0K9QY77 Uncharacterized protein n=1 Tax=Spinacia oleracea RepID=A0A0K9QY77_SPIOL	0	83.1	UniRef100_UPI00057AF0A0 PREDICTED: cytochrome P450 704C1-like isoform X1 n=1 Tax=Populus euphratica RepID=UPI00057AF0A0	0	AT2G45510.1 | Symbols: CYP704A2 | cytochrome P450, family 704, subfamily A, polypeptide 2 | chr2:18753085-18754944 FORWARD LENGTH=511	9e-169	57.45			GO:0019825	oxygen_binding
TR10015|c0_g5_i1	494	92	GTTCGGATAGCATCTGAAGTTGATTAAGCTCCGGAGATAAGCCATCAAGG	A/T	AAGCATTATTGTCTAGTAGAAGAATTGACAGCGAAAGGGTATTCCCAAGG	A	0.932	T	0.995	AH022452	NA	NA	NA	NA	NA	Scaffold_15	8510767	8515390	UniRef100_A0A0K9R380 Uncharacterized protein n=1 Tax=Spinacia oleracea RepID=A0A0K9R380_SPIOL	7e-66	79.04	UniRef100_UPI0005111248 PREDICTED: probable inactive receptor-like protein kinase At3g56050 n=1 Tax=Pyrus x bretschneideri RepID=UPI0005111248	2e-53	AT5G07150.1 | Symbols: | Leucine-rich repeat protein kinase family protein | chr5:2215820-2217983 FORWARD LENGTH=553	7e-37	59.82
TR10615|c0_g2_i5	2681	2578	ACAATCTTGGATGCTATTAGAGGAGCTGTTGGTGAAAACAGTCAAGTAAT	A/C	TTCGAAGAGATGCCATCACCTGATACCTTGGCAAGAGGAGATTTTGATGT	A	0.944	C	0.975	AH022672	0	98.152	0	98.5075	MATCH	Scaffold_15	15416041	15433905	UniRef100_A0A0J8BYP9 Uncharacterized protein n=3 Tax=Beta vulgaris subsp. vulgaris RepID=A0A0J8BYP9_BETVU	0	89.3	UniRef100_UPI00032A93BC PREDICTED: lysosomal beta glucosidase-like n=1 Tax=Cicer arietinum RepID=UPI00032A93BC	0	AT3G47000.1 | Symbols: | Glycosyl hydrolase family protein | chr3:17313811-17316539 REVERSE LENGTH=608	0	74.26	GO:0005975	carbohydrate_metabolic_process	GO:0004553	hydrolase_activity,_hydrolyzing_O-glycosyl_compounds
TR10686|c0_g1_i1	787	647	TATTAGTGTTATGGCCGGTTGTAATGGCTACTTTTATTTATGTTCCTTGT	T/A	ATATGCACTTGTTGTATGGTTGAATAAACCTGCTTATAATATTACACTTT	T	0.914	A	0.983	AH018696	0	92.5234	0	92.5234	MATCH	Scaffold_12	7987881	7988438	UniRef100_A0A0J8ET56 Uncharacterized protein n=1 Tax=Beta vulgaris subsp. vulgaris RepID=A0A0J8ET56_BETVU	3e-42	52.78	UniRef100_A0A0B6VQJ3 Photoconvertible water-soluble chlorophyll-binding protein 1 n=1 Tax=Chenopodium ficifolium RepID=A0A0B6VQJ3_9CARY	5e-24	No informative hit E<10-6	NA	NA	NA	NA	NA	NA
TR10689|c2_g1_i1	1084	260	TTGTAGATTTGTGATGATCAAAACAATGCCCATATAATTCAAATGAAGGA	A/T	CACTAACACCGGTTTCAGACTACTAAACCTCAAGCTTTTTTAGGAATAGA	A	0.998	T	0.991	AH016807	2e-164	96.8208	4e-164	96.5616	MATCH	Scaffold_11	4693751	4695302	UniRef100_I2FHV0 Putative glutathione S-transferase n=1 Tax=Cyclamen persicum x Cyclamen purpurascens RepID=I2FHV0_9ERIC	2e-124	79.45	UniRef100_UPI0005202FAD PREDICTED: glutathione S-transferase-like n=1 Tax=Nicotiana sylvestris RepID=UPI0005202FAD	5e-124	AT3G03190.1 | Symbols: ATGSTF11, ATGSTF6, GSTF11 | glutathione S-transferase F11 | chr3:735071-735877 FORWARD LENGTH=214	8e-61	46.19	GO:0006098 GO:0006979 GO:0009407 GO:0019252 GO:0019288 GO:0019760 GO:0019761	pentose-phosphate_shunt response_to_oxidative_stress toxin_catabolic_process starch_biosynthetic_process isopentenyl_diphosphate_biosynthetic_process,_methylerythritol_4-phosphate_pathway glucosinolate_metabolic_process glucosinolate_biosynthetic_process	GO:0004364	glutathione_transferase_activity
TR10689|c2_g1_i1	1084	386	TCACTGACTCGCCCCTACAAAGATATTGTTCGGATTCGCCTGTACTTAAG	G/T	CTTTTTAGGAAGAGAAGAATTCTGCATCTCAACAACCTTCTTCCATGACT	G	0.998	T	0.993	AH016807	2e-164	96.8208	4e-164	96.5616	MATCH	Scaffold_11	4693751	4695302	UniRef100_I2FHV0 Putative glutathione S-transferase n=1 Tax=Cyclamen persicum x Cyclamen purpurascens RepID=I2FHV0_9ERIC	2e-124	79.45	UniRef100_UPI0005202FAD PREDICTED: glutathione S-transferase-like n=1 Tax=Nicotiana sylvestris RepID=UPI0005202FAD	5e-124	AT3G03190.1 | Symbols: ATGSTF11, ATGSTF6, GSTF11 | glutathione S-transferase F11 | chr3:735071-735877 FORWARD LENGTH=214	8e-61	46.19	GO:0006098 GO:0006979 GO:0009407 GO:0019252 GO:0019288 GO:0019760 GO:0019761	pentose-phosphate_shunt response_to_oxidative_stress toxin_catabolic_process starch_biosynthetic_process isopentenyl_diphosphate_biosynthetic_process,_methylerythritol_4-phosphate_pathway glucosinolate_metabolic_process glucosinolate_biosynthetic_process	GO:0004364	glutathione_transferase_activity
TR10689|c2_g1_i1	1084	681	TCTTTGTTCTGCTTAATTAGGCCTTCGTCTTGCTTGATGTTCATACGAGG	G/C	GCAAATGCTAGCTGAAAAACGAGGACCCCTGATGGAGGATTAAAGCTCTG	G	0.996	C	1	AH016807	2e-164	96.8208	4e-164	96.5616	MATCH	Scaffold_11	4693751	4695302	UniRef100_I2FHV0 Putative glutathione S-transferase n=1 Tax=Cyclamen persicum x Cyclamen purpurascens RepID=I2FHV0_9ERIC	2e-124	79.45	UniRef100_UPI0005202FAD PREDICTED: glutathione S-transferase-like n=1 Tax=Nicotiana sylvestris RepID=UPI0005202FAD	5e-124	AT3G03190.1 | Symbols: ATGSTF11, ATGSTF6, GSTF11 | glutathione S-transferase F11 | chr3:735071-735877 FORWARD LENGTH=214	8e-61	46.19	GO:0006098 GO:0006979 GO:0009407 GO:0019252 GO:0019288 GO:0019760 GO:0019761	pentose-phosphate_shunt response_to_oxidative_stress toxin_catabolic_process starch_biosynthetic_process isopentenyl_diphosphate_biosynthetic_process,_methylerythritol_4-phosphate_pathway glucosinolate_metabolic_process glucosinolate_biosynthetic_process	GO:0004364	glutathione_transferase_activity
TR10689|c2_g1_i1	1084	702	CCTTCGTCTTGCTTGATGTTCATACGAGGGGCAAATGCTAGCTGAAAAAC	G/A	AGGACCCCTGATGGAGGATTAAAGCTCTGGCTTTCTGCCTCAATCCACTG	G	0.999	A	1	AH016807	2e-164	96.8208	4e-164	96.5616	MATCH	Scaffold_11	4693751	4695302	UniRef100_I2FHV0 Putative glutathione S-transferase n=1 Tax=Cyclamen persicum x Cyclamen purpurascens RepID=I2FHV0_9ERIC	2e-124	79.45	UniRef100_UPI0005202FAD PREDICTED: glutathione S-transferase-like n=1 Tax=Nicotiana sylvestris RepID=UPI0005202FAD	5e-124	AT3G03190.1 | Symbols: ATGSTF11, ATGSTF6, GSTF11 | glutathione S-transferase F11 | chr3:735071-735877 FORWARD LENGTH=214	8e-61	46.19	GO:0006098 GO:0006979 GO:0009407 GO:0019252 GO:0019288 GO:0019760 GO:0019761	pentose-phosphate_shunt response_to_oxidative_stress toxin_catabolic_process starch_biosynthetic_process isopentenyl_diphosphate_biosynthetic_process,_methylerythritol_4-phosphate_pathway glucosinolate_metabolic_process glucosinolate_biosynthetic_process	GO:0004364	glutathione_transferase_activity
TR12247|c3_g2_i5	900	723	AGAGAAGCAGTTGAAGTAGAGCCCATTTTGGACGCACTTCCTAAGCTAGA	G/A	CAATACATTTACTGTTCCTCAGCTGGTGTCTACCTTAAATCAGATCTCAT	G	0.995	A	0.991	AH007403	0	94.6822	0	95.318	MATCH	Scaffold_4	16725844	16735194	UniRef100_A0A0J8CQA7 Uncharacterized protein n=1 Tax=Beta vulgaris subsp. vulgaris RepID=A0A0J8CQA7_BETVU	2e-132	91.32	UniRef100_UPI000581297B PREDICTED: chloroplast stem-loop binding protein of 41 kDa b, chloroplastic n=1 Tax=Sesamum indicum RepID=UPI000581297B	9e-117	AT1G09340.1 | Symbols: CRB, CSP41B, HIP1.3 | chloroplast RNA binding | chr1:3015473-3018035 FORWARD LENGTH=378	7e-116	78.24	GO:0000165 GO:0005996 GO:0006098 GO:0006364 GO:0006612 GO:0006636 GO:0007623 GO:0009409 GO:0009595 GO:0009611 GO:0009637 GO:0009657 GO:0009658 GO:0009697 GO:0009814 GO:0009853 GO:0009862 GO:0009867 GO:0009902 GO:0009965 GO:0010027 GO:0010114 GO:0010200 GO:0010207 GO:0010218 GO:0010310 GO:0010363 GO:0015995 GO:0016117 GO:0018119 GO:0019288 GO:0019684 GO:0030154 GO:0031348 GO:0032544 GO:0034660 GO:…	MAPK_cascade monosaccharide_metabolic_process pentose-phosphate_shunt rRNA_processing protein_targeting_to_membrane unsaturated_fatty_acid_biosynthetic_process circadian_rhythm response_to_cold detection_of_biotic_stimulus response_to_wounding response_to_blue_light plastid_organization chloroplast_organization salicylic_acid_biosynthetic_process defense_response,_incompatible_interaction photore…	GO:0003723 GO:0005515	RNA_binding protein_binding
TR12480|c4_g1_i2	1082	556	CTTTACTCAAGGGATGTTTAGAGTCTATAACTGTTTTAAGCTTTCCCTCC	C/T	TAACCAGATTCACAATATAGTCAAAGTTCTCTGTCTTTGGAATCATAAGT	C	0.936	T	0.993	AH022209	0	94.5415	0	94.4849	MATCH	Scaffold_15	4874931	4878798	UniRef100_A0A0J8E1V4 Uncharacterized protein n=1 Tax=Beta vulgaris subsp. vulgaris RepID=A0A0J8E1V4_BETVU	1e-130	87.32	UniRef100_Q8H0M1 Quinone-oxidoreductase homolog, chloroplastic n=2 Tax=Spinacia oleracea RepID=QORH_SPIOL	3e-127	AT4G13010.1 | Symbols: | Oxidoreductase, zinc-binding dehydrogenase family protein | chr4:7600682-7602567 FORWARD LENGTH=329	9e-109	76.06			GO:0008270	zinc_ion_binding
TR13576|c0_g1_i5	1256	865	AGGCTCCGGTACATACTCTCGTGAGTACAAATGCATTTGTGACCGCGAAA	T/G	TGTAGGTGTCGGCTGTGAATAAGAAGGGACCGAAGAGTTGATGGTCGGGA	T	0.993	G	1	AH022183	0	90.2727	0	91.2571	MATCH	Scaffold_15	4600978	4609208	UniRef100_A0A0J8BXY1 Uncharacterized protein n=1 Tax=Beta vulgaris subsp. vulgaris RepID=A0A0J8BXY1_BETVU	2e-35	47.76	UniRef100_UPI00053F96D1 PREDICTED: homeobox protein LUMINIDEPENDENS isoform X1 n=1 Tax=Beta vulgaris subsp. vulgaris RepID=UPI00053F96D1	5e-35	No informative hit E<10-6	NA	NA	NA	NA	NA	NA
TR13576|c0_g1_i5	1256	913	AAGTGTAGGTGTCGGCTGTGAATAAGAAGGGACCGAAGAGTTGATGGTCG	G/C	GAGATTATGGTTTACGGTAGGGGGAAGATAAGCAGGGTGAGACTCATGTA	G	0.984	C	1	AH022183	0	90.2727	0	91.2571	MATCH	Scaffold_15	4600978	4609208	UniRef100_A0A0J8BXY1 Uncharacterized protein n=1 Tax=Beta vulgaris subsp. vulgaris RepID=A0A0J8BXY1_BETVU	2e-35	47.76	UniRef100_UPI00053F96D1 PREDICTED: homeobox protein LUMINIDEPENDENS isoform X1 n=1 Tax=Beta vulgaris subsp. vulgaris RepID=UPI00053F96D1	5e-35	No informative hit E<10-6	NA	NA	NA	NA	NA	NA
TR14128|c3_g1_i4	911	698	TGGATCATATACCTGAAGCAAAGACTGAACCCACCGAGTCTACCTCCCAA	A/T	GTACAACAAATGATCCGCCTGTTGTGACCGAGCAGCGCAAACCAGTCGAC	A	1	T	0.906	AH017763	0	97.3713	0	96.0037	MATCH	Scaffold_11	19906125	19908761	UniRef100_A0A0J8CE48 Uncharacterized protein n=2 Tax=Beta vulgaris subsp. vulgaris RepID=A0A0J8CE48_BETVU	1e-85	74.77	UniRef100_UPI00046DB668 PREDICTED: tether containing UBX domain for GLUT4 n=1 Tax=Prunus mume RepID=UPI00046DB668	3e-70	AT3G27310.1 | Symbols: PUX1 | plant UBX domain-containing protein 1 | chr3:10087360-10089077 REVERSE LENGTH=251	5e-70	56.8	GO:0035265 GO:0043241	organ_growth protein_complex_disassembly
TR14242|c0_g2_i5	1118	951	GCCCTAAAATTCCTCCATTGATCTTCATTTTTTGCTCTTCCTCTTTCCCA	T/C	CATCAAAACTTTGATGGGTTTCTATGGAGTTTATGGGTTCTTCAATCTTG	T	0.903	C	1	AH021818	8e-153	90.3002	0	92.1844	MATCH	Scaffold_15	1152140	1152964	UniRef100_A0A0J8C3F9 Uncharacterized protein n=1 Tax=Beta vulgaris subsp. vulgaris RepID=A0A0J8C3F9_BETVU	1e-43	93.51	UniRef100_UPI00052ECA7A PREDICTED: uncharacterized protein LOC104607675 n=1 Tax=Nelumbo nucifera RepID=UPI00052ECA7A	9e-28	AT3G52740.1 | Symbols: | unknown protein; BEST Arabidopsis thaliana protein match is: unknown protein (TAIR:AT3G44450.1); Has 65 Blast hits to 65 proteins in 13 species: Archae - 0; Bacteria - 0; Metazoa - 0; Fungi - 0; Plants - 65; Viruses - 0; Other Eukaryotes - 0 (source: NCBI BLink). | chr3:19546446-19546868 REVERSE LENGTH=140	5e-25	49.44	GO:0009744 GO:0009813 GO:0010224 GO:0080167	response_to_sucrose flavonoid_biosynthetic_process response_to_UV-B response_to_karrikin	GO:0003674	molecular_function
TR15241|c0_g1_i1	1866	1277	AGGCAGCGCAAGTGCAGCTGTCTCAGCAGCCGCAGCAGCAGCATCAGCAA	A/C	AACAACAACAGCAACAACAACAACCGTTGTTTCCTAAGCAGTCCACAGTT	A	0.92	C	0.998	AH022319	0	94.714	0	94.9312	MATCH	Scaffold_15	6306847	6310657	UniRef100_B5QTD2 ABA-responsive element binding protein 1 n=1 Tax=Beta vulgaris subsp. vulgaris RepID=B5QTD2_BETVU	2e-173	79.75	UniRef100_B5QTD2 ABA-responsive element binding protein 1 n=1 Tax=Beta vulgaris subsp. vulgaris RepID=B5QTD2_BETVU	2e-173	AT1G45249.1 | Symbols: ABF2, AREB1, ATAREB1 | abscisic acid responsive elements-binding factor 2 | chr1:17165420-17167415 REVERSE LENGTH=416	3e-93	50.67	GO:0009414 GO:0009651 GO:0009737 GO:0009738 GO:0010255 GO:0045893	response_to_water_deprivation response_to_salt_stress response_to_abscisic_acid abscisic_acid-activated_signaling_pathway glucose_mediated_signaling_pathway positive_regulation_of_transcription,_DNA-templated	GO:0003677 GO:0003700 GO:0005515	DNA_binding sequence-specific_DNA_binding_transcription_factor_activity protein_binding
TR15319|c1_g1_i3	2999	2236	GCCGAAAGAGCAGCTAAGAACCTCTTTGAATTAGAACCCGAGAATTGTGT	T/C	CCCTACATTTTGCTTGCTAATATATACTCGTCAGCTTGTAGATGGAAAGA	T	0.905	C	1	AH022605	0	96.0784	0	96.0784	MATCH	Scaffold_15	13403199	13406514	UniRef100_UPI00054001F8 PREDICTED: pentatricopeptide repeat-containing protein At2g03880, mitochondrial isoform X1 n=2 Tax=Beta vulgaris subsp. vulgaris RepID=UPI00054001F8	0	72.1	UniRef100_UPI00054001F8 PREDICTED: pentatricopeptide repeat-containing protein At2g03880, mitochondrial isoform X1 n=2 Tax=Beta vulgaris subsp. vulgaris RepID=UPI00054001F8	0	AT3G61170.1 | Symbols: | Tetratricopeptide repeat (TPR)-like superfamily protein | chr3:22638691-22641237 REVERSE LENGTH=783	0	51.97	GO:0008150	biological_process
TR15348|c1_g3_i3	3012	2584	AATTTAATGCTACTTCAAGACCTCAAAATCCTTCCTGAACAGCAAAAACG	T/C	AGAAAATTTAGGAGGGTTTTACTAAGATTTGAAAAATGTGTGATATTCGG	T	0.977	C	0.976	AH022551	0	93.2964	0	93.2964	MATCH	Scaffold_15	11701193	11706603	UniRef100_A0A0J8EQE4 Uncharacterized protein n=1 Tax=Beta vulgaris subsp. vulgaris RepID=A0A0J8EQE4_BETVU	0	67.3	UniRef100_W9RU61 Telomere repeat-binding protein 5 n=1 Tax=Morus notabilis RepID=W9RU61_9ROSA	2e-175	AT3G46590.1 | Symbols: TRFL1, ATTRP2, TRP2 | TRF-like 1 | chr3:17153642-17155946 FORWARD LENGTH=552	7e-107	42.59	GO:0009723 GO:0009737 GO:0009739 GO:0009751 GO:0009753 GO:0046686	response_to_ethylene response_to_abscisic_acid response_to_gibberellin response_to_salicylic_acid response_to_jasmonic_acid response_to_cadmium_ion	GO:0003677 GO:0005515 GO:0008301 GO:0042162	DNA_binding protein_binding DNA_binding,_bending telomeric_DNA_binding
TR15348|c1_g3_i3	3012	2648	GGGTTTTACTAAGATTTGAAAAATGTGTGATATTCGGAAGAATTTTTCTT	C/T	ACAACCCAGAAGAACAAATTCACAAAATTCTTCACGTTTTCCAATTTCTA	C	0.975	T	1	AH022551	0	93.2964	0	93.2964	MATCH	Scaffold_15	11701193	11706603	UniRef100_A0A0J8EQE4 Uncharacterized protein n=1 Tax=Beta vulgaris subsp. vulgaris RepID=A0A0J8EQE4_BETVU	0	67.3	UniRef100_W9RU61 Telomere repeat-binding protein 5 n=1 Tax=Morus notabilis RepID=W9RU61_9ROSA	2e-175	AT3G46590.1 | Symbols: TRFL1, ATTRP2, TRP2 | TRF-like 1 | chr3:17153642-17155946 FORWARD LENGTH=552	7e-107	42.59	GO:0009723 GO:0009737 GO:0009739 GO:0009751 GO:0009753 GO:0046686	response_to_ethylene response_to_abscisic_acid response_to_gibberellin response_to_salicylic_acid response_to_jasmonic_acid response_to_cadmium_ion	GO:0003677 GO:0005515 GO:0008301 GO:0042162	DNA_binding protein_binding DNA_binding,_bending telomeric_DNA_binding
TR16349|c2_g1_i3	1658	315	TCCAAAGGATATTTGATAGCTACCGACGTATACAAGTAAGGCTGCTACAG	A/C	AACTAATGGGAGCCCGCCAAGAAACTTGTAGTAAGCCGCAAGAAGAAACA	A	0.944	C	0.992	AH022586	0	95.3892	0	95.3892	MATCH	Scaffold_15	12732476	12741673	UniRef100_A0A0K9RL08 Uncharacterized protein n=1 Tax=Spinacia oleracea RepID=A0A0K9RL08_SPIOL	0	83.88	UniRef100_W9S502 D-xylose-proton symporter-like 3 n=1 Tax=Morus notabilis RepID=W9S502_9ROSA	0	AT5G59250.1 | Symbols: | Major facilitator superfamily protein | chr5:23903958-23906853 FORWARD LENGTH=558	0	71.51	GO:0019684	photosynthesis,_light_reaction	GO:0005351 GO:0015144	sugar:proton_symporter_activity carbohydrate_transmembrane_transporter_activity
TR16523|c2_g1_i4	1991	1825	CTTCCAATGGCTTTTTCCCCTCGTGGGGTTTTTTATGCCGGCGGTTTTGG	G/A	CTCCCAAGTTTTATTTTCTTATTGTCTTCAATAAAATTTCCTAATTCAAA	G	0.989	A	0.984	AH013570	0	92.8818	0	93.1535	MATCH	Scaffold_8	12075631	12077712	UniRef100_A0A0K9RBQ7 Glycosyltransferase n=1 Tax=Spinacia oleracea RepID=A0A0K9RBQ7_SPIOL	0	71.49	UniRef100_A0A0K9RBQ7 Glycosyltransferase n=1 Tax=Spinacia oleracea RepID=A0A0K9RBQ7_SPIOL	0	AT4G34131.1 | Symbols: UGT73B3 | UDP-glucosyl transferase 73B3 | chr4:16343268-16344713 REVERSE LENGTH=481	5e-123	41.27	GO:0051707	response_to_other_organism	GO:0008194 GO:0016758 GO:0035251 GO:0080043	UDP-glycosyltransferase_activity transferase_activity,_transferring_hexosyl_groups UDP-glucosyltransferase_activity quercetin_3-O-glucosyltransferase_activity
TR17279|c0_g3_i9	2069	1903	CCAATATCAGTGTTTTTGTGCAAAAAGCTAAGCCCTTGTTTGGAAGGCAC	T/A	CTGTTTTTTTGCATGTTGATAGCAAGAATGGATACTATATTATGTACAAG	T	0.995	A	0.969	AH022498	0	99.4475	0	99.4475	MATCH	Scaffold_15	9659444	9660212	UniRef100_UPI00053FEABA PREDICTED: uncharacterized protein LOC104900135 isoform X2 n=1 Tax=Beta vulgaris subsp. vulgaris RepID=UPI00053FEABA	4e-108	70.1	UniRef100_UPI00053FEABA PREDICTED: uncharacterized protein LOC104900135 isoform X2 n=1 Tax=Beta vulgaris subsp. vulgaris RepID=UPI00053FEABA	4e-108	AT5G59350.1 | Symbols: | unknown protein; FUNCTIONS IN: molecular_function unknown; INVOLVED IN: biological_process unknown; LOCATED IN: endomembrane system; EXPRESSED IN: 23 plant structures; EXPRESSED DURING: 13 growth stages; Has 1807 Blast hits to 1807 proteins in 277 species: Archae - 0; Bacteria - 0; Metazoa - 736; Fungi - 347; Plants - 385; Viruses - 0; Other Eukaryotes - 339 (source: NCBI…	5e-21	42.74	GO:0008150	biological_process	GO:0003674	molecular_function
TR17312|c0_g1_i2	714	437	GACCATTGAACTTGATATACATTTTACATAAGATTGATAATTTCGATTGC	A/G	GCAGAAAGAAACATCTGGTAAGAGAACACCAAGATCTTTGAATAGTTTTG	A	0.978	G	0.903	AH022308	NA	NA	NA	NA	NA	Scaffold_15	6111755	6121642	No hit E<10-10	NA	NA	No informative hit E<10-10	NA	No informative hit E<10-6	NA	NA	NA	NA	NA	NA
TR18006|c0_g2_i3	2126	1975	CAAAAACAACCTCGATGTGTAGCATCACTAATAAAGGTAAGGTTGCGTAC	G/A	TCTGACCCTCAAAACCCCACCCTACCCTACCTTAGGTGGGAGCCACTAAA	G	0.992	A	0.914	AH002853	0	97.15	0	97.3177	MATCH	Scaffold_2	3681687	3684627	UniRef100_A0A0J8CFH4 Uncharacterized protein n=1 Tax=Beta vulgaris subsp. vulgaris RepID=A0A0J8CFH4_BETVU	0	71.33	UniRef100_UPI00046DE232 PREDICTED: putative glycosyltransferase 5 n=1 Tax=Prunus mume RepID=UPI00046DE232	0	AT1G74380.1 | Symbols: XXT5 | xyloglucan xylosyltransferase 5 | chr1:27959848-27961221 FORWARD LENGTH=457	0	68.8	GO:0006007 GO:0010411 GO:0048767	glucose_catabolic_process xyloglucan_metabolic_process root_hair_elongation	GO:0005515 GO:0016740 GO:0016757 GO:0033843	protein_binding transferase_activity transferase_activity,_transferring_glycosyl_groups xyloglucan_6-xylosyltransferase_activity
TR18046|c2_g1_i2	1063	209	GGCTCAGCCATGACCCCTCTTTTCACCATCCTATACCGCCACTCGTTCAA	T/C	CTATCTGTGGCCTCGGCATACCTTTTCTTTCCCGTCTCATCCCTATTACC	T	0.995	C	1	AH022098	0	95.6943	0	95.6943	MATCH	Scaffold_15	3762861	3765312	UniRef100_A0A0K9QNR7 Beta-hexosaminidase n=1 Tax=Spinacia oleracea RepID=A0A0K9QNR7_SPIOL	0	80.43	UniRef100_A0A0K9QNR7 Beta-hexosaminidase n=1 Tax=Spinacia oleracea RepID=A0A0K9QNR7_SPIOL	0	AT1G05590.1 | Symbols: HEXO2, ATHEX3 | beta-hexosaminidase 2 | chr1:1669871-1671686 FORWARD LENGTH=580	7e-159	68.44			GO:0004553 GO:0004563 GO:0015929 GO:0035251	hydrolase_activity,_hydrolyzing_O-glycosyl_compounds beta-N-acetylhexosaminidase_activity hexosaminidase_activity UDP-glucosyltransferase_activity
TR18081|c0_g1_i2	1776	450	TTGTCGGATCTCCGTCAAATCAAACCCACGGGTCTACTAATCACAACACT	T/C	CTCCAAACCACGGGCAAAGCTCCGAACAATCTCGGATCCTTAAACGCAAC	T	0.979	C	0.959	AH022529	0	97.0356	0	97.0356	MATCH	Scaffold_15	10774638	10775899	UniRef100_A0A0K9R801 Uncharacterized protein n=1 Tax=Spinacia oleracea RepID=A0A0K9R801_SPIOL	3e-167	73.45	UniRef100_UPI00058177D9 PREDICTED: fasciclin-like arabinogalactan protein 4 n=1 Tax=Sesamum indicum RepID=UPI00058177D9	2e-123	AT3G46550.1 | Symbols: SOS5 | Fasciclin-like arabinogalactan family protein | chr3:17136612-17137874 REVERSE LENGTH=420	1e-97	49.51	GO:0007155 GO:0009651 GO:0009825	cell_adhesion response_to_salt_stress multidimensional_cell_growth	GO:0030247	polysaccharide_binding
TR18081|c0_g1_i2	1776	783	TCAATGCTGCTAGCTTCAGGGGTAGTTTCGGAATTTGAAGCAGACGAAGG	C/T	GGTGCTGGAATCACCCTTTTTATTCCTATTGATAAAGCCTTTGCAAATTT	C	0.919	T	0.913	AH022529	0	97.0356	0	97.0356	MATCH	Scaffold_15	10774638	10775899	UniRef100_A0A0K9R801 Uncharacterized protein n=1 Tax=Spinacia oleracea RepID=A0A0K9R801_SPIOL	3e-167	73.45	UniRef100_UPI00058177D9 PREDICTED: fasciclin-like arabinogalactan protein 4 n=1 Tax=Sesamum indicum RepID=UPI00058177D9	2e-123	AT3G46550.1 | Symbols: SOS5 | Fasciclin-like arabinogalactan family protein | chr3:17136612-17137874 REVERSE LENGTH=420	1e-97	49.51	GO:0007155 GO:0009651 GO:0009825	cell_adhesion response_to_salt_stress multidimensional_cell_growth	GO:0030247	polysaccharide_binding
TR18103|c1_g2_i1	1023	779	AGGCAGTGGACGCTGGTGGAAGTTCAGATAAGAACATTGATGAAATCATT	A/G	GTCGACTTGCATCCTTATAATCCTATTATTTATGCACTTTTGAGTGTTGG	A	0.948	G	0.957	AH016919	NA	NA	NA	NA	NA	Scaffold_11	9042671	9049075	UniRef100_A0A0J8CZT1 Glycosyltransferase n=1 Tax=Beta vulgaris subsp. vulgaris RepID=A0A0J8CZT1_BETVU	9e-135	73.98	UniRef100_A0A0J8CZT1 Glycosyltransferase n=1 Tax=Beta vulgaris subsp. vulgaris RepID=A0A0J8CZT1_BETVU	9e-135	AT1G05680.1 | Symbols: UGT74E2 | Uridine diphosphate glycosyltransferase 74E2 | chr1:1703196-1704639 REVERSE LENGTH=453	2e-82	49.58	GO:0009407 GO:0010016 GO:0010583 GO:0042631 GO:0070301 GO:0071215 GO:0071475 GO:0080024 GO:0080167	toxin_catabolic_process shoot_system_morphogenesis response_to_cyclopentenone cellular_response_to_water_deprivation cellular_response_to_hydrogen_peroxide cellular_response_to_abscisic_acid_stimulus cellular_hyperosmotic_salinity_response indolebutyric_acid_metabolic_process response_to_karrikin	GO:0008194 GO:0016757 GO:0016758 GO:0035251 GO:0052638	UDP-glycosyltransferase_activity transferase_activity,_transferring_glycosyl_groups transferase_activity,_transferring_hexosyl_groups UDP-glucosyltransferase_activity indole-3-butyrate_beta-glucosyltransferase_activity
TR18103|c1_g2_i1	1023	780	GGCAGTGGACGCTGGTGGAAGTTCAGATAAGAACATTGATGAAATCATTG	A/G	TCGACTTGCATCCTTATAATCCTATTATTTATGCACTTTTGAGTGTTGGG	A	0.947	G	0.996	AH016919	NA	NA	NA	NA	NA	Scaffold_11	9042671	9049075	UniRef100_A0A0J8CZT1 Glycosyltransferase n=1 Tax=Beta vulgaris subsp. vulgaris RepID=A0A0J8CZT1_BETVU	9e-135	73.98	UniRef100_A0A0J8CZT1 Glycosyltransferase n=1 Tax=Beta vulgaris subsp. vulgaris RepID=A0A0J8CZT1_BETVU	9e-135	AT1G05680.1 | Symbols: UGT74E2 | Uridine diphosphate glycosyltransferase 74E2 | chr1:1703196-1704639 REVERSE LENGTH=453	2e-82	49.58	GO:0009407 GO:0010016 GO:0010583 GO:0042631 GO:0070301 GO:0071215 GO:0071475 GO:0080024 GO:0080167	toxin_catabolic_process shoot_system_morphogenesis response_to_cyclopentenone cellular_response_to_water_deprivation cellular_response_to_hydrogen_peroxide cellular_response_to_abscisic_acid_stimulus cellular_hyperosmotic_salinity_response indolebutyric_acid_metabolic_process response_to_karrikin	GO:0008194 GO:0016757 GO:0016758 GO:0035251 GO:0052638	UDP-glycosyltransferase_activity transferase_activity,_transferring_glycosyl_groups transferase_activity,_transferring_hexosyl_groups UDP-glucosyltransferase_activity indole-3-butyrate_beta-glucosyltransferase_activity
TR18141|c2_g1_i8	1267	895	ATTATATTCTCTGCTTTTGGTTCCAAGTCAAAAAGGGCTGCTCCAGAATT	A/G	GACCAAGGTTATGGAAATGGAAATACAAATTCAAATCCGATCTATAGCAA	A	0.965	G	1	AH022708	0	95.5479	0	97.0284	MATCH	Scaffold_15	17020862	17032695	UniRef100_A0A0J8BYV1 Uncharacterized protein n=1 Tax=Beta vulgaris subsp. vulgaris RepID=A0A0J8BYV1_BETVU	4e-71	80.75	UniRef100_B9S365 Protein kinase, putative n=1 Tax=Ricinus communis RepID=B9S365_RICCO	2e-23	AT5G58940.1 | Symbols: CRCK1 | calmodulin-binding receptor-like cytoplasmic kinase 1 | chr5:23798659-23800716 FORWARD LENGTH=470	5e-18	54.67	GO:0009409 GO:0009627 GO:0009651 GO:0009697 GO:0009737 GO:0042542	response_to_cold systemic_acquired_resistance response_to_salt_stress salicylic_acid_biosynthetic_process response_to_abscisic_acid response_to_hydrogen_peroxide	GO:0004674 GO:0004683 GO:0005516 GO:0016301	protein_serine/threonine_kinase_activity calmodulin-dependent_protein_kinase_activity calmodulin_binding kinase_activity
TR18141|c2_g1_i8	1267	933	TGCTCCAGAATTGGACCAAGGTTATGGAAATGGAAATACAAATTCAAATC	A/C	GATCTATAGCAATTCATCTGGGTTATCCTGTGGAAGTAAAACAGGAGGTT	A	0.931	C	0.995	AH022708	0	95.5479	0	97.0284	MATCH	Scaffold_15	17020862	17032695	UniRef100_A0A0J8BYV1 Uncharacterized protein n=1 Tax=Beta vulgaris subsp. vulgaris RepID=A0A0J8BYV1_BETVU	4e-71	80.75	UniRef100_B9S365 Protein kinase, putative n=1 Tax=Ricinus communis RepID=B9S365_RICCO	2e-23	AT5G58940.1 | Symbols: CRCK1 | calmodulin-binding receptor-like cytoplasmic kinase 1 | chr5:23798659-23800716 FORWARD LENGTH=470	5e-18	54.67	GO:0009409 GO:0009627 GO:0009651 GO:0009697 GO:0009737 GO:0042542	response_to_cold systemic_acquired_resistance response_to_salt_stress salicylic_acid_biosynthetic_process response_to_abscisic_acid response_to_hydrogen_peroxide	GO:0004674 GO:0004683 GO:0005516 GO:0016301	protein_serine/threonine_kinase_activity calmodulin-dependent_protein_kinase_activity calmodulin_binding kinase_activity
TR19038|c1_g1_i19	484	161	ATGATGACGCCCGGGTGTTTATTCCTCACAAACCCTAACCCTAATTTTCT	C/T	GGACTTCCATTGAAGAACATCCTTTCTTCTCCTTTAATGGCGTCCGTTTC	C	1	T	0.94	AH012443	0	95.2381	0	97.0452	MATCH	Scaffold_8	151132	158941	UniRef100_A0A0J8BZ68 Uncharacterized protein n=1 Tax=Beta vulgaris subsp. vulgaris RepID=A0A0J8BZ68_BETVU	5e-24	52.31	No informative hit E<10-10	NA	No informative hit E<10-6	NA	NA	NA	NA	NA	NA
TR19038|c1_g1_i19	484	341	TCGCCCAAAGGACTCGGTGGAATCACTTCTCAATGGCGCAATTCGAAGAA	A/G	ATGAACCTTTCTACTGTGACGTTTGCTGCTTCTCACGAAGAATCTTCAGC	A	0.93	G	1	AH012443	0	95.2381	0	97.0452	MATCH	Scaffold_8	151132	158941	UniRef100_A0A0J8BZ68 Uncharacterized protein n=1 Tax=Beta vulgaris subsp. vulgaris RepID=A0A0J8BZ68_BETVU	5e-24	52.31	No informative hit E<10-10	NA	No informative hit E<10-6	NA	NA	NA	NA	NA	NA
TR20164|c0_g1_i2	2267	1323	AACGAAGGTCGAAAATGGTAGTGATAATGAGCGCTGGAGGAATCTGTCTG	C/G	TCGGTCTAGATTGGTTAAGAGGGAATCCGGAGTGGTTGAGGATAATGAAA	C	0.953	G	0.926	AH022710	0	95.0762	0	95.0762	MATCH	Scaffold_15	17077150	17078882	UniRef100_A0A0J8EQ71 Uncharacterized protein n=1 Tax=Beta vulgaris subsp. vulgaris RepID=A0A0J8EQ71_BETVU	0	65.83	UniRef100_UPI00015C7CE9 PREDICTED: UPF0503 protein At3g09070, chloroplastic n=1 Tax=Vitis vinifera RepID=UPI00015C7CE9	3e-68	AT2G38070.1 | Symbols: | Protein of unknown function (DUF740) | chr2:15928737-15930596 FORWARD LENGTH=619	4e-33	32.86	GO:0008150	biological_process	GO:0003674	molecular_function
TR20164|c0_g1_i2	2267	1522	TTAAAGCCAAATTCACTTAGAGATGATAGTTCAGAGAGCTTTGAAACGGC	G/A	TCTAAAGACCTTGCTTCGGTTTCTAGCTGTAGTAATGGCAAAAGCTTCAA	G	0.946	A	0.969	AH022710	0	95.0762	0	95.0762	MATCH	Scaffold_15	17077150	17078882	UniRef100_A0A0J8EQ71 Uncharacterized protein n=1 Tax=Beta vulgaris subsp. vulgaris RepID=A0A0J8EQ71_BETVU	0	65.83	UniRef100_UPI00015C7CE9 PREDICTED: UPF0503 protein At3g09070, chloroplastic n=1 Tax=Vitis vinifera RepID=UPI00015C7CE9	3e-68	AT2G38070.1 | Symbols: | Protein of unknown function (DUF740) | chr2:15928737-15930596 FORWARD LENGTH=619	4e-33	32.86	GO:0008150	biological_process	GO:0003674	molecular_function
TR20211|c1_g1_i1	3269	1381	TAATATTGTTATTAATCTTGAGAACATAACATTTCCTAATGAGACGGAAA	C/A	CGATACTTCAGCTATGGCTGTTAAGAAGGAGAAGGGTGAAAACTCACCGG	C	0.963	A	0.996	AH022552	0	95.6676	0	95.6676	MATCH	Scaffold_15	11739984	11742251	UniRef100_A0A0J8BZ02 Uncharacterized protein n=1 Tax=Beta vulgaris subsp. vulgaris RepID=A0A0J8BZ02_BETVU	0	76.82	UniRef100_B9HPF8 Scarecrow transcription factor family protein n=1 Tax=Populus trichocarpa RepID=B9HPF8_POPTR	0	AT1G07530.1 | Symbols: SCL14, ATGRAS2, GRAS2 | SCARECROW-like 14 | chr1:2313828-2316137 REVERSE LENGTH=769	0	52.46	GO:0000956 GO:0006355 GO:0006486 GO:0009410 GO:0045893	nuclear-transcribed_mRNA_catabolic_process regulation_of_transcription,_DNA-templated protein_glycosylation response_to_xenobiotic_stimulus positive_regulation_of_transcription,_DNA-templated	GO:0003700	sequence-specific_DNA_binding_transcription_factor_activity
TR20211|c1_g1_i1	3269	1387	TGTTATTAATCTTGAGAACATAACATTTCCTAATGAGACGGAAAACGATA	G/C	TTCAGCTATGGCTGTTAAGAAGGAGAAGGGTGAAAACTCACCGGATGGTT	G	0.973	C	0.972	AH022552	0	95.6676	0	95.6676	MATCH	Scaffold_15	11739984	11742251	UniRef100_A0A0J8BZ02 Uncharacterized protein n=1 Tax=Beta vulgaris subsp. vulgaris RepID=A0A0J8BZ02_BETVU	0	76.82	UniRef100_B9HPF8 Scarecrow transcription factor family protein n=1 Tax=Populus trichocarpa RepID=B9HPF8_POPTR	0	AT1G07530.1 | Symbols: SCL14, ATGRAS2, GRAS2 | SCARECROW-like 14 | chr1:2313828-2316137 REVERSE LENGTH=769	0	52.46	GO:0000956 GO:0006355 GO:0006486 GO:0009410 GO:0045893	nuclear-transcribed_mRNA_catabolic_process regulation_of_transcription,_DNA-templated protein_glycosylation response_to_xenobiotic_stimulus positive_regulation_of_transcription,_DNA-templated	GO:0003700	sequence-specific_DNA_binding_transcription_factor_activity
TR20211|c1_g1_i1	3269	1476	CACCGGATGGTTCAAAAGAAAGTAAGATTCATTATCGTGAGGATGAGGAT	G/T	TTGAGGAAGGTAGGAGTAGCAAACAGTCAGCTGTTTCTGTTGAGGAGGTC	G	0.953	T	0.982	AH022552	0	95.6676	0	95.6676	MATCH	Scaffold_15	11739984	11742251	UniRef100_A0A0J8BZ02 Uncharacterized protein n=1 Tax=Beta vulgaris subsp. vulgaris RepID=A0A0J8BZ02_BETVU	0	76.82	UniRef100_B9HPF8 Scarecrow transcription factor family protein n=1 Tax=Populus trichocarpa RepID=B9HPF8_POPTR	0	AT1G07530.1 | Symbols: SCL14, ATGRAS2, GRAS2 | SCARECROW-like 14 | chr1:2313828-2316137 REVERSE LENGTH=769	0	52.46	GO:0000956 GO:0006355 GO:0006486 GO:0009410 GO:0045893	nuclear-transcribed_mRNA_catabolic_process regulation_of_transcription,_DNA-templated protein_glycosylation response_to_xenobiotic_stimulus positive_regulation_of_transcription,_DNA-templated	GO:0003700	sequence-specific_DNA_binding_transcription_factor_activity
TR20211|c1_g1_i1	3269	1505	CATTATCGTGAGGATGAGGATTTTGAGGAAGGTAGGAGTAGCAAACAGTC	G/A	GCTGTTTCTGTTGAGGAGGTCGAGTTGTCTGAAATGTTTGATAAGGTTTT	G	0.955	A	0.937	AH022552	0	95.6676	0	95.6676	MATCH	Scaffold_15	11739984	11742251	UniRef100_A0A0J8BZ02 Uncharacterized protein n=1 Tax=Beta vulgaris subsp. vulgaris RepID=A0A0J8BZ02_BETVU	0	76.82	UniRef100_B9HPF8 Scarecrow transcription factor family protein n=1 Tax=Populus trichocarpa RepID=B9HPF8_POPTR	0	AT1G07530.1 | Symbols: SCL14, ATGRAS2, GRAS2 | SCARECROW-like 14 | chr1:2313828-2316137 REVERSE LENGTH=769	0	52.46	GO:0000956 GO:0006355 GO:0006486 GO:0009410 GO:0045893	nuclear-transcribed_mRNA_catabolic_process regulation_of_transcription,_DNA-templated protein_glycosylation response_to_xenobiotic_stimulus positive_regulation_of_transcription,_DNA-templated	GO:0003700	sequence-specific_DNA_binding_transcription_factor_activity
TR20211|c1_g1_i1	3269	1571	GAGGTCGAGTTGTCTGAAATGTTTGATAAGGTTTTGCTATGCTCTAACGC	A/G	ACAAAAGGATGTTTCTTCAAAGTAAATCCGGACGAGTGTCTAAACCCTAG	A	0.979	G	0.992	AH022552	0	95.6676	0	95.6676	MATCH	Scaffold_15	11739984	11742251	UniRef100_A0A0J8BZ02 Uncharacterized protein n=1 Tax=Beta vulgaris subsp. vulgaris RepID=A0A0J8BZ02_BETVU	0	76.82	UniRef100_B9HPF8 Scarecrow transcription factor family protein n=1 Tax=Populus trichocarpa RepID=B9HPF8_POPTR	0	AT1G07530.1 | Symbols: SCL14, ATGRAS2, GRAS2 | SCARECROW-like 14 | chr1:2313828-2316137 REVERSE LENGTH=769	0	52.46	GO:0000956 GO:0006355 GO:0006486 GO:0009410 GO:0045893	nuclear-transcribed_mRNA_catabolic_process regulation_of_transcription,_DNA-templated protein_glycosylation response_to_xenobiotic_stimulus positive_regulation_of_transcription,_DNA-templated	GO:0003700	sequence-specific_DNA_binding_transcription_factor_activity
TR20211|c1_g1_i1	3269	2822	TTGCAAGGATGGAAGGGTCGAATAACCCACGCAATCTCTGCTTGGGTTCC	A/G	GCTTAGATCTTTGATGGAGCTCCAATGCAGTATGCCAAATCAGTCGAGAA	A	0.968	G	0.998	AH022552	0	95.6676	0	95.6676	MATCH	Scaffold_15	11739984	11742251	UniRef100_A0A0J8BZ02 Uncharacterized protein n=1 Tax=Beta vulgaris subsp. vulgaris RepID=A0A0J8BZ02_BETVU	0	76.82	UniRef100_B9HPF8 Scarecrow transcription factor family protein n=1 Tax=Populus trichocarpa RepID=B9HPF8_POPTR	0	AT1G07530.1 | Symbols: SCL14, ATGRAS2, GRAS2 | SCARECROW-like 14 | chr1:2313828-2316137 REVERSE LENGTH=769	0	52.46	GO:0000956 GO:0006355 GO:0006486 GO:0009410 GO:0045893	nuclear-transcribed_mRNA_catabolic_process regulation_of_transcription,_DNA-templated protein_glycosylation response_to_xenobiotic_stimulus positive_regulation_of_transcription,_DNA-templated	GO:0003700	sequence-specific_DNA_binding_transcription_factor_activity
TR20211|c1_g1_i1	3269	2879	ATCTTTGATGGAGCTCCAATGCAGTATGCCAAATCAGTCGAGAATAAAAA	A/T	ATACGGACTCCTTTGGATTTGTTGAGATATTGTTTGTATGATCGGGAATG	A	0.978	T	0.997	AH022552	0	95.6676	0	95.6676	MATCH	Scaffold_15	11739984	11742251	UniRef100_A0A0J8BZ02 Uncharacterized protein n=1 Tax=Beta vulgaris subsp. vulgaris RepID=A0A0J8BZ02_BETVU	0	76.82	UniRef100_B9HPF8 Scarecrow transcription factor family protein n=1 Tax=Populus trichocarpa RepID=B9HPF8_POPTR	0	AT1G07530.1 | Symbols: SCL14, ATGRAS2, GRAS2 | SCARECROW-like 14 | chr1:2313828-2316137 REVERSE LENGTH=769	0	52.46	GO:0000956 GO:0006355 GO:0006486 GO:0009410 GO:0045893	nuclear-transcribed_mRNA_catabolic_process regulation_of_transcription,_DNA-templated protein_glycosylation response_to_xenobiotic_stimulus positive_regulation_of_transcription,_DNA-templated	GO:0003700	sequence-specific_DNA_binding_transcription_factor_activity
TR20211|c1_g1_i1	3269	3012	ATATCAATACGATGCTGATGAGTTGTGTAATGTAGAAATTGTAAGATTAG	T/C	TTATTGTAGATTGTTTGTATGCGAGCTTTGTTATTGTTAATTAGGTGTTA	T	0.979	C	0.983	AH022552	0	95.6676	0	95.6676	MATCH	Scaffold_15	11739984	11742251	UniRef100_A0A0J8BZ02 Uncharacterized protein n=1 Tax=Beta vulgaris subsp. vulgaris RepID=A0A0J8BZ02_BETVU	0	76.82	UniRef100_B9HPF8 Scarecrow transcription factor family protein n=1 Tax=Populus trichocarpa RepID=B9HPF8_POPTR	0	AT1G07530.1 | Symbols: SCL14, ATGRAS2, GRAS2 | SCARECROW-like 14 | chr1:2313828-2316137 REVERSE LENGTH=769	0	52.46	GO:0000956 GO:0006355 GO:0006486 GO:0009410 GO:0045893	nuclear-transcribed_mRNA_catabolic_process regulation_of_transcription,_DNA-templated protein_glycosylation response_to_xenobiotic_stimulus positive_regulation_of_transcription,_DNA-templated	GO:0003700	sequence-specific_DNA_binding_transcription_factor_activity
TR20211|c1_g1_i1	3269	3034	TTGTGTAATGTAGAAATTGTAAGATTAGTTTATTGTAGATTGTTTGTATG	C/T	GAGCTTTGTTATTGTTAATTAGGTGTTAGATGTTGATGATATGCTTAGGA	C	0.978	T	0.981	AH022552	0	95.6676	0	95.6676	MATCH	Scaffold_15	11739984	11742251	UniRef100_A0A0J8BZ02 Uncharacterized protein n=1 Tax=Beta vulgaris subsp. vulgaris RepID=A0A0J8BZ02_BETVU	0	76.82	UniRef100_B9HPF8 Scarecrow transcription factor family protein n=1 Tax=Populus trichocarpa RepID=B9HPF8_POPTR	0	AT1G07530.1 | Symbols: SCL14, ATGRAS2, GRAS2 | SCARECROW-like 14 | chr1:2313828-2316137 REVERSE LENGTH=769	0	52.46	GO:0000956 GO:0006355 GO:0006486 GO:0009410 GO:0045893	nuclear-transcribed_mRNA_catabolic_process regulation_of_transcription,_DNA-templated protein_glycosylation response_to_xenobiotic_stimulus positive_regulation_of_transcription,_DNA-templated	GO:0003700	sequence-specific_DNA_binding_transcription_factor_activity
TR21738|c0_g1_i3	1444	1400	AAGAGGTTTGAGTTTTGTGCCATGGAGATGGTGATGAAGATGAAGATTTG	A/T	AGAAGAATGAGTGTGTGGGTGGGTTTGGTGATAGACATGATT	A	0.905	T	0.934	AH022490	0	98.0198	0	98.0198	MATCH	Scaffold_15	9376158	9377066	UniRef100_A0A0J8BUV0 Uncharacterized protein n=1 Tax=Beta vulgaris subsp. vulgaris RepID=A0A0J8BUV0_BETVU	5e-156	81.07	UniRef100_UPI00046D9FA4 PREDICTED: chitinase 2-like n=1 Tax=Prunus mume RepID=UPI00046D9FA4	4e-133	No informative hit E<10-6	NA	NA	NA	NA	NA	NA
TR23035|c1_g4_i4	1819	1512	GCGGTTCTGTTTTGTTTGGATTGTCGTGAGGCTTTGTCTAAAGCTGGTCG	G/T	TTGAAATTCTCGAGGAATTTTGTCTTTATGCCAGGCTTGGTGTTTTGGTG	G	0.99	T	1		NA	NA	NA	NA	NA		NA	NA	No hit E<10-10	NA	NA	No informative hit E<10-10	NA	No informative hit E<10-6	NA	NA	NA	NA	NA	NA
TR23035|c1_g4_i4	1819	1540	AGGCTTTGTCTAAAGCTGGTCGTTTGAAATTCTCGAGGAATTTTGTCTTT	G/A	TGCCAGGCTTGGTGTTTTGGTGGTCTTAGCTTTTTAAGCTATGTTATCTT	G	0.996	A	0.997		NA	NA	NA	NA	NA		NA	NA	No hit E<10-10	NA	NA	No informative hit E<10-10	NA	No informative hit E<10-6	NA	NA	NA	NA	NA	NA
TR23035|c1_g4_i4	1819	1541	GGCTTTGTCTAAAGCTGGTCGTTTGAAATTCTCGAGGAATTTTGTCTTTA	G/T	GCCAGGCTTGGTGTTTTGGTGGTCTTAGCTTTTTAAGCTATGTTATCTTG	G	0.996	T	0.997		NA	NA	NA	NA	NA		NA	NA	No hit E<10-10	NA	NA	No informative hit E<10-10	NA	No informative hit E<10-6	NA	NA	NA	NA	NA	NA
TR23035|c1_g4_i4	1819	1621	TTTTTAAGCTATGTTATCTTGGTTTTTGTTTTTAGGTCTTTTGGTGTGTA	A/T	AGGCTTAGATTAGCCTTGCTTGGTGTGTAATGGTGTTTTTAATATCTCCT	A	1	T	1		NA	NA	NA	NA	NA		NA	NA	No hit E<10-10	NA	NA	No informative hit E<10-10	NA	No informative hit E<10-6	NA	NA	NA	NA	NA	NA
TR23239|c0_g1_i2	2997	956	GCTCGGCCAAGCAAGTCTACTAAGCAAGCATAATGATCAGAATTCGGATC	G/A	ATCCCATATTCGTCTCTCATACTATTGAAAAGATTTAGGCCTTCATCGAC	G	0.953	A	0.965	AH022177	0	97.0205	0	97.0205	MATCH	Scaffold_15	4523133	4525817	UniRef100_A0A0K9RUS5 Uncharacterized protein n=1 Tax=Spinacia oleracea RepID=A0A0K9RUS5_SPIOL	0	80.47	UniRef100_UPI0003D74A0C PREDICTED: pentatricopeptide repeat-containing protein At3g57430, chloroplastic-like n=1 Tax=Citrus sinensis RepID=UPI0003D74A0C	0	AT3G57430.1 | Symbols: OTP84 | Tetratricopeptide repeat (TPR)-like superfamily protein | chr3:21255731-21258403 REVERSE LENGTH=890	0	64.18	GO:0031425	chloroplast_RNA_processing
TR23772|c3_g1_i9	1504	899	ATTTACCAATATAAAGGTTAGAAATTGGAAGATCATTGTGACATAATACA	G/T	TTTCTTCCCAAATACAAAGTTCATGAGGTCTCTGTATCTGATGAATCTTT	G	0.978	T	1	AH022382	0	97.1814	0	97.1814	MATCH	Scaffold_15	7273515	7279443	UniRef100_A0A0J8B7N0 Uncharacterized protein n=1 Tax=Beta vulgaris subsp. vulgaris RepID=A0A0J8B7N0_BETVU	0	74.82	UniRef100_UPI0002C2FC37 PREDICTED: proline transporter 1-like n=1 Tax=Fragaria vesca subsp. vesca RepID=UPI0002C2FC37	0	AT3G55740.1 | Symbols: PROT2, ATPROT2 | proline transporter 2 | chr3:20695786-20698157 FORWARD LENGTH=439	7e-104	38.31	GO:0006865 GO:0015824 GO:0043090	amino_acid_transport proline_transport amino_acid_import	GO:0015171 GO:0015193	amino_acid_transmembrane_transporter_activity L-proline_transmembrane_transporter_activity
TR24392|c3_g2_i12	1485	1144	TGCGCCCTGTCAGTACAAAACTGTTGCCCTGGTAACATTTGCAAGTTTTT	G/A	GGTATGCCTGTTGGCGGAATATGCAGTTGGTGCCCAACAGCTGGTTATCC	G	0.974	A	0.988	AH006569	NA	NA	NA	NA	NA	Scaffold_4	944337	944705	UniRef100_A0A0K9QMZ0 Uncharacterized protein n=1 Tax=Spinacia oleracea RepID=A0A0K9QMZ0_SPIOL	2e-15	55.13	No informative hit E<10-10	NA	No informative hit E<10-6	NA	NA	NA	NA	NA	NA
TR24392|c3_g2_i12	1485	1204	GTTGGCGGAATATGCAGTTGGTGCCCAACAGCTGGTTATCCTTGCGGGGC	A/G	TTGGATGAATGTTGCCCTGGCTTAACCTGTGATGGTTTCTTCTCTGGTAC	A	0.989	G	0.983	AH006569	NA	NA	NA	NA	NA	Scaffold_4	944337	944705	UniRef100_A0A0K9QMZ0 Uncharacterized protein n=1 Tax=Spinacia oleracea RepID=A0A0K9QMZ0_SPIOL	2e-15	55.13	No informative hit E<10-10	NA	No informative hit E<10-6	NA	NA	NA	NA	NA	NA
TR24457|c2_g1_i1	3389	2037	GATAGCTTTAAGTTATTTGAAAGCGGAAGTTATAGCGTTTACAAGGGAGA	A/G	CTTCTGAATAGAACTGTTGCCATACAAAGATTGCATGCACACAACCTCCA	A	0.972	G	0.905	AH022526	0	96.0147	0	96.0147	MATCH	Scaffold_15	10573686	10582380	UniRef100_A0A0K9QZK8 Uncharacterized protein n=1 Tax=Spinacia oleracea RepID=A0A0K9QZK8_SPIOL	0	68.65	UniRef100_B9T790 Receptor protein kinase, putative n=1 Tax=Ricinus communis RepID=B9T790_RICCO	0	AT2G45910.1 | Symbols: | U-box domain-containing protein kinase family protein | chr2:18894520-18898212 FORWARD LENGTH=834	6e-103	37.76			GO:0016301	kinase_activity
TR24497|c1_g1_i3	1408	1169	TGGGGTACCCTTTGTTCTTTGGGTACATTCCTTGCTTTGATACTTCATTT	T/C	CGAACTAGGAAGTTTTATTTGCAGAGATTGTAAACAGAGGATATGCACAT	T	0.941	C	0.967	AH022439	NA	NA	NA	NA	NA	Scaffold_15	8301029	8303875	UniRef100_A0A0K9QNU6 Uncharacterized protein n=1 Tax=Spinacia oleracea RepID=A0A0K9QNU6_SPIOL	4e-46	77.46	UniRef100_UPI00052EAAB5 PREDICTED: uncharacterized protein LOC104597219 n=1 Tax=Nelumbo nucifera RepID=UPI00052EAAB5	1e-37	AT2G30300.1 | Symbols: | Major facilitator superfamily protein | chr2:12919401-12921222 FORWARD LENGTH=500	1e-26	48.25	GO:0008150	biological_process	GO:0003674	molecular_function
TR25221|c4_g1_i1	567	502	ATAAAGAAAAATATCACAAATATTACCGTCATTTGGAAATACTTGCAACT	C/G	ATTGTGATATGTTGTGTGGGAAAATGTCACTATCAGTTGCAAATATAATG	C	0.902	G	0.999	AH015587	NA	NA	NA	NA	NA	Scaffold_10	7198208	7203448	UniRef100_A0A0J8BYH4 Uncharacterized protein n=1 Tax=Beta vulgaris subsp. vulgaris RepID=A0A0J8BYH4_BETVU	1e-57	86.07	UniRef100_A9PHN0 Pyridine nucleotide-disulfide oxidoreductase family protein n=1 Tax=Populus trichocarpa RepID=A9PHN0_POPTR	4e-54	AT1G07180.1 | Symbols: ATNDI1, NDA1 | alternative NAD(P)H dehydrogenase 1 | chr1:2204414-2206773 FORWARD LENGTH=510	1e-53	79.51	GO:0010264 GO:0071482	myo-inositol_hexakisphosphate_biosynthetic_process cellular_response_to_light_stimulus	GO:0003954	NADH_dehydrogenase_activity
TR25221|c4_g2_i1	1061	478	AAATATCCAGCATTTCATCATCAAAAACAACAAAATACATGCAAAAAATT	A/C	TAAAAATAGAAGGAATAGAACAAAGATGTCATTTTTAAGAAAAATTCTTA	A	0.956	C	0.922	AH015587	0	95.915	0	96.0784	MATCH	Scaffold_10	7198208	7203448	UniRef100_A0A0J8BYH4 Uncharacterized protein n=1 Tax=Beta vulgaris subsp. vulgaris RepID=A0A0J8BYH4_BETVU	5e-95	82.26	UniRef100_UPI00032A6588 PREDICTED: internal alternative NAD(P)H-ubiquinone oxidoreductase A1, mitochondrial-like isoform X2 n=1 Tax=Cicer arietinum RepID=UPI00032A6588	2e-77	AT1G07180.1 | Symbols: ATNDI1, NDA1 | alternative NAD(P)H dehydrogenase 1 | chr1:2204414-2206773 FORWARD LENGTH=510	2e-76	72.33	GO:0010264 GO:0071482	myo-inositol_hexakisphosphate_biosynthetic_process cellular_response_to_light_stimulus	GO:0003954	NADH_dehydrogenase_activity
TR25221|c4_g2_i2	871	399	TCTGAATTCAAAAACCCAGTTTTCAGTTTCATCTACAACCCTTTACAACG	C/T	TCTATTTCCTGAAAAGTATTGTACTTCTGCTGCTGTTACAAGTGATGCTG	C	0.969	T	0.969	AH015587	0	95.7516	0	96.0784	MATCH	Scaffold_10	7198208	7203448	UniRef100_A0A0J8BYH4 Uncharacterized protein n=1 Tax=Beta vulgaris subsp. vulgaris RepID=A0A0J8BYH4_BETVU	1e-97	83.33	UniRef100_UPI00032A6588 PREDICTED: internal alternative NAD(P)H-ubiquinone oxidoreductase A1, mitochondrial-like isoform X2 n=1 Tax=Cicer arietinum RepID=UPI00032A6588	3e-79	AT1G07180.1 | Symbols: ATNDI1, NDA1 | alternative NAD(P)H dehydrogenase 1 | chr1:2204414-2206773 FORWARD LENGTH=510	2e-76	71.7	GO:0010264 GO:0071482	myo-inositol_hexakisphosphate_biosynthetic_process cellular_response_to_light_stimulus	GO:0003954	NADH_dehydrogenase_activity
TR25293|c1_g1_i4	1895	752	TGATTTGTAAGCTTGGGCATCTTTTTAACCGTCTTTGTCTCCTTTTCATA	T/C	GACGAAGCTCTAACAACCACTTTTGCTTCTATCGTTTCCATATGTTTTAC	T	0.932	C	1	AH020527	0	91.9355	0	92.6435	MATCH	Scaffold_13	19995237	19999613	UniRef100_A0A0J8C0N2 Uncharacterized protein n=1 Tax=Beta vulgaris subsp. vulgaris RepID=A0A0J8C0N2_BETVU	8e-103	57.89	UniRef100_UPI00052F0D98 PREDICTED: uncharacterized protein LOC104595608 n=1 Tax=Nelumbo nucifera RepID=UPI00052F0D98	1e-56	AT1G70200.1 | Symbols: | RNA-binding (RRM/RBD/RNP motifs) family protein | chr1:26432514-26434351 REVERSE LENGTH=538	1e-53	58.02	GO:0006364 GO:0006399 GO:0009658 GO:0010027 GO:0045036	rRNA_processing tRNA_metabolic_process chloroplast_organization thylakoid_membrane_organization protein_targeting_to_chloroplast	GO:0003676	nucleic_acid_binding
TR25714|c0_g1_i20	2304	2106	GGTTGAAGGCAGCAGAAACCTGAGAAACAGCCATGTTGTTGTTATACAAA	C/A	AACTTCGTTGCCTCTTGATTTCTATCTTCTTTTTTTATTTCTTTGTTTTA	C	0.995	A	0.973	AH001659	0	93.5927	0	94.9309	MATCH	Scaffold_1	28916432	28921732	UniRef100_A0A0K9QC56 Uncharacterized protein n=1 Tax=Spinacia oleracea RepID=A0A0K9QC56_SPIOL	3e-39	69.72	UniRef100_UPI0007121933 PREDICTED: stress enhanced protein 1, chloroplastic n=1 Tax=Vigna radiata var. radiata RepID=UPI0007121933	4e-26	AT4G34190.1 | Symbols: SEP1 | stress enhanced protein 1 | chr4:16372606-16373511 REVERSE LENGTH=146	8e-18	47.37	GO:0006098 GO:0006364 GO:0009611 GO:0009637 GO:0009644 GO:0009657 GO:0009744 GO:0009773 GO:0010114 GO:0010155 GO:0010207 GO:0010218 GO:0015995 GO:0019288 GO:0071486 GO:0071492	pentose-phosphate_shunt rRNA_processing response_to_wounding response_to_blue_light response_to_high_light_intensity plastid_organization response_to_sucrose photosynthetic_electron_transport_in_photosystem_I response_to_red_light regulation_of_proton_transport photosystem_II_assembly response_to_far_red_light chlorophyll_biosynthetic_process isopentenyl_diphosphate_biosynthetic_process,_methyler…	GO:0016168	chlorophyll_binding
TR25733|c0_g1_i3	1120	1017	TGCTTCTAATGCAGACGGTTCCTCTTAGAAATAATCAAACATATTCTTAT	A/T	AAAATGTACAAGTCCGCAGTTCTTTTTGGTCATGTAAAGCAACCGATTGC	A	0.949	T	1	AH019340	0	92.3004	0	92.8972	MATCH	Scaffold_12	21282940	21286243	UniRef100_A0A0J8CTU2 Uncharacterized protein n=1 Tax=Beta vulgaris subsp. vulgaris RepID=A0A0J8CTU2_BETVU	4e-80	64.39	UniRef100_UPI0003D6EE78 PREDICTED: uncharacterized protein LOC102608224 n=1 Tax=Citrus sinensis RepID=UPI0003D6EE78	4e-60	AT5G07020.1 | Symbols: | proline-rich family protein | chr5:2180669-2182284 REVERSE LENGTH=235	3e-55	66.46	GO:0009735 GO:0009902 GO:0009965 GO:0010027 GO:0016117 GO:0030154 GO:0034660 GO:0042793	response_to_cytokinin chloroplast_relocation leaf_morphogenesis thylakoid_membrane_organization carotenoid_biosynthetic_process cell_differentiation ncRNA_metabolic_process transcription_from_plastid_promoter	GO:0003674	molecular_function
TR27256|c1_g1_i1	1483	212	TAATTAGTTATAAACTTATAATAATTAATTATTCTTTTTCACATGTAGGA	G/C	TAAAAAAGCCGGTACGGTGCATTTGTAGCCGGCCAGCACAAGACTTTACA	G	0.972	C	0.962		NA	NA	NA	NA	NA		NA	NA	No hit E<10-10	NA	NA	No informative hit E<10-10	NA	No informative hit E<10-6	NA	NA	NA	NA	NA	NA
TR27256|c1_g1_i1	1483	335	GTTTTAGTTAGAGTATTAAGATATTCTGGGGCCTTAACCATCAGCTTAAG	C/T	TTTTGGTTGAGATGGTTCCTTAACATGGTATCAGAGCTCACCAATCGGCT	C	0.998	T	0.995		NA	NA	NA	NA	NA		NA	NA	No hit E<10-10	NA	NA	No informative hit E<10-10	NA	No informative hit E<10-6	NA	NA	NA	NA	NA	NA
TR28071|c2_g1_i5	1689	1509	GGATTGAAGAAATGGTCGCCATTTTTGTTGGATTGTTTGAATTAATTGAT	G/A	ATAATTTGAATAAACCAAATGATCAACAAATTGCCTAGATTATGAGATTG	G	0.994	A	0.958	AH020580	0	92.1222	0	92.1158	MATCH	Scaffold_13	20425251	20427940	UniRef100_A0A0J8CM43 Uncharacterized protein n=1 Tax=Beta vulgaris subsp. vulgaris RepID=A0A0J8CM43_BETVU	2e-115	76.95	UniRef100_P82277 30S ribosomal protein 2, chloroplastic n=2 Tax=Spinacia oleracea RepID=RRP2_SPIOL	5e-111	AT3G52150.2 | Symbols: | RNA-binding (RRM/RBD/RNP motifs) family protein | chr3:19342074-19343090 FORWARD LENGTH=253	7e-87	72.47	GO:0009773 GO:0019288 GO:0045036	photosynthetic_electron_transport_in_photosystem_I isopentenyl_diphosphate_biosynthetic_process,_methylerythritol_4-phosphate_pathway protein_targeting_to_chloroplast	GO:0003723	RNA_binding
TR28516|c5_g5_i2	1115	801	CTGTGGGGGTGGTGTTGTTCGGTAAATGGCTCACTGGTGATGAGTCGAGT	A/G	TCGGTGGTGGTGCGAGTTTGTCGAGTGAGAGGTGAAAGGGATGACAGAAA	A	0.929	G	1	AH006872	NA	NA	NA	NA	NA	Scaffold_4	4457973	4459486	No hit E<10-10	NA	NA	No informative hit E<10-10	NA	No informative hit E<10-6	NA	NA	NA	NA	NA	NA
TR30304|c0_g1_i3	1259	1020	ATGAAGAGATAGTCTAAGTAAAAAACGTGATTTGTAATATTGATAAATTA	T/C	CTTATGCAGAAGAGTTTTATAGGGTGAGAGTGAGACTTTTAGGATTTAAT	T	0.906	C	1	AH014672	NA	NA	NA	NA	NA	Scaffold_9	15878460	15880487	UniRef100_I1LJW2 Nucleolar GTP-binding protein 1 n=2 Tax=Soja RepID=I1LJW2_SOYBN	6e-59	68.84	UniRef100_I1LJW2 Nucleolar GTP-binding protein 1 n=2 Tax=Soja RepID=I1LJW2_SOYBN	6e-59	AT1G50920.1 | Symbols: | Nucleolar GTP-binding protein | chr1:18870555-18872570 FORWARD LENGTH=671	5e-48	63.3	GO:0001510	RNA_methylation	GO:0000166	nucleotide_binding
TR30728|c0_g2_i1	1978	1697	CCTGTTACACCTCAGTAAAGTGTGATCAGGATGATCAAACGTTGCAGTGA	A/G	CATATGTTCACGTACATCACGTACATTTAAATTATGAAGAATGAGGCTGT	A	1	G	0.99	AH001749	0	95.9565	0	96.6581	MATCH	Scaffold_1	30045281	30048160	UniRef100_A0A0K9RUJ0 Uncharacterized protein n=1 Tax=Spinacia oleracea RepID=A0A0K9RUJ0_SPIOL	9e-92	89.81	UniRef100_UPI00058115A9 PREDICTED: LOW QUALITY PROTEIN: cysteine proteinase RD19a-like n=1 Tax=Sesamum indicum RepID=UPI00058115A9	7e-71	AT4G39090.1 | Symbols: RD19, RD19A | Papain family cysteine protease | chr4:18215826-18217326 REVERSE LENGTH=368	3e-73	69.59	GO:0006096 GO:0006508 GO:0006833 GO:0006970 GO:0006972 GO:0007030 GO:0009266 GO:0009269 GO:0009414 GO:0009651 GO:0042742 GO:0046686	glycolytic_process proteolysis water_transport response_to_osmotic_stress hyperosmotic_response Golgi_organization response_to_temperature_stimulus response_to_desiccation response_to_water_deprivation response_to_salt_stress defense_response_to_bacterium response_to_cadmium_ion	GO:0004197 GO:0008234	cysteine-type_endopeptidase_activity cysteine-type_peptidase_activity
TR32220|c1_g2_i3	3275	2962	TAGGGTGAATACACGGTGTCCGATGGTTTGATTTTCATAATATGTTTGTA	G/C	TTTGGATTTTCTTTCTGACTTCCCATTTAGATATGGCCTTTATCAAAAAT	G	0.99	C	0.998	AH002957	0	93.9601	0	93.9338	MATCH	Scaffold_2	4690040	4694697	UniRef100_A0A0J8CBD9 Uncharacterized protein n=1 Tax=Beta vulgaris subsp. vulgaris RepID=A0A0J8CBD9_BETVU	0	96.86	UniRef100_UPI00052047EC PREDICTED: ATP-dependent Clp protease ATP-binding subunit clpA homolog CD4B, chloroplastic-like n=1 Tax=Nicotiana sylvestris RepID=UPI00052047EC	0	AT5G50920.1 | Symbols: CLPC, ATHSP93-V, HSP93-V, DCA1, CLPC1 | CLPC homologue 1 | chr5:20715710-20719800 REVERSE LENGTH=929	0	88.33	GO:0009658 GO:0009735 GO:0009902 GO:0010027 GO:0010304 GO:0010380 GO:0034660 GO:0042744 GO:0042793 GO:0045036 GO:0045037	chloroplast_organization response_to_cytokinin chloroplast_relocation thylakoid_membrane_organization PSII_associated_light-harvesting_complex_II_catabolic_process regulation_of_chlorophyll_biosynthetic_process ncRNA_metabolic_process hydrogen_peroxide_catabolic_process transcription_from_plastid_promoter protein_targeting_to_chloroplast protein_import_into_chloroplast_stroma	GO:0004176 GO:0005524 GO:0016887	ATP-dependent_peptidase_activity ATP_binding ATPase_activity
TR33255|c0_g1_i1	1258	1101	AACTTCTCCAAGATGTGACGAAGGAACAAATAGGAGTTAGACAAAGATTA	C/A	TTGAAGCTAACCGTGGTCTTACGTGGGAGGACACTAGAAACATGCCATTC	C	0.935	A	0.928	AH022560	0	95.7179	0	95.7179	MATCH	Scaffold_15	12068780	12078633	UniRef100_A0A0J8BUH1 Uncharacterized protein n=2 Tax=Beta vulgaris subsp. vulgaris RepID=A0A0J8BUH1_BETVU	0	87.13	UniRef100_A0A0C5D1W2 Pyrus pyrifolia cultivar mixue ABA 8'-hydroxylase 3 mRNA n=1 Tax=Pyrus pyrifolia RepID=A0A0C5D1W2_PYRPY	0	AT2G29090.2 | Symbols: CYP707A2 | cytochrome P450, family 707, subfamily A, polypeptide 2 | chr2:12495038-12499080 REVERSE LENGTH=482	3e-161	67.91	GO:0009639 GO:0009687 GO:0010114 GO:0048838	response_to_red_or_far_red_light abscisic_acid_metabolic_process response_to_red_light release_of_seed_from_dormancy	GO:0010295 GO:0019825	(+)-abscisic_acid_8'-hydroxylase_activity oxygen_binding
TR33255|c0_g2_i1	2409	1466	CGGAAGTGAGCTAGCTAAGCTCGAAATGCTCATTTTACTTCATCATCTCA	G/C	CATTACTTACAGGTGGAAAGTTGTAGGAGATGAAGATGGAATTCAATATG	G	0.909	C	0.973	AH013710	0	95.5039	0	95.5039	MATCH	Scaffold_8	14394039	14406411	UniRef100_A0A0J8BUH1 Uncharacterized protein n=2 Tax=Beta vulgaris subsp. vulgaris RepID=A0A0J8BUH1_BETVU	0	87.33	UniRef100_H2BIS8 ABA 8'-hydroxylase n=1 Tax=Citrus sinensis RepID=H2BIS8_CITSI	0	AT2G29090.2 | Symbols: CYP707A2 | cytochrome P450, family 707, subfamily A, polypeptide 2 | chr2:12495038-12499080 REVERSE LENGTH=482	0	70.76	GO:0009639 GO:0009687 GO:0010114 GO:0048838	response_to_red_or_far_red_light abscisic_acid_metabolic_process response_to_red_light release_of_seed_from_dormancy	GO:0010295 GO:0019825	(+)-abscisic_acid_8'-hydroxylase_activity oxygen_binding
TR33333|c3_g2_i4	560	498	TTGGCTTTGAGAGCTCCTCTTGGACAGAACACTGTATTGTTAAGAGGCCC	A/T	AAGAATGCTAGGGAGGCAGTCAAGCACTTCGGCAAAGCTCCTGGTGTTCC	A	0.973	T	0.987	AH022084	0	98.3209	0	91.683	MATCH	Scaffold_15	3610402	3613688	UniRef100_A0A0J8C1K4 Uncharacterized protein n=1 Tax=Beta vulgaris subsp. vulgaris RepID=A0A0J8C1K4_BETVU	2e-107	93.79	UniRef100_UPI00057AF63D PREDICTED: 60S ribosomal protein L18-2 n=1 Tax=Populus euphratica RepID=UPI00057AF63D	6e-102	AT3G05590.1 | Symbols: RPL18 | ribosomal protein L18 | chr3:1621511-1622775 FORWARD LENGTH=187	2e-98	85.09	GO:0006412 GO:0009220	translation pyrimidine_ribonucleotide_biosynthetic_process	GO:0003735 GO:0005515	structural_constituent_of_ribosome protein_binding
TR33357|c2_g1_i1	1489	375	ATTAGTCATTCTCAAACCAAGAGGCAGCTTCAAGTCTTGTTGAAGATCCT	A/T	ATCAAGACTCGAGCTCGAAAAAAGTAACAAATTTTTGCCAACTTCCATTC	A	1	T	0.991	AH010972	0	94.7079	0	94.7079	MATCH	Scaffold_6	22017656	22024634	UniRef100_A0A0J8FFE2 Uncharacterized protein n=1 Tax=Beta vulgaris subsp. vulgaris RepID=A0A0J8FFE2_BETVU	2e-180	88.13	UniRef100_A0A0B0NYE1 UvrABC system C n=1 Tax=Gossypium arboreum RepID=A0A0B0NYE1_GOSAR	2e-161	AT5G12470.1 | Symbols: | Protein of unknown function (DUF3411) | chr5:4044950-4047290 REVERSE LENGTH=386	7e-161	80.07	GO:0008150	biological_process	GO:0003674	molecular_function
TR33457|c1_g2_i7	1990	1907	AAAAAAGTGTTGTGCTAAGTGAACCCAAAAAAAACGATGCGCGATGGAGA	T/C	GTTGGTTGAGAAAGTCGATCTTTGTTGAGCAAATGTTTACGACCAACAAA	T	0.986	C	0.991	AH000289	0	96.6667	0	96.5982	MATCH	Scaffold_1	2745064	2755708	UniRef100_A0A0J8EFZ4 Acyl-coenzyme A oxidase n=1 Tax=Beta vulgaris subsp. vulgaris RepID=A0A0J8EFZ4_BETVU	0	91.93	UniRef100_A0A0J8EFZ4 Acyl-coenzyme A oxidase n=1 Tax=Beta vulgaris subsp. vulgaris RepID=A0A0J8EFZ4_BETVU	0	AT1G06290.1 | Symbols: ACX3, ATACX3 | acyl-CoA oxidase 3 | chr1:1922423-1926002 FORWARD LENGTH=675	0	75.21	GO:0006635 GO:0051791	fatty_acid_beta-oxidation medium-chain_fatty_acid_metabolic_process	GO:0003997	acyl-CoA_oxidase_activity
TR34169|c0_g3_i1	755	384	CAATTTGTTTTTATCAAACATCTTCACAACACTTGGCTTGATCTCATCGT	G/A	TAGTACTTTCAACCAGTCAAACAAGCGAAAAACATTTGCCAAGAAGAGCA	G	0.948	A	0.976	AH016049	NA	NA	NA	NA	NA	Scaffold_10	16046176	16047189	UniRef100_A0A0K9QVT7 Uncharacterized protein n=1 Tax=Spinacia oleracea RepID=A0A0K9QVT7_SPIOL	2e-46	89.52	UniRef100_UPI00051B5DDE PREDICTED: solute carrier family 25 member 44-like n=1 Tax=Nicotiana tomentosiformis RepID=UPI00051B5DDE	1e-35	AT1G72820.1 | Symbols: | Mitochondrial substrate carrier family protein | chr1:27403457-27404506 FORWARD LENGTH=349	6e-33	67.68	GO:0006810 GO:0006839	transport mitochondrial_transport
TR34171|c1_g1_i2	2036	1793	GATGGAATAAGTAAAGATCACCTTGTAGCAAATGGTATAGATGGGTTGTA	T/G	AGGACACTTTGTTCCATTGATTCTTTTCTGGGTCAATATTCTCTTTTGAT	T	0.993	G	0.999	AH013029	0	96.4754	0	95.9839	MATCH	Scaffold_8	5721975	5730857	UniRef100_A0A0J8C059 Uncharacterized protein n=1 Tax=Beta vulgaris subsp. vulgaris RepID=A0A0J8C059_BETVU	0	71.26	UniRef100_UPI00053F83AA PREDICTED: uncharacterized protein LOC104899430 isoform X2 n=1 Tax=Beta vulgaris subsp. vulgaris RepID=UPI00053F83AA	4e-162	AT5G48830.1 | Symbols: | unknown protein; FUNCTIONS IN: molecular_function unknown; INVOLVED IN: biological_process unknown; LOCATED IN: chloroplast; EXPRESSED IN: 22 plant structures; EXPRESSED DURING: 13 growth stages; Has 30201 Blast hits to 17322 proteins in 780 species: Archae - 12; Bacteria - 1396; Metazoa - 17338; Fungi - 3422; Plants - 5037; Viruses - 0; Other Eukaryotes - 2996 (source: N…	2e-111	43.79	GO:0008150	biological_process	GO:0003674	molecular_function
TR35178|c0_g2_i2	526	346	TTCAACATCTTCTTCTTAACCAACTTTTTCTTGATTACTTTTCTCTTGGG	C/T	CTATTGACCTTCTCAGTAACATCCTTGATGTCATCAGTAATGCTTACATT	C	0.981	T	1	AH022543	NA	NA	NA	NA	NA	Scaffold_15	11313666	11321084	No hit E<10-10	NA	NA	No informative hit E<10-10	NA	No informative hit E<10-6	NA	NA	NA	NA	NA	NA
TR35866|c0_g2_i3	1295	922	TTCAGTGATGAATGATGATTCATTTGGGAAACATTGATAACATGTTGCTT	T/C	ATTTTTGGTAATGATCATGTATTCGTTGGTCTACTAATTTGTTTAATTTT	T	0.996	C	0.922	AH016712	0	93.2914	0	93.501	MATCH	Scaffold_11	1287491	1294488	UniRef100_A0A0J8D4J5 Uncharacterized protein n=1 Tax=Beta vulgaris subsp. vulgaris RepID=A0A0J8D4J5_BETVU	4e-112	81.97	UniRef100_UPI000525B0CE PREDICTED: uncharacterized protein LOC104447798 isoform X2 n=1 Tax=Eucalyptus grandis RepID=UPI000525B0CE	4e-81	AT1G44920.1 | Symbols: | unknown protein; FUNCTIONS IN: molecular_function unknown; INVOLVED IN: biological_process unknown; LOCATED IN: chloroplast; EXPRESSED IN: 22 plant structures; EXPRESSED DURING: 13 growth stages; CONTAINS InterPro DOMAIN/s: Protein of unknown function DUF3054 (InterPro:IPR021414); Has 246 Blast hits to 246 proteins in 119 species: Archae - 14; Bacteria - 181; Metazoa - 0;…	3e-74	68.28	GO:0008150 GO:0010027 GO:0019288	biological_process thylakoid_membrane_organization isopentenyl_diphosphate_biosynthetic_process,_methylerythritol_4-phosphate_pathway	GO:0003674	molecular_function
TR36394|c2_g7_i1	596	178	GGAATTTCATATATAGGCAAAGATTAGGGCAATATAGCAAAGATGTAAAA	C/T	TAAAAATGTATCATTCTCTTCAACACAAAAACACAATCCTTTGGTATAAA	C	1	T	0.913	AH004101	4e-168	97.3988	0	95.5324	MATCH	Scaffold_2	29846245	29847812	UniRef100_A0A0K9QGW4 Uncharacterized protein n=1 Tax=Spinacia oleracea RepID=A0A0K9QGW4_SPIOL	6e-37	71.13	UniRef100_A0A0K9QR76 Glycosyltransferase n=1 Tax=Spinacia oleracea RepID=A0A0K9QR76_SPIOL	1e-34	AT4G34131.1 | Symbols: UGT73B3 | UDP-glucosyl transferase 73B3 | chr4:16343268-16344713 REVERSE LENGTH=481	2e-19	50	GO:0051707	response_to_other_organism	GO:0008194 GO:0016758 GO:0035251 GO:0080043	UDP-glycosyltransferase_activity transferase_activity,_transferring_hexosyl_groups UDP-glucosyltransferase_activity quercetin_3-O-glucosyltransferase_activity
TR37568|c0_g1_i9	618	588	TCTAGACAGTACAATGTCAGGCTTCGGCATTTTATGTTATCATAAACTGG	G/A	TCAATTGTTGTTAAGCCGAATACATACC	G	0.994	A	0.93	AH010802	NA	NA	NA	NA	NA	Scaffold_6	19934285	19937670	UniRef100_UPI0003D6FCFA PREDICTED: GDP-mannose 3,5-epimerase 1-like n=1 Tax=Citrus sinensis RepID=UPI0003D6FCFA	5e-80	89.63	UniRef100_UPI0003D6FCFA PREDICTED: GDP-mannose 3,5-epimerase 1-like n=1 Tax=Citrus sinensis RepID=UPI0003D6FCFA	5e-80	AT5G28840.2 | Symbols: GME | GDP-D-mannose 3',5'-epimerase | chr5:10862472-10864024 REVERSE LENGTH=377	1e-74	90.16	GO:0009225 GO:0019853	nucleotide-sugar_metabolic_process L-ascorbic_acid_biosynthetic_process	GO:0003824 GO:0047918 GO:0051287	catalytic_activity GDP-mannose_3,5-epimerase_activity NAD_binding
TR37839|c0_g1_i15	2128	1823	CATGTAAGACTTCAATTCAGTAAGCACACTAGAAACATGTACCTATATTA	T/C	TAGTGTATAATGAAGAAACTTGTTGATGAATTCAATGGAGTATAGTTCAA	T	1	C	0.972	AH017953	0	95.91	0	95.9114	MATCH	Scaffold_11	21861128	21865957	UniRef100_A0A0K9QXF7 Uncharacterized protein n=1 Tax=Spinacia oleracea RepID=A0A0K9QXF7_SPIOL	7e-70	78.38	UniRef100_UPI0004A614C3 PREDICTED: CRAL-TRIO domain-containing protein C365.01 n=1 Tax=Cucumis melo RepID=UPI0004A614C3	4e-44	AT5G63060.1 | Symbols: | Sec14p-like phosphatidylinositol transfer family protein | chr5:25295082-25296714 REVERSE LENGTH=263	3e-41	73.33	GO:0006810	transport	GO:0005215	transporter_activity
TR37902|c0_g1_i4	3992	2137	GGACCACACATTGAGCAAAAATGTGCTACCTTGGCACCCTCTGATGGCAA	T/G	GTTTCATCATGGAAGGACATGGCAGTCATTGGGTCAAGTGAAAGGGCAAA	T	0.965	G	0.998	AH022674	0	96.4996	0	96.4996	MATCH	Scaffold_15	15460715	15465855	UniRef100_A0A0J8BYS7 Uncharacterized protein n=1 Tax=Beta vulgaris subsp. vulgaris RepID=A0A0J8BYS7_BETVU	0	95.68	UniRef100_A0A072UWI1 Thiamine biosynthesis protein ThiC n=2 Tax=Medicago truncatula RepID=A0A072UWI1_MEDTR	0	AT2G29630.3 | Symbols: THIC | thiaminC | chr2:12667395-12669569 FORWARD LENGTH=644	0	83.77	GO:0000023 GO:0006098 GO:0009228 GO:0010266 GO:0016045 GO:0019252 GO:0019288 GO:0019760 GO:0043085	maltose_metabolic_process pentose-phosphate_shunt thiamine_biosynthetic_process response_to_vitamin_B1 detection_of_bacterium starch_biosynthetic_process isopentenyl_diphosphate_biosynthetic_process,_methylerythritol_4-phosphate_pathway glucosinolate_metabolic_process positive_regulation_of_catalytic_activity	GO:0003824 GO:0051536 GO:0080041	catalytic_activity iron-sulfur_cluster_binding ADP-ribose_pyrophosphohydrolase_activity
TR37902|c0_g1_i4	3992	2377	TTTGGCAAACCAAGATGTTCCTTGGGAGTCACATAACATAAAAGAGCAGT	A/G	CCAAGAGCTCCAATATTAGCCGCACCAATAGCGGAGGTTATGTGATCATA	A	0.954	G	0.947	AH022674	0	96.4996	0	96.4996	MATCH	Scaffold_15	15460715	15465855	UniRef100_A0A0J8BYS7 Uncharacterized protein n=1 Tax=Beta vulgaris subsp. vulgaris RepID=A0A0J8BYS7_BETVU	0	95.68	UniRef100_A0A072UWI1 Thiamine biosynthesis protein ThiC n=2 Tax=Medicago truncatula RepID=A0A072UWI1_MEDTR	0	AT2G29630.3 | Symbols: THIC | thiaminC | chr2:12667395-12669569 FORWARD LENGTH=644	0	83.77	GO:0000023 GO:0006098 GO:0009228 GO:0010266 GO:0016045 GO:0019252 GO:0019288 GO:0019760 GO:0043085	maltose_metabolic_process pentose-phosphate_shunt thiamine_biosynthetic_process response_to_vitamin_B1 detection_of_bacterium starch_biosynthetic_process isopentenyl_diphosphate_biosynthetic_process,_methylerythritol_4-phosphate_pathway glucosinolate_metabolic_process positive_regulation_of_catalytic_activity	GO:0003824 GO:0051536 GO:0080041	catalytic_activity iron-sulfur_cluster_binding ADP-ribose_pyrophosphohydrolase_activity
TR38525|c0_g1_i3	2155	1744	TTTCTCCCTTGATGAGAATTGCAGGGAGGAGATAGAACAACATGTTGTAA	C/T	GGCTCTTTTTGCTCTCTACCAGCTGAATTTAGTTCTAGTCTAGGATAGAC	C	0.947	T	0.986	AH014287	0	96.06	0	96.06	MATCH	Scaffold_9	10350088	10351680	UniRef100_A0A0K9QMU3 Uncharacterized protein n=1 Tax=Spinacia oleracea RepID=A0A0K9QMU3_SPIOL	0	81.95	UniRef100_UPI00046E191D PREDICTED: U3 small nucleolar RNA-associated protein 15 homolog n=1 Tax=Prunus mume RepID=UPI00046E191D	0	AT2G47990.1 | Symbols: SWA1, EDA13, EDA19 | transducin family protein / WD-40 repeat family protein | chr2:19637010-19638602 REVERSE LENGTH=530	0	54.06	GO:0000741 GO:0006364 GO:0009553 GO:0009560 GO:0009561	karyogamy rRNA_processing embryo_sac_development embryo_sac_egg_cell_differentiation megagametogenesis	GO:0000166	nucleotide_binding
TR38582|c1_g2_i6	734	254	AGGGCAATAATAATATAATCTTCGTCTCTCAGAGTTTGCTCCATTTGACC	G/A	AAAATACTGTTACGTAAAATCGTCAAAAGGGGCAAACTCAGAAGGACCGA	G	0.972	A	1	AH004244	0	92.2053	0	94.295	MATCH	Scaffold_2	31327425	31332759	UniRef100_A0A0J8C6F4 Uncharacterized protein n=2 Tax=Beta vulgaris subsp. vulgaris RepID=A0A0J8C6F4_BETVU	2e-65	78.2	UniRef100_UPI000498CBDB PREDICTED: ferric reduction oxidase 6-like n=2 Tax=Malus domestica RepID=UPI000498CBDB	8e-42	AT5G49740.1 | Symbols: ATFRO7, FRO7 | ferric reduction oxidase 7 | chr5:20205549-20208628 REVERSE LENGTH=747	6e-39	53.68	GO:0009767	photosynthetic_electron_transport_chain	GO:0000293 GO:0016491	ferric-chelate_reductase_activity oxidoreductase_activity
TR39364|c0_g1_i8	2743	1487	GCACCACCGGCTTGTTTAACTGCATCACCCTTAGCAACTCGTGCGTTATC	A/T	CCTCGGTCACATATCACCATTTTTCCTGCTGCTTTTGATGAATCAAGTTC	A	0.923	T	0.913	AH022604	0	93.9483	0	93.9483	MATCH	Scaffold_15	13395814	13398066	UniRef100_A0A0J8EP70 Uncharacterized protein n=2 Tax=Beta vulgaris subsp. vulgaris RepID=A0A0J8EP70_BETVU	0	86.61	UniRef100_UPI0005206360 PREDICTED: subtilisin-like protease n=1 Tax=Nicotiana sylvestris RepID=UPI0005206360	0	AT3G14067.1 | Symbols: | Subtilase family protein | chr3:4658421-4660754 REVERSE LENGTH=777	0	70.02	GO:0006508 GO:0008152 GO:0015996	proteolysis metabolic_process chlorophyll_catabolic_process	GO:0004252	serine-type_endopeptidase_activity
TR39498|c4_g1_i12	698	534	TCCAATAAAATAAATAAAGCCTTTTTTTCATTCTAATGCCATGCTTCATA	A/T	TTCTATGTAATTAATATTTGATCACTTTTTATCACAAAAAGGGATCAAAT	A	0.995	T	0.996		NA	NA	NA	NA	NA		NA	NA	No hit E<10-10	NA	NA	No informative hit E<10-10	NA	No informative hit E<10-6	NA	NA	NA	NA	NA	NA
TR40373|c2_g2_i1	1332	972	GTCAGCTAAGTCCAAAGTCTCCAAAACAGGCATATGAATGAGAGCACATC	C/T	AAGGTCTTCCATATCATTTTTCCGCAAATTATTTCCCCTTAGATTAAGCA	C	1	T	0.903	AH022132	0	94.803	0	94.803	MATCH	Scaffold_15	4053900	4065944	UniRef100_A0A0J8ERG9 Uncharacterized protein n=2 Tax=Beta vulgaris subsp. vulgaris RepID=A0A0J8ERG9_BETVU	1e-150	74.93	UniRef100_UPI00053FEFBC PREDICTED: protein NLRC3 isoform X1 n=1 Tax=Vitis vinifera RepID=UPI00053FEFBC	2e-88	AT2G20210.1 | Symbols: | RNI-like superfamily protein | chr2:8721606-8725042 REVERSE LENGTH=604	6e-71	51.13	GO:0016114	terpenoid_biosynthetic_process
TR40386|c3_g1_i3	1591	1426	AGCTCTAGTCTACCTGAGCCTGATTCTGCTCAACTTTAATATTGACTCTA	C/A	TATATCATGACCTGTACTTTTGCATCATACAAATACCTTGATAATTTTTT	C	1	A	0.989	AH016985	NA	NA	NA	NA	NA	Scaffold_11	10758347	10771057	UniRef100_A0A0K9QQN1 Uncharacterized protein n=1 Tax=Spinacia oleracea RepID=A0A0K9QQN1_SPIOL	7e-47	91.26	UniRef100_UPI0003D6F162 PREDICTED: beta-taxilin-like isoform X2 n=1 Tax=Citrus sinensis RepID=UPI0003D6F162	2e-42	AT5G50840.1 | Symbols: | CONTAINS InterPro DOMAIN/s: Taxilin (InterPro:IPR019132); Has 30201 Blast hits to 17322 proteins in 780 species: Archae - 12; Bacteria - 1396; Metazoa - 17338; Fungi - 3422; Plants - 5037; Viruses - 0; Other Eukaryotes - 2996 (source: NCBI BLink). | chr5:20685903-20688739 FORWARD LENGTH=404	3e-33	75.24	GO:0008150	biological_process
TR40492|c1_g1_i1	2158	1952	TGTAGCTGTTGTAATTTGTATCATGTAATATTATGCCCACACTCAAACAA	G/A	TTTGGAAAGATGTAAAAGCATGGGATACAGTCGGTGTTCATTGAGAGGAT	G	1	A	0.995	AH019046	0	95.6406	0	95.9786	MATCH	Scaffold_12	14737640	14741554	UniRef100_Q0NZW8 Plastid protoporphyrinogen oxidase n=1 Tax=Amaranthus tuberculatus RepID=Q0NZW8_AMATU	0	99.46	UniRef100_Q0NZW8 Plastid protoporphyrinogen oxidase n=1 Tax=Amaranthus tuberculatus RepID=Q0NZW8_AMATU	0	AT4G01690.1 | Symbols: PPOX, HEMG1, PPO1 | Flavin containing amine oxidoreductase family | chr4:729929-732309 FORWARD LENGTH=537	0	78.22	GO:0006779	porphyrin-containing_compound_biosynthetic_process	GO:0004729	oxygen-dependent_protoporphyrinogen_oxidase_activity
TR40528|c1_g1_i6	1079	177	TGTTAGCTTTTGCAAATGGAAACAACTTTAAGAAACGTAAAGAGTAAGTA	G/A	CTATTAACATTCAATGCAAGAAAAATGTGATTAATTAGCGGCCTAATGTA	G	0.951	A	0.922		NA	NA	NA	NA	NA		NA	NA	UniRef100_UPI00053FA3F6 PREDICTED: G-type lectin S-receptor-like serine/threonine-protein kinase At4g03230 isoform X1 n=2 Tax=Beta vulgaris subsp. vulgaris RepID=UPI00053FA3F6	1e-69	74.83	UniRef100_UPI00053FA3F6 PREDICTED: G-type lectin S-receptor-like serine/threonine-protein kinase At4g03230 isoform X1 n=2 Tax=Beta vulgaris subsp. vulgaris RepID=UPI00053FA3F6	1e-69	AT4G03230.1 | Symbols: | S-locus lectin protein kinase family protein | chr4:1419278-1422828 REVERSE LENGTH=1010	4e-44	57.78			GO:0016301	kinase_activity
TR40815|c0_g2_i4	1292	1211	GCCATTTTTATGGAGCTGAAATTGTTGGTGGAATTTTTTTGGATTAAGTT	A/G	CTAATTTTTGCCTCGTTTTTGCTTTATCTAGCCATTGGTATAGTGTAGTG	A	0.988	G	0.99	AH015482	0	98.1735	0	98.1735	MATCH	Scaffold_10	6043265	6048432	UniRef100_A0A0K9S080 Uncharacterized protein n=1 Tax=Spinacia oleracea RepID=A0A0K9S080_SPIOL	3e-143	71.3	UniRef100_W9RAX5 Chaperone surA n=1 Tax=Morus notabilis RepID=W9RAX5_9ROSA	3e-125	AT5G19370.1 | Symbols: | rhodanese-like domain-containing protein / PPIC-type PPIASE domain-containing protein | chr5:6524247-6526629 REVERSE LENGTH=299	9e-99	66.83	GO:0009735	response_to_cytokinin	GO:0016853	isomerase_activity
TR40905|c1_g1_i2	1970	1673	AAGAAGAACCAGCATTGTAAGGCTTGTCTGTGAGAAGCCGATTTCCAGAA	G/A	TGTTGGATGTTAAATCAAAGAGGTTGACCATTCTTCCCAAACATCCTGGC	G	0.996	A	0.909	AH022135	0	94.6001	0	94.6001	MATCH	Scaffold_15	4082814	4089237	UniRef100_A0A0J8BX88 Uncharacterized protein n=2 Tax=Beta vulgaris subsp. vulgaris RepID=A0A0J8BX88_BETVU	0	79.8	UniRef100_UPI00053F41B3 PREDICTED: uncharacterized protein LOC100241277 isoform X2 n=1 Tax=Vitis vinifera RepID=UPI00053F41B3	0	AT4G28760.2 | Symbols: | Protein of unknown function (DUF3741) | chr4:14208640-14211811 FORWARD LENGTH=924	3e-117	50.88	GO:0008150	biological_process	GO:0003674	molecular_function
TR40905|c1_g1_i2	1970	1845	AAGAGTGAGATCGGAAGAGTATAGCCCAAAAAGGTGTATCAAAAAAGAAA	T/C	TCAAACAACCCACATAAAAATGGAGGTTTAGAGAGAGAAAATGGAATGGA	T	0.991	C	1	AH022135	0	94.6001	0	94.6001	MATCH	Scaffold_15	4082814	4089237	UniRef100_A0A0J8BX88 Uncharacterized protein n=2 Tax=Beta vulgaris subsp. vulgaris RepID=A0A0J8BX88_BETVU	0	79.8	UniRef100_UPI00053F41B3 PREDICTED: uncharacterized protein LOC100241277 isoform X2 n=1 Tax=Vitis vinifera RepID=UPI00053F41B3	0	AT4G28760.2 | Symbols: | Protein of unknown function (DUF3741) | chr4:14208640-14211811 FORWARD LENGTH=924	3e-117	50.88	GO:0008150	biological_process	GO:0003674	molecular_function
TR41418|c4_g1_i1	905	455	GGTCCTTCAAATGGAGTGGGTCCACCCTGCTCACGCATCATCTGCATTGC	T/G	ACCTCAGGAGGGGCTGGCACAAATGGTCCCAGGGGACCAGCACCAGGAAC	T	0.917	G	0.986	AH022656	NA	NA	NA	NA	NA	Scaffold_15	14955176	14965924	UniRef100_A0A0K9QPM9 Uncharacterized protein n=1 Tax=Spinacia oleracea RepID=A0A0K9QPM9_SPIOL	5e-96	89.18	UniRef100_UPI0002C3481B PREDICTED: serrate RNA effector molecule n=1 Tax=Fragaria vesca subsp. vesca RepID=UPI0002C3481B	3e-71	AT2G27100.1 | Symbols: SE | C2H2 zinc-finger protein SERRATE (SE) | chr2:11572587-11576357 FORWARD LENGTH=720	4e-57	58.67	GO:0000398 GO:0006355 GO:0007346 GO:0008380 GO:0010267 GO:0016568 GO:0031053 GO:0043687 GO:0045893 GO:0048367 GO:0048509 GO:2000011	mRNA_splicing,_via_spliceosome regulation_of_transcription,_DNA-templated regulation_of_mitotic_cell_cycle RNA_splicing production_of_ta-siRNAs_involved_in_RNA_interference chromatin_modification primary_miRNA_processing post-translational_protein_modification positive_regulation_of_transcription,_DNA-templated shoot_system_development regulation_of_meristem_development regulation_of_adaxial/abax…	GO:0003677 GO:0003700 GO:0005515	DNA_binding sequence-specific_DNA_binding_transcription_factor_activity protein_binding
TR41595|c0_g1_i1	2287	1587	GAGCATGAATAGTCCCAATAAATGAAGGGTATACTTTATTAAAGACAAAA	A/G	GGTACCAAATTCATATGTTAAATTTATAAAACATCCAATAGTTGCAAATC	A	0.983	G	0.955	AH022676	1e-144	96.7532	6e-145	96.7532	MATCH	Scaffold_15	15577759	15578067	UniRef100_A0A0J8BYN4 Uncharacterized protein n=1 Tax=Beta vulgaris subsp. vulgaris RepID=A0A0J8BYN4_BETVU	7e-18	71.19	UniRef100_Q8GT36 Thylakoid soluble phosphoprotein n=1 Tax=Spinacia oleracea RepID=Q8GT36_SPIOL	4e-17	AT3G47070.1 | Symbols: | LOCATED IN: thylakoid, chloroplast thylakoid membrane, chloroplast, chloroplast envelope; EXPRESSED IN: 22 plant structures; EXPRESSED DURING: 13 growth stages; CONTAINS InterPro DOMAIN/s: Thylakoid soluble phosphoprotein TSP9 (InterPro:IPR021584); Has 37 Blast hits to 37 proteins in 10 species: Archae - 0; Bacteria - 0; Metazoa - 0; Fungi - 0; Plants - 37; Viruses - 0; O…	5e-10	56.86	GO:0006364 GO:0009637 GO:0009902 GO:0010027 GO:0010114 GO:0010218 GO:0015979 GO:0030003 GO:0034660 GO:0070838	rRNA_processing response_to_blue_light chloroplast_relocation thylakoid_membrane_organization response_to_red_light response_to_far_red_light photosynthesis cellular_cation_homeostasis ncRNA_metabolic_process divalent_metal_ion_transport
TR42837|c1_g3_i2	927	392	TGAACAAAAAAGCAATTACAAGAAAACAAGCATATGCTCTTAAAATTGTA	C/T	ATTGAATGTAAGATGATATCCAATTTTACAATGAGTAATAGTACATGATA	C	0.978	T	0.998	AH002100	1e-124	87.1264	6e-126	87.3563	MATCH	Scaffold_1	33966038	33967419	UniRef100_P22179 Photosystem I reaction center subunit VI, chloroplastic n=2 Tax=Spinacia oleracea RepID=PSAH_SPIOL	1e-54	91.38	UniRef100_P22179 Photosystem I reaction center subunit VI, chloroplastic n=2 Tax=Spinacia oleracea RepID=PSAH_SPIOL	1e-54	AT1G52230.1 | Symbols: PSAH2, PSAH-2, PSI-H | photosystem I subunit H2 | chr1:19454902-19455508 FORWARD LENGTH=145	4e-45	76.92	GO:0006364 GO:0009657 GO:0009735 GO:0009773 GO:0010207 GO:0015979 GO:0019344 GO:0019684 GO:0035304	rRNA_processing plastid_organization response_to_cytokinin photosynthetic_electron_transport_in_photosystem_I photosystem_II_assembly photosynthesis cysteine_biosynthetic_process photosynthesis,_light_reaction regulation_of_protein_dephosphorylation	GO:0003674	molecular_function
TR42909|c0_g2_i2	1163	973	CGGCTTCCCTTCTACACACTTGCAACATGCAGCTCATTGCTTTCAGCTCT	T/C	CCAGATATGAATTCCCGCATTGAAATAGAGCTGTTATTGCAATTGCCAAA	T	1	C	0.9	AH008810	0	96.7326	0	97.0879	MATCH	Scaffold_5	5996324	5999543	UniRef100_A0A0J8D0U3 Uncharacterized protein n=1 Tax=Beta vulgaris subsp. vulgaris RepID=A0A0J8D0U3_BETVU	0	87.59	UniRef100_UPI00057A4D0A PREDICTED: transport inhibitor response 1-like protein n=1 Tax=Populus euphratica RepID=UPI00057A4D0A	4e-162	AT5G49980.1 | Symbols: AFB5 | auxin F-box protein 5 | chr5:20334420-20336531 REVERSE LENGTH=619	4e-153	73.7	GO:0002237 GO:0007165 GO:0010103 GO:0048443	response_to_molecule_of_bacterial_origin signal_transduction stomatal_complex_morphogenesis stamen_development	GO:0004842	ubiquitin-protein_transferase_activity
TR44298|c1_g2_i5	1369	1312	GTCTAGTTAATCAGTGGAGGATCCACAAAAAATTAAATGATGTCAAAAAA	A/T	TTTTATGTAGAACACTTTACGGTCTGTTTGATTAGTGGTAGTAAATGGTG	A	0.993	T	1	AH009242	0	89.9642	0	89.9821	MATCH	Scaffold_5	18998742	19004038	UniRef100_A0A0J8D374 Uncharacterized protein n=1 Tax=Beta vulgaris subsp. vulgaris RepID=A0A0J8D374_BETVU	6e-76	65.91	UniRef100_UPI00064E117D PREDICTED: (+)-neomenthol dehydrogenase-like isoform X2 n=1 Tax=Erythranthe guttata RepID=UPI00064E117D	2e-71	AT1G01800.2 | Symbols: | NAD(P)-binding Rossmann-fold superfamily protein | chr1:293595-294888 FORWARD LENGTH=260	4e-66	53.55	GO:0000038 GO:0009409 GO:0042335	very_long-chain_fatty_acid_metabolic_process response_to_cold cuticle_development	GO:0016491	oxidoreductase_activity
TR44789|c0_g1_i2	903	485	GCAAGGGGATATATATATTCTCCACAGACGATTTTCGACAGACGATACAC	A/G	AGTTTCTTTGTATATGATTACATAGCCCATCTAGCTTTAAATACTTGTGA	A	0.924	G	1	AH015889	0	94.6716	0	94.6716	MATCH	Scaffold_10	14120982	14125371	UniRef100_A0A0J8E7N2 Uncharacterized protein n=1 Tax=Beta vulgaris subsp. vulgaris RepID=A0A0J8E7N2_BETVU	2e-54	89.92	UniRef100_UPI00046DF42D PREDICTED: cystinosin homolog n=1 Tax=Prunus mume RepID=UPI00046DF42D	2e-36	AT5G40670.1 | Symbols: | PQ-loop repeat family protein / transmembrane family protein | chr5:16285968-16287591 FORWARD LENGTH=270	7e-31	63.72			GO:0003674	molecular_function
TR44943|c0_g1_i2	1295	812	GTGAGCTGAGGCTGGGCTGCAGCGTTGCTAATGCGAGTGAAACCGTCGAG	A/G	GCAGGGTTCCAAAAAGCACGGGCAGAGTCAAACTGGGCTTGAGAGCAGAA	A	1	G	0.902		NA	NA	NA	NA	NA		NA	NA	UniRef100_U5P1M7 Coat protein n=1 Tax=Red clover cryptic virus 1 RepID=U5P1M7_9VIRU	4e-135	59.38	UniRef100_U5P1M7 Coat protein n=1 Tax=Red clover cryptic virus 1 RepID=U5P1M7_9VIRU	4e-135	No informative hit E<10-6	NA	NA	NA	NA	NA	NA
TR44943|c0_g2_i1	420	111	GCACCCCAGCCACATGTTCCTGTCGCTCCCCCCGTTCAAGGTGCTGCTCA	T/C	CCTACTCCTGCTCCCCCTGTCCGAAGAAGTCGCAACCCCCGTGGTTTCGT	T	0.997	C	0.986		NA	NA	NA	NA	NA		NA	NA	UniRef100_U5P1M7 Coat protein n=1 Tax=Red clover cryptic virus 1 RepID=U5P1M7_9VIRU	3e-34	67.14	UniRef100_U5P1M7 Coat protein n=1 Tax=Red clover cryptic virus 1 RepID=U5P1M7_9VIRU	3e-34	No informative hit E<10-6	NA	NA	NA	NA	NA	NA
TR45012|c1_g1_i3	955	382	TTAGTCCCGGCCAAAAGTGTTCATCGTCACCAATTAGATAACGGTTTGGG	C/T	CAGTCGATAAAGTAGTCGTCTTGGTACCTAATGATGAAACCAAGCCGCAC	C	0.969	T	1		NA	NA	NA	NA	NA		NA	NA	No hit E<10-10	NA	NA	No informative hit E<10-10	NA	No informative hit E<10-6	NA	NA	NA	NA	NA	NA
TR45012|c1_g1_i3	955	429	GGGCCAGTCGATAAAGTAGTCGTCTTGGTACCTAATGATGAAACCAAGCC	G/T	CACAACAGTCCCATTTGAATCGACTCACACAACACTCAATACACAAGGAG	G	0.97	T	1		NA	NA	NA	NA	NA		NA	NA	No hit E<10-10	NA	NA	No informative hit E<10-10	NA	No informative hit E<10-6	NA	NA	NA	NA	NA	NA
TR45906|c2_g1_i2	832	535	ACTACTATTTGGGTTACAATCTATATTTGCCATGTAATTTTAAGCATAAG	A/C	GTCACAATTTCATGCGCTTGTATATCTTTTATGTTAAATAGTGTTTAATT	A	0.952	C	0.99	AH022428	NA	NA	NA	NA	NA	Scaffold_15	8003319	8007834	UniRef100_D4NYR3 Cinnamate 4-hydroxylase (Fragment) n=1 Tax=Bruguiera gymnorhiza RepID=D4NYR3_BRUGY	6e-73	94.12	UniRef100_D4NYR3 Cinnamate 4-hydroxylase (Fragment) n=1 Tax=Bruguiera gymnorhiza RepID=D4NYR3_BRUGY	6e-73	AT2G30490.1 | Symbols: ATC4H, C4H, CYP73A5, REF3 | cinnamate-4-hydroxylase | chr2:12993861-12995683 REVERSE LENGTH=505	7e-71	89.71	GO:0009416 GO:0009555 GO:0009611 GO:0009698 GO:0009699 GO:0009805 GO:0009808 GO:0009963 GO:0032502 GO:0040007 GO:0080167	response_to_light_stimulus pollen_development response_to_wounding phenylpropanoid_metabolic_process phenylpropanoid_biosynthetic_process coumarin_biosynthetic_process lignin_metabolic_process positive_regulation_of_flavonoid_biosynthetic_process developmental_process growth response_to_karrikin	GO:0005515 GO:0016710 GO:0042802	protein_binding trans-cinnamate_4-monooxygenase_activity identical_protein_binding
TR46459|c1_g2_i4	443	131	CATTTGCGACTTGCTGCTTCATCTGACCGAAAAAGAACTCAAGAACCTCC	G/A	TTTACGACTTGCTGTCTTCATCTCCGGATTTAGGTTATTCTCTTCATCTC	G	1	A	1	AH019645	3e-58	96.9925	0	97.6122	MATCH	Scaffold_13	9576161	9584974	No hit E<10-10	NA	NA	No informative hit E<10-10	NA	No informative hit E<10-6	NA	NA	NA	NA	NA	NA
TR50067|c6_g1_i3	612	108	AAATACAACAGTAACATCTAGTCTTATTCTTACTTAAACGAAAATACAAC	G/A	GTAACACAAATTTAAAAACGTAAAAATTCAAATGTAACAAGCATACAACA	G	0.993	A	0.926		NA	NA	NA	NA	NA		NA	NA	No hit E<10-10	NA	NA	No informative hit E<10-10	NA	No informative hit E<10-6	NA	NA	NA	NA	NA	NA
TR50105|c0_g1_i1	1797	918	GCCTTCACCTTGTCGCTAGTGGCCCACTCCCCCTTCAGAGTCATGCTAAT	C/T	GGGTGGCAAGACTTGTGCCATAACATGTCCCTGGCAAGATCTATCTCGGC	C	0.997	T	0.998		NA	NA	NA	NA	NA		NA	NA	UniRef100_A0A0L9V8G3 Uncharacterized protein n=1 Tax=Phaseolus angularis RepID=A0A0L9V8G3_PHAAN	7e-94	39.33	UniRef100_UPI0007121A9D PREDICTED: uncharacterized protein LOC106778137 n=1 Tax=Vigna radiata var. radiata RepID=UPI0007121A9D	1e-85	AT3G09130.1 | Symbols: | unknown protein; BEST Arabidopsis thaliana protein match is: unknown protein (TAIR:AT3G42786.1); Has 7 Blast hits to 7 proteins in 2 species: Archae - 0; Bacteria - 0; Metazoa - 0; Fungi - 0; Plants - 7; Viruses - 0; Other Eukaryotes - 0 (source: NCBI BLink). | chr3:2799312-2800505 FORWARD LENGTH=397	9e-43	30.51	GO:0008150	biological_process	GO:0003674	molecular_function
TR50105|c0_g1_i1	1797	924	ACCTTGTCGCTAGTGGCCCACTCCCCCTTCAGAGTCATGCTAATTGGGTG	A/G	CAAGACTTGTGCCATAACATGTCCCTGGCAAGATCTATCTCGGCCTGGTA	A	0.991	G	0.999		NA	NA	NA	NA	NA		NA	NA	UniRef100_A0A0L9V8G3 Uncharacterized protein n=1 Tax=Phaseolus angularis RepID=A0A0L9V8G3_PHAAN	7e-94	39.33	UniRef100_UPI0007121A9D PREDICTED: uncharacterized protein LOC106778137 n=1 Tax=Vigna radiata var. radiata RepID=UPI0007121A9D	1e-85	AT3G09130.1 | Symbols: | unknown protein; BEST Arabidopsis thaliana protein match is: unknown protein (TAIR:AT3G42786.1); Has 7 Blast hits to 7 proteins in 2 species: Archae - 0; Bacteria - 0; Metazoa - 0; Fungi - 0; Plants - 7; Viruses - 0; Other Eukaryotes - 0 (source: NCBI BLink). | chr3:2799312-2800505 FORWARD LENGTH=397	9e-43	30.51	GO:0008150	biological_process	GO:0003674	molecular_function
TR50105|c0_g1_i1	1797	1014	TCGGCCTGGTAGTACTCCGAGACGTCCGTGGCCCTCCAGAACTGTTTCTC	A/G	ACTGCAGCAAACGCCTTGAACGACTGGCTCTTGGCGTCGCTCAGGTAGTG	A	1	G	0.998		NA	NA	NA	NA	NA		NA	NA	UniRef100_A0A0L9V8G3 Uncharacterized protein n=1 Tax=Phaseolus angularis RepID=A0A0L9V8G3_PHAAN	7e-94	39.33	UniRef100_UPI0007121A9D PREDICTED: uncharacterized protein LOC106778137 n=1 Tax=Vigna radiata var. radiata RepID=UPI0007121A9D	1e-85	AT3G09130.1 | Symbols: | unknown protein; BEST Arabidopsis thaliana protein match is: unknown protein (TAIR:AT3G42786.1); Has 7 Blast hits to 7 proteins in 2 species: Archae - 0; Bacteria - 0; Metazoa - 0; Fungi - 0; Plants - 7; Viruses - 0; Other Eukaryotes - 0 (source: NCBI BLink). | chr3:2799312-2800505 FORWARD LENGTH=397	9e-43	30.51	GO:0008150	biological_process	GO:0003674	molecular_function
TR50105|c0_g1_i1	1797	1146	AGTGCCGGAATTCCCACACATGAACCCACCAGGGACGAAATCACAGCCAC	C/T	TCAGTTGCGTTGAGGTTGAGAGGAGTTGCTATCAGCTGGCGAGCTGCAGC	C	0.996	T	0.997		NA	NA	NA	NA	NA		NA	NA	UniRef100_A0A0L9V8G3 Uncharacterized protein n=1 Tax=Phaseolus angularis RepID=A0A0L9V8G3_PHAAN	7e-94	39.33	UniRef100_UPI0007121A9D PREDICTED: uncharacterized protein LOC106778137 n=1 Tax=Vigna radiata var. radiata RepID=UPI0007121A9D	1e-85	AT3G09130.1 | Symbols: | unknown protein; BEST Arabidopsis thaliana protein match is: unknown protein (TAIR:AT3G42786.1); Has 7 Blast hits to 7 proteins in 2 species: Archae - 0; Bacteria - 0; Metazoa - 0; Fungi - 0; Plants - 7; Viruses - 0; Other Eukaryotes - 0 (source: NCBI BLink). | chr3:2799312-2800505 FORWARD LENGTH=397	9e-43	30.51	GO:0008150	biological_process	GO:0003674	molecular_function
TR50105|c0_g1_i1	1797	1209	AGGTTGAGAGGAGTTGCTATCAGCTGGCGAGCTGCAGCGTTCGCAGCATC	A/G	GTGAAGCCGAGGCTGCCCAGGGCATCTCGATCAGCAGCGACTTCAGCTGG	A	0.993	G	0.999		NA	NA	NA	NA	NA		NA	NA	UniRef100_A0A0L9V8G3 Uncharacterized protein n=1 Tax=Phaseolus angularis RepID=A0A0L9V8G3_PHAAN	7e-94	39.33	UniRef100_UPI0007121A9D PREDICTED: uncharacterized protein LOC106778137 n=1 Tax=Vigna radiata var. radiata RepID=UPI0007121A9D	1e-85	AT3G09130.1 | Symbols: | unknown protein; BEST Arabidopsis thaliana protein match is: unknown protein (TAIR:AT3G42786.1); Has 7 Blast hits to 7 proteins in 2 species: Archae - 0; Bacteria - 0; Metazoa - 0; Fungi - 0; Plants - 7; Viruses - 0; Other Eukaryotes - 0 (source: NCBI BLink). | chr3:2799312-2800505 FORWARD LENGTH=397	9e-43	30.51	GO:0008150	biological_process	GO:0003674	molecular_function
TR50105|c0_g1_i1	1797	1497	AAGGCGTCCACAAACTTGGTGGCCAGCTGAGGCGGAAGGTCCCTGATCGG	C/T	ACCCAGTGGTAGCTCTCAGGGACGCTGGCCCTCACAATCAGGCTGGCCGC	C	0.996	T	0.996		NA	NA	NA	NA	NA		NA	NA	UniRef100_A0A0L9V8G3 Uncharacterized protein n=1 Tax=Phaseolus angularis RepID=A0A0L9V8G3_PHAAN	7e-94	39.33	UniRef100_UPI0007121A9D PREDICTED: uncharacterized protein LOC106778137 n=1 Tax=Vigna radiata var. radiata RepID=UPI0007121A9D	1e-85	AT3G09130.1 | Symbols: | unknown protein; BEST Arabidopsis thaliana protein match is: unknown protein (TAIR:AT3G42786.1); Has 7 Blast hits to 7 proteins in 2 species: Archae - 0; Bacteria - 0; Metazoa - 0; Fungi - 0; Plants - 7; Viruses - 0; Other Eukaryotes - 0 (source: NCBI BLink). | chr3:2799312-2800505 FORWARD LENGTH=397	9e-43	30.51	GO:0008150	biological_process	GO:0003674	molecular_function
TR51210|c0_g1_i1	711	443	CGATCCCTTTAACAATCTCAAGCAGATAGTCTATGTATATTTTGGCCTCA	T/G	GAAGATCTCCCTCAGCATTATTCATCTTCTCATACTCAAAAGCCCATTTC	T	0.992	G	1	AH023309	NA	NA	NA	NA	NA	Scaffold_16	7411341	7412412	UniRef100_A0A0J8BGI9 Uncharacterized protein n=1 Tax=Beta vulgaris subsp. vulgaris RepID=A0A0J8BGI9_BETVU	6e-21	46.15	UniRef100_UPI0004F19032 PREDICTED: MLP-like protein 43 n=1 Tax=Brassica campestris RepID=UPI0004F19032	9e-14	AT5G28010.1 | Symbols: | Polyketide cyclase/dehydrase and lipid transport superfamily protein | chr5:10024813-10025382 FORWARD LENGTH=166	4e-13	31.86			GO:0003674	molecular_function
TR51450|c3_g1_i1	1562	1181	TTTTGGTGGTGCTATTTAGTTTGGATTTTGTTGACTGTTGGTGACTTCGT	T/G	GGTGGTTTAAAGGGCTGCTGGTTCATTGAAGTTGGGGTATTTGGTTCTCG	T	1	G	1		NA	NA	NA	NA	NA		NA	NA	No hit E<10-10	NA	NA	No informative hit E<10-10	NA	No informative hit E<10-6	NA	NA	NA	NA	NA	NA
TR51450|c3_g1_i1	1562	1206	TTTTGTTGACTGTTGGTGACTTCGTTGGTGGTTTAAAGGGCTGCTGGTTC	A/G	TTGAAGTTGGGGTATTTGGTTCTCGTTTTCTGTCCGGTGGTGGTGGGCTG	A	1	G	1		NA	NA	NA	NA	NA		NA	NA	No hit E<10-10	NA	NA	No informative hit E<10-10	NA	No informative hit E<10-6	NA	NA	NA	NA	NA	NA
TR56206|c1_g2_i1	910	439	TTAGTGACAGCCTTAGTTCCTTCAGAAACAGCGTGCTTAGCCAATTCACC	A/G	GGAAGAACAAGTCTAACAGCAGTCTGAATTTCCCGAGAAGTGATTGTGGG	A	0.971	G	0.982	AH022506	0	96.2963	0	96.2963	MATCH	Scaffold_15	9898521	9898952	UniRef100_A0A0J8BZ59 Histone H2B n=1 Tax=Beta vulgaris subsp. vulgaris RepID=A0A0J8BZ59_BETVU	5e-58	97.92	UniRef100_A0A0J8BZ59 Histone H2B n=1 Tax=Beta vulgaris subsp. vulgaris RepID=A0A0J8BZ59_BETVU	5e-58	AT1G07790.1 | Symbols: HTB1 | Histone superfamily protein | chr1:2413049-2413495 FORWARD LENGTH=148	1e-60	97.92			GO:0003677	DNA_binding
TR58121|c0_g1_i3	465	201	TGGGTTTACGGGTTTTAGCCTTGTTGCTAACTCTTGTTGCAGCCATTTTG	T/C	TAGGGTTGGATAAGCAAACTGTAATTGTCCCAATTACTATATCTCCTGAT	T	0.975	C	0.909	AH012511	8e-65	97.2414	7e-136	93.0514	MATCH	Scaffold_8	884679	885969	UniRef100_A0A0J8B8K3 CASP-like protein n=1 Tax=Beta vulgaris subsp. vulgaris RepID=A0A0J8B8K3_BETVU	3e-17	56.93	UniRef100_A0A0J8B8K3 CASP-like protein n=1 Tax=Beta vulgaris subsp. vulgaris RepID=A0A0J8B8K3_BETVU	3e-17	AT4G15630.1 | Symbols: | Uncharacterised protein family (UPF0497) | chr4:8917527-8918683 FORWARD LENGTH=190	1e-11	45.71	GO:0008150	biological_process	GO:0005515 GO:0043424	protein_binding protein_histidine_kinase_binding
TR58121|c0_g1_i3	465	230	ACTCTTGTTGCAGCCATTTTGTTAGGGTTGGATAAGCAAACTGTAATTGT	C/A	CCAATTACTATATCTCCTGATCTTCCTGCTTTCATGGCTCCTGTTCCTGC	C	0.927	A	0.92	AH012511	8e-65	97.2414	7e-136	93.0514	MATCH	Scaffold_8	884679	885969	UniRef100_A0A0J8B8K3 CASP-like protein n=1 Tax=Beta vulgaris subsp. vulgaris RepID=A0A0J8B8K3_BETVU	3e-17	56.93	UniRef100_A0A0J8B8K3 CASP-like protein n=1 Tax=Beta vulgaris subsp. vulgaris RepID=A0A0J8B8K3_BETVU	3e-17	AT4G15630.1 | Symbols: | Uncharacterised protein family (UPF0497) | chr4:8917527-8918683 FORWARD LENGTH=190	1e-11	45.71	GO:0008150	biological_process	GO:0005515 GO:0043424	protein_binding protein_histidine_kinase_binding
TR58223|c2_g2_i4	898	236	AGGGAGACACACGAACACATAAGCATCTCAACCCAAGCTGATGCAGCTAG	T/C	TCTTACATACATGATGGAGATTGATGATTATCATCACCATTAGTAGCGTG	T	0.967	C	1	AH022521	NA	NA	NA	NA	NA	Scaffold_15	10255042	10257108	UniRef100_A0A0J8BZ35 Uncharacterized protein n=1 Tax=Beta vulgaris subsp. vulgaris RepID=A0A0J8BZ35_BETVU	1e-31	55.03	No informative hit E<10-10	NA	No informative hit E<10-6	NA	NA	NA	NA	NA	NA
TR58466|c0_g2_i1	715	618	TAGCATAAGAAAGGGCGAATAAAGAGAAAAGAAGGAGGACAGAGACTGAG	C/T	AAAGGCTGCGTTTCTGAATCTCCATTGCTAATTCTGAGGAGCGAAAGGGA	C	0.945	T	0.911	AH010401	NA	NA	NA	NA	NA	Scaffold_6	14918636	14926723	UniRef100_UPI00058134DE PREDICTED: calreticulin n=1 Tax=Sesamum indicum RepID=UPI00058134DE	4e-81	92.92	UniRef100_UPI00058134DE PREDICTED: calreticulin n=1 Tax=Sesamum indicum RepID=UPI00058134DE	4e-81	AT1G09210.1 | Symbols: CRT1b, AtCRT1b | calreticulin 1b | chr1:2973217-2976655 REVERSE LENGTH=424	2e-79	85.71	GO:0006457 GO:0006979 GO:0009408 GO:0009627 GO:0009644 GO:0009651 GO:0034976 GO:0042542	protein_folding response_to_oxidative_stress response_to_heat systemic_acquired_resistance response_to_high_light_intensity response_to_salt_stress response_to_endoplasmic_reticulum_stress response_to_hydrogen_peroxide	GO:0005509	calcium_ion_binding
TR61973|c0_g2_i2	998	334	CTGGGGTTTTCTGCTGGTGTTGGGGTCGTCTGGTCTGGTGGTTTCGATGG	A/T	GGTGTCTTTCTTGTCGGTCCTTTCGTGTTTCAGATCTGGGCGTCGTGGTG	A	0.997	T	0.992		NA	NA	NA	NA	NA		NA	NA	No hit E<10-10	NA	NA	No informative hit E<10-10	NA	No informative hit E<10-6	NA	NA	NA	NA	NA	NA
TR61973|c0_g2_i2	998	420	CTGGGCGTCGTGGTGTTAGCATCTGCGATGGTGTTCGTCGGTGGAGTGGA	C/G	TTTTGTTGTGGTGTGCAGCTAGTGGCGGTTCGATTTTTAGGCCAAGTGCT	C	0.999	G	0.995		NA	NA	NA	NA	NA		NA	NA	No hit E<10-10	NA	NA	No informative hit E<10-10	NA	No informative hit E<10-6	NA	NA	NA	NA	NA	NA
TR61973|c0_g2_i2	998	421	TGGGCGTCGTGGTGTTAGCATCTGCGATGGTGTTCGTCGGTGGAGTGGAC	T/A	TTTGTTGTGGTGTGCAGCTAGTGGCGGTTCGATTTTTAGGCCAAGTGCTT	T	0.998	A	0.998		NA	NA	NA	NA	NA		NA	NA	No hit E<10-10	NA	NA	No informative hit E<10-10	NA	No informative hit E<10-6	NA	NA	NA	NA	NA	NA
TR62477|c0_g1_i1	1214	997	GTAATTTGTACATCATCAAGCAAATCACTTTACACATGTGGTAATTGTTA	G/T	ACTACAAGATTTTGCAATAACTTTTATTACTGTTTTTTATATTCTCTTTC	G	0.921	T	0.911	AH022487	0	98.2716	0	98.2716	MATCH	Scaffold_15	9208294	9208698	UniRef100_A0A0J8EQP9 Uncharacterized protein n=1 Tax=Beta vulgaris subsp. vulgaris RepID=A0A0J8EQP9_BETVU	0	93.17	UniRef100_B9T925 Kinase, putative n=1 Tax=Ricinus communis RepID=B9T925_RICCO	4e-172	AT3G46290.1 | Symbols: HERK1 | hercules receptor kinase 1 | chr3:17013009-17015501 FORWARD LENGTH=830	4e-162	81.72	GO:0009741 GO:0009742 GO:0009791 GO:0009826 GO:0051510	response_to_brassinosteroid brassinosteroid_mediated_signaling_pathway post-embryonic_development unidimensional_cell_growth regulation_of_unidimensional_cell_growth	GO:0004672 GO:0016301	protein_kinase_activity kinase_activity
TR64517|c0_g1_i6	2256	310	AAACCAAAATGCGCAAGCACAATTAGAAACGGGAAAACAAATGTTTGAAG	G/T	TGAACCAAGAAACCGAACTCCTAAAGCATCCTGGAAAATTTTCGATGAAT	G	1	T	0.932	AH000026	0	98.1781	0	98.1781	MATCH	Scaffold_1	352583	355141	UniRef100_A0A0J8BN22 Uncharacterized protein n=1 Tax=Beta vulgaris subsp. vulgaris RepID=A0A0J8BN22_BETVU	0	93.98	UniRef100_B9RPY4 Cell elongation protein diminuto, putative n=2 Tax=Ricinus communis RepID=B9RPY4_RICCO	0	AT3G19820.3 | Symbols: DWF1 | cell elongation protein / DWARF1 / DIMINUTO (DIM) | chr3:6879835-6881616 REVERSE LENGTH=561	0	81.7	GO:0000271 GO:0000272 GO:0005982 GO:0006084 GO:0006694 GO:0009416 GO:0009653 GO:0009664 GO:0009808 GO:0009825 GO:0009826 GO:0009832 GO:0009834 GO:0009932 GO:0010075 GO:0010817 GO:0016126 GO:0016132 GO:0019344 GO:0043481 GO:0048364 GO:0048653 GO:0048767 GO:0048869 GO:0071555	polysaccharide_biosynthetic_process polysaccharide_catabolic_process starch_metabolic_process acetyl-CoA_metabolic_process steroid_biosynthetic_process response_to_light_stimulus anatomical_structure_morphogenesis plant-type_cell_wall_organization lignin_metabolic_process multidimensional_cell_growth unidimensional_cell_growth plant-type_cell_wall_biogenesis plant-type_secondary_cell_wall_biogene…	GO:0003824 GO:0005516	catalytic_activity calmodulin_binding
TR66178|c2_g1_i7	575	81	ATGGGGAAATTAGCAGCAATGGTAGTGGTGTTAGTAATAGTAATAATGGT	G/C	GGTAGTGAGGCTGAGGCATCAAGGCTAAGTTCGTTAGATGAAAACCAAAT	G	1	C	0.985		NA	NA	NA	NA	NA		NA	NA	No hit E<10-10	NA	NA	No informative hit E<10-10	NA	No informative hit E<10-6	NA	NA	NA	NA	NA	NA
TR66313|c4_g1_i3	1059	404	AATATACTACAAGAGTGAAGGACCAATTCTCTTTCTATACAATTTCCATA	T/C	CAAATTTGGGTTCTGAAACAACATAAGTGCAATCTGATCAGATTTTACTA	T	0.949	C	0.989	AH022709	0	97.065	0	97.2746	MATCH	Scaffold_15	17047610	17050636	UniRef100_A0A0K9QWZ8 Uncharacterized protein n=1 Tax=Spinacia oleracea RepID=A0A0K9QWZ8_SPIOL	6e-78	74.83	UniRef100_UPI0005209477 PREDICTED: acyl-coenzyme A thioesterase 13 n=1 Tax=Nicotiana sylvestris RepID=UPI0005209477	2e-63	AT2G29590.1 | Symbols: | Thioesterase superfamily protein | chr2:12654602-12655432 REVERSE LENGTH=158	2e-48	59.06	GO:0008150	biological_process	GO:0016788 GO:0047617	hydrolase_activity,_acting_on_ester_bonds acyl-CoA_hydrolase_activity
TR67157|c1_g1_i11	1638	1404	TTACAATCTATTATATTTGACCTGTATCTGCATCTTAAATTAAGGTTGTG	C/T	GGAATTTTATGAAATGAAGGTCTCTTAGAATGCAGTAATAAGCTGGCTTT	C	0.979	T	1	AH021707	0	95.6427	0	95.3567	MATCH	Scaffold_15	260314	265806	UniRef100_A0A0J8BZ68 Uncharacterized protein n=1 Tax=Beta vulgaris subsp. vulgaris RepID=A0A0J8BZ68_BETVU	2e-142	73.82	UniRef100_UPI00051BFE37 PREDICTED: uncharacterized protein LOC104104961 isoform X2 n=1 Tax=Nicotiana tomentosiformis RepID=UPI00051BFE37	1e-84	AT2G38550.1 | Symbols: | Transmembrane proteins 14C | chr2:16132178-16134229 FORWARD LENGTH=335	1e-67	50.6	GO:0008150	biological_process
TR68788|c1_g1_i5	471	350	CTTTTGTTCAAAGGCACAAAAGGCACTAGAGGCGGTTGATGTATTTTGTG	T/C	TTGGATGGAAGCCTATTTTCAGCTGATGAATAAAAAGGCGATGGTGCTTA	T	0.968	C	0.956		NA	NA	NA	NA	NA		NA	NA	UniRef100_A0A0K9RQA5 Uncharacterized protein n=1 Tax=Spinacia oleracea RepID=A0A0K9RQA5_SPIOL	2e-28	85.96	UniRef100_UPI0002C348B3 PREDICTED: uncharacterized protein LOC101294636 n=1 Tax=Fragaria vesca subsp. vesca RepID=UPI0002C348B3	6e-27	AT5G59613.2 | Symbols: | unknown protein; FUNCTIONS IN: molecular_function unknown; INVOLVED IN: biological_process unknown; LOCATED IN: mitochondrial respiratory chain complex III; BEST Arabidopsis thaliana protein match is: unknown protein (TAIR:AT3G46430.1). | chr5:24015726-24016500 REVERSE LENGTH=55	5e-25	75.93	GO:0008150	biological_process	GO:0003674	molecular_function
TR70883|c0_g1_i1	1561	1010	GAATGGATCTCGATCGATCCAAGCAAAGTCTCACCTGGTGACATCAGAGC	A/C	TCAAGCTTTGACCGCACCACCTCTCGCATCTGGCGAGGCAATGCTGAGTA	A	1	C	1		NA	NA	NA	NA	NA		NA	NA	UniRef100_F8VBM8 Putative coat protein n=1 Tax=Pepper cryptic virus 1 RepID=F8VBM8_9VIRU	2e-49	32.1	UniRef100_I4EPL9 Coat protein n=1 Tax=Persimmon cryptic virus RepID=I4EPL9_9VIRU	1e-47	No informative hit E<10-6	NA	NA	NA	NA	NA	NA
TR72110|c2_g1_i18	1002	666	TAGTTATTATGGTCGATGAAAAGGAAGGAGGTGACAATGATAGAGTTGTG	A/C	TGTTCCCTCGGCTCAAGACTTTAAGATTATTTTTATTGAACATTCGGAGT	A	1	C	0.917	AH010341	NA	NA	NA	NA	NA	Scaffold_6	13743259	13749083	UniRef100_UPI00053F717D PREDICTED: probable disease resistance protein At4g27220 n=1 Tax=Vitis vinifera RepID=UPI00053F717D	4e-12	27.14	UniRef100_UPI00053F717D PREDICTED: probable disease resistance protein At4g27220 n=1 Tax=Vitis vinifera RepID=UPI00053F717D	4e-12	No informative hit E<10-6	NA	NA	NA	NA	NA	NA
TR73402|c0_g2_i1	3522	303	GAGCCAACTATGCTCATGACCGTTGTGGACTTCTCCAGCCTCCTTGCAAA	T/C	GTTGAGAATATGCTGTGCGGGTGGGCCTCTTGCAGGTTTGTAAGCATCTG	T	0.99	C	1		NA	NA	NA	NA	NA		NA	NA	No hit E<10-10	NA	NA	No informative hit E<10-10	NA	No informative hit E<10-6	NA	NA	NA	NA	NA	NA
TR73402|c0_g2_i1	3522	570	GTCATGTAGCCTTCCCTAACCCTGCAGCTCAGCGGTGCGGTGAGAACCCC	C/A	ACGGCCGTTCTCTCTTCCAGTTCGGTCCGGCACATTGCCACAAAATAGGT	C	1	A	1		NA	NA	NA	NA	NA		NA	NA	No hit E<10-10	NA	NA	No informative hit E<10-10	NA	No informative hit E<10-6	NA	NA	NA	NA	NA	NA
TR73402|c0_g2_i1	3522	710	GGCAACTCCCTCTTCGAACGCTGCGCCACTTCCCGAGACAAACATCTGCA	G/A	AGTGTTAGGCATGCCAAGGCCACCCCACGACCTAGGGGACAAGGTCCACA	G	0.991	A	1		NA	NA	NA	NA	NA		NA	NA	No hit E<10-10	NA	NA	No informative hit E<10-10	NA	No informative hit E<10-6	NA	NA	NA	NA	NA	NA
TR73402|c0_g2_i1	3522	1596	TCCTCGCGGACATCGACCTCTTGGCCTATCATGAAGGACGGGTGCTTCAG	C/T	GCCACCTGCTCGACTCCCCGCTCCATCCAGGACTGAGCCTGCCTATCTCG	C	1	T	1		NA	NA	NA	NA	NA		NA	NA	No hit E<10-10	NA	NA	No informative hit E<10-10	NA	No informative hit E<10-6	NA	NA	NA	NA	NA	NA
TR73402|c0_g2_i1	3522	2099	CTGGTCTCTCAGCTCTACTTCAAACTCCCCCATTATCTCGCTGTCAACTA	C/T	ATTCCCGTTGCCTATCTGCGTTATCCTGTCCATCATCGCTGTGCCAGGCG	C	1	T	1		NA	NA	NA	NA	NA		NA	NA	No hit E<10-10	NA	NA	No informative hit E<10-10	NA	No informative hit E<10-6	NA	NA	NA	NA	NA	NA
TR82012|c0_g3_i1	2870	211	GCCCACTAACCTCCGGCACCACCCGCTTGCCGTCTTACCTTTCTGCTTTT	A/T	TTCTCAGAATAATTTAGGGTTTACAAGGCTACTAAATTTTTGGAACTATA	A	0.964	T	0.907	AH022447	0	95.8275	0	95.8275	MATCH	Scaffold_15	8440780	8450090	UniRef100_A0A0K9QQ01 Uncharacterized protein n=1 Tax=Spinacia oleracea RepID=A0A0K9QQ01_SPIOL	0	90.14	UniRef100_A0A0B2R8M5 Pre-mRNA-splicing factor CWC22 like n=2 Tax=Soja RepID=A0A0B2R8M5_GLYSO	0	AT1G80930.1 | Symbols: | MIF4G domain-containing protein / MA3 domain-containing protein | chr1:30405774-30409499 REVERSE LENGTH=900	0	85	GO:0006412	translation	GO:0003723	RNA_binding
TR82387|c1_g1_i1	448	185	ACAACATCAGCCAGCCTTCCAGCATCCAAAAGCACCAGAAAAATAAAGCA	C/G	GAGCACGCAGCAACACCCCTGCATATATCAGCAGCAGCACTAGAGCACAC	C	0.994	G	1		NA	NA	NA	NA	NA		NA	NA	No hit E<10-10	NA	NA	No informative hit E<10-10	NA	No informative hit E<10-6	NA	NA	NA	NA	NA	NA
TR84622|c0_g1_i1	418	141	AGCGCGCTGTCAAATTGCTATCCGCCAATTACCTCTTCCGACTTCTACGA	A/G	AGAGGAGTTATGGCCTGCTAAGGTCCGGGGCCGAAGCCTATTCGTATCCT	A	0.9	G	0.923		NA	NA	NA	NA	NA		NA	NA	UniRef100_A0A0L0US49 Uncharacterized protein n=1 Tax=Puccinia striiformis f. sp. tritici PST-78 RepID=A0A0L0US49_9BASI	2e-69	98.23	UniRef100_UPI0003F4A3A9 hypothetical protein TREMEDRAFT_33553, partial n=1 Tax=Tremella mesenterica (strain ATCC 24925 / CBS 8224 / DSM 1558 / NBRC 9311 / NRRL Y-6157 / RJB 2259-6) RepID=UPI0003F4A3A9	1e-10	No informative hit E<10-6	NA	NA	NA	NA	NA	NA
TR84879|c0_g1_i1	1393	1106	TGTATGGTTTTTGCTGGGACAACTGTTGTTAATGGGCACTGTATTTGTTT	A/G	GTTACACATACAGGGATGAATACTGAGATTGGTAAAGTACATTCGCAGAT	A	0.94	G	1	AH022493	NA	NA	NA	NA	NA	Scaffold_15	9420592	9429842	UniRef100_A0A0J8BZF6 Uncharacterized protein n=1 Tax=Beta vulgaris subsp. vulgaris RepID=A0A0J8BZF6_BETVU	0	90.91	UniRef100_B9HPP7 Calcium-transporting ATPase 1 family protein n=1 Tax=Populus trichocarpa RepID=B9HPP7_POPTR	0	AT1G07670.1 | Symbols: ATECA4, ECA4 | endomembrane-type CA-ATPase 4 | chr1:2370305-2374196 REVERSE LENGTH=1061	0	81.23			GO:0005388	calcium-transporting_ATPase_activity
TR84879|c0_g1_i1	1393	1107	GTATGGTTTTTGCTGGGACAACTGTTGTTAATGGGCACTGTATTTGTTTG	A/G	TTACACATACAGGGATGAATACTGAGATTGGTAAAGTACATTCGCAGATT	A	0.941	G	0.998	AH022493	NA	NA	NA	NA	NA	Scaffold_15	9420592	9429842	UniRef100_A0A0J8BZF6 Uncharacterized protein n=1 Tax=Beta vulgaris subsp. vulgaris RepID=A0A0J8BZF6_BETVU	0	90.91	UniRef100_B9HPP7 Calcium-transporting ATPase 1 family protein n=1 Tax=Populus trichocarpa RepID=B9HPP7_POPTR	0	AT1G07670.1 | Symbols: ATECA4, ECA4 | endomembrane-type CA-ATPase 4 | chr1:2370305-2374196 REVERSE LENGTH=1061	0	81.23			GO:0005388	calcium-transporting_ATPase_activity
TR84890|c3_g3_i1	391	217	AACACCAGAGTGTGAACTTGACCTTCAAAGAGTGCCAATTAAGGATTTGA	C/T	CATATTAGCAGAGTACAGAGAGCGCGAAGCAAAGAAAGAAGCAGCAGCTG	C	0.929	T	0.963	AH011877	NA	NA	NA	NA	NA	Scaffold_7	17410368	17424193	UniRef100_A0A0J8CSA5 Uncharacterized protein n=1 Tax=Beta vulgaris subsp. vulgaris RepID=A0A0J8CSA5_BETVU	3e-33	64.62	UniRef100_UPI00053F3227 PREDICTED: uncharacterized protein LOC104888156 n=1 Tax=Beta vulgaris subsp. vulgaris RepID=UPI00053F3227	4e-33	No informative hit E<10-6	NA	NA	NA	NA	NA	NA
TR87281|c0_g1_i5	370	146	CACCCCCCAAACCTCCAATTCCTCCAAGACCACTTCCTCCGCCAATGCCG	T/C	CCACTCCCCCGACACCACCAACACCACCTCCAATAGGAATAACTCCGGCA	T	0.995	C	0.993	AH022131	3e-148	92.0844	1e-158	93.0591	MATCH	Scaffold_15	4040551	4041036	No hit E<10-10	NA	NA	No informative hit E<10-10	NA	No informative hit E<10-6	NA	NA	NA	NA	NA	NA
TR87281|c0_g1_i6	739	634	GGTGCTAATGCACCTTTGTTTGTAGTGTCTACTACATTAGTAGTGGGTGT	G/A	TTTCTTGCTCCATAAGCAAAGTGCACTAAAATTAGTGTCACCAAAATTGT	G	0.998	A	0.956	AH022131	4e-159	93.0591	1e-158	93.0591	MATCH	Scaffold_15	4040551	4041036	No hit E<10-10	NA	NA	No informative hit E<10-10	NA	No informative hit E<10-6	NA	NA	NA	NA	NA	NA
TR90069|c1_g3_i1	485	364	TGCGGTGTCTACGCGTTGGAGATCGTTTATTCGAAGCAAGGAGTTCATTA	C/A	TATCCGAAAACTAGCGGGTACGATCGACGAATGGTTGTACTTGTTGATCA	C	1	A	0.925	AH004527	NA	NA	NA	NA	NA	Scaffold_2	33906529	33910554	UniRef100_A0A0J8C608 Uncharacterized protein n=1 Tax=Beta vulgaris subsp. vulgaris RepID=A0A0J8C608_BETVU	1e-50	73.55	UniRef100_A0A061E4J8 AFR, putative n=1 Tax=Theobroma cacao RepID=A0A061E4J8_THECC	1e-38	AT1G67480.2 | Symbols: | Galactose oxidase/kelch repeat superfamily protein | chr1:25277294-25278529 FORWARD LENGTH=376	2e-31	49.15	GO:0008150	biological_process	GO:0003674	molecular_function
TR91324|c1_g1_i3	867	740	CCTTTAAAGTTTATTTTGAATAATGTGCTTGAATGAATGTTGTAATCTTC	T/C	TTATGTTTGTATTTTGTAATTGTACGGTTCTCCAAGAAAAAAATGTTGTG	T	0.977	C	1		NA	NA	NA	NA	NA		NA	NA	UniRef100_A0A0K9S1A0 Uncharacterized protein n=1 Tax=Spinacia oleracea RepID=A0A0K9S1A0_SPIOL	6e-36	45.73	UniRef100_UPI00053FD106 PREDICTED: protein GOS9-like n=1 Tax=Beta vulgaris subsp. vulgaris RepID=UPI00053FD106	4e-35	No informative hit E<10-6	NA	NA	NA	NA	NA	NA
TR91611|c0_g1_i2	1786	853	GAAACAGTCGAGGTTGACAGTCAAAAGGATGCTTTCTTGAGGTTAATTAA	G/A	CAGCTGAATCCTTCCCTTTTTATTCATGGAATTGTGAATGGAACGTACAA	G	0.97	A	0.996	AH022555	0	97.1113	0	97.1113	MATCH	Scaffold_15	11884736	11888189	UniRef100_A0A0J8BUI0 Uncharacterized protein n=1 Tax=Beta vulgaris subsp. vulgaris RepID=A0A0J8BUI0_BETVU	0	82.6	UniRef100_UPI000540234B PREDICTED: scarecrow-like protein 30 isoform X1 n=1 Tax=Beta vulgaris subsp. vulgaris RepID=UPI000540234B	0	AT2G37650.1 | Symbols: | GRAS family transcription factor | chr2:15792623-15794779 FORWARD LENGTH=718	4e-154	55.64	GO:0006355	regulation_of_transcription,_DNA-templated	GO:0003700	sequence-specific_DNA_binding_transcription_factor_activity
TR92102|c0_g2_i1	876	775	TGAACTGGAAAAGGGTTTTTGAGCTGAAAAGTATGGTTTATTGGAAGGAA	A/T	TAATTTTTTTGGATTGATTATTATTTGATTAGATGTTGCTGATGCCATTG	A	0.959	T	0.978	AH021803	2e-158	95.2113	0	94.4672	MATCH	Scaffold_15	1051122	1053441	UniRef100_A0A0J8BZ10 Uncharacterized protein n=1 Tax=Beta vulgaris subsp. vulgaris RepID=A0A0J8BZ10_BETVU	1e-81	68.97	UniRef100_UPI00052F28ED PREDICTED: uncharacterized protein LOC104589201 n=1 Tax=Nelumbo nucifera RepID=UPI00052F28ED	6e-53	AT2G36145.1 | Symbols: | unknown protein; FUNCTIONS IN: molecular_function unknown; INVOLVED IN: biological_process unknown; LOCATED IN: chloroplast thylakoid membrane, chloroplast stroma, chloroplast; EXPRESSED IN: 19 plant structures; EXPRESSED DURING: 13 growth stages; Has 49 Blast hits to 49 proteins in 17 species: Archae - 0; Bacteria - 0; Metazoa - 0; Fungi - 0; Plants - 49; Viruses - 0; Ot…	2e-48	61.83	GO:0000023 GO:0006098 GO:0008150 GO:0019252 GO:0043085	maltose_metabolic_process pentose-phosphate_shunt biological_process starch_biosynthetic_process positive_regulation_of_catalytic_activity	GO:0003674	molecular_function
TR92102|c0_g2_i1	876	794	TGAGCTGAAAAGTATGGTTTATTGGAAGGAAATAATTTTTTTGGATTGAT	T/A	ATTATTTGATTAGATGTTGCTGATGCCATTGGTTTTTCACTTCTGGGTTT	T	0.998	A	1	AH021803	2e-158	95.2113	0	94.4672	MATCH	Scaffold_15	1051122	1053441	UniRef100_A0A0J8BZ10 Uncharacterized protein n=1 Tax=Beta vulgaris subsp. vulgaris RepID=A0A0J8BZ10_BETVU	1e-81	68.97	UniRef100_UPI00052F28ED PREDICTED: uncharacterized protein LOC104589201 n=1 Tax=Nelumbo nucifera RepID=UPI00052F28ED	6e-53	AT2G36145.1 | Symbols: | unknown protein; FUNCTIONS IN: molecular_function unknown; INVOLVED IN: biological_process unknown; LOCATED IN: chloroplast thylakoid membrane, chloroplast stroma, chloroplast; EXPRESSED IN: 19 plant structures; EXPRESSED DURING: 13 growth stages; Has 49 Blast hits to 49 proteins in 17 species: Archae - 0; Bacteria - 0; Metazoa - 0; Fungi - 0; Plants - 49; Viruses - 0; Ot…	2e-48	61.83	GO:0000023 GO:0006098 GO:0008150 GO:0019252 GO:0043085	maltose_metabolic_process pentose-phosphate_shunt biological_process starch_biosynthetic_process positive_regulation_of_catalytic_activity	GO:0003674	molecular_function
TR94008|c1_g1_i1	917	609	CATCTATATGGACCAAATTGTACTACTGCAGTCGGCACAACAACCTTTTC	A/G	GAGTACTTTGCTAGGTACAGCGAAGCATCATAGTGCAAAAAAAGTGTGGC	A	0.988	G	0.909	AH022559	NA	NA	NA	NA	NA	Scaffold_15	12014140	12015315	UniRef100_A0A0K9RFZ6 Uncharacterized protein n=1 Tax=Spinacia oleracea RepID=A0A0K9RFZ6_SPIOL	5e-107	88.54	UniRef100_A0A061GX29 C-terminal S-isoprenylcysteine carboxyl O-methyltransferases n=1 Tax=Theobroma cacao RepID=A0A061GX29_THECC	1e-92	AT5G59500.1 | Symbols: | protein C-terminal S-isoprenylcysteine carboxyl O-methyltransferases | chr5:23986024-23987214 FORWARD LENGTH=396	9e-91	71.88
TR94008|c1_g1_i1	917	732	AAATTACTCCATCCCCCAGGAATAAGATGCAATTCAGGCCCCTCGAATGC	C/T	GCAAGCCAATGTCCTAACATCACTCCGACGCCAAAAACTACCTGATACAA	C	0.981	T	0.929	AH022559	NA	NA	NA	NA	NA	Scaffold_15	12014140	12015315	UniRef100_A0A0K9RFZ6 Uncharacterized protein n=1 Tax=Spinacia oleracea RepID=A0A0K9RFZ6_SPIOL	5e-107	88.54	UniRef100_A0A061GX29 C-terminal S-isoprenylcysteine carboxyl O-methyltransferases n=1 Tax=Theobroma cacao RepID=A0A061GX29_THECC	1e-92	AT5G59500.1 | Symbols: | protein C-terminal S-isoprenylcysteine carboxyl O-methyltransferases | chr5:23986024-23987214 FORWARD LENGTH=396	9e-91	71.88
TR97566|c5_g2_i9	939	817	TGCTTTATTCGTAGCGATTTGGGTTAGGTTTATACATCTGATTTAGAGTT	A/C	TTTACGAATTTGCAGTTTACGATTGCTTCTCTGCTAGTATTTCAATTATT	A	0.915	C	1	AH022116	0	89.2435	0	91.3502	MATCH	Scaffold_15	3914434	3920293	UniRef100_A0A0K9RDA6 Uncharacterized protein n=1 Tax=Spinacia oleracea RepID=A0A0K9RDA6_SPIOL	3e-88	80	UniRef100_T2D2Q9 Universal stress protein n=1 Tax=Salicornia brachiata RepID=T2D2Q9_9CARY	7e-85	AT2G47710.1 | Symbols: | Adenine nucleotide alpha hydrolases-like superfamily protein | chr2:19555045-19555956 REVERSE LENGTH=162	3e-75	68.32	GO:0002238	response_to_molecule_of_fungal_origin
TR97736|c0_g1_i1	659	113	CATATCAATTAGACCATTTAGGTTACCTTTTCATTTCTAATCGTTTTCTC	C/T	TCTCACCCTACTGATTTCTGGGTTGTTGCCATGAAATTGGGTTGGTTTCT	C	0.931	T	0.923	AH022559	NA	NA	NA	NA	NA	Scaffold_15	12014140	12015315	UniRef100_A0A0J8BVQ7 Uncharacterized protein n=1 Tax=Beta vulgaris subsp. vulgaris RepID=A0A0J8BVQ7_BETVU	8e-53	67.55	UniRef100_UPI000711E079 PREDICTED: uncharacterized protein LOC106754655 n=1 Tax=Vigna radiata var. radiata RepID=UPI000711E079	2e-24	AT5G59500.1 | Symbols: | protein C-terminal S-isoprenylcysteine carboxyl O-methyltransferases | chr5:23986024-23987214 FORWARD LENGTH=396	6e-11	48.53
TR97736|c0_g1_i1	659	195	TGAAATTGGGTTGGTTTCTTATCAGTTAGAGCATCAGAGGCATCATATAT	A/T	ACTTTTCTCTTTCAATGGGAACTCCATCAGCTTCCTTATACTCCATTAAT	A	0.974	T	0.98	AH022559	NA	NA	NA	NA	NA	Scaffold_15	12014140	12015315	UniRef100_A0A0J8BVQ7 Uncharacterized protein n=1 Tax=Beta vulgaris subsp. vulgaris RepID=A0A0J8BVQ7_BETVU	8e-53	67.55	UniRef100_UPI000711E079 PREDICTED: uncharacterized protein LOC106754655 n=1 Tax=Vigna radiata var. radiata RepID=UPI000711E079	2e-24	AT5G59500.1 | Symbols: | protein C-terminal S-isoprenylcysteine carboxyl O-methyltransferases | chr5:23986024-23987214 FORWARD LENGTH=396	6e-11	48.53
TR97922|c1_g1_i1	967	741	ATAATGTTTTGCTCTTGGCTAATTATGCTCAGTTTCTCTACCTCGTTGTT	T/C	ATGATTTTGACAGAGCTGAAGAATACTTTAAAAGGGCAGTAAAGGTGGAG	T	0.941	C	0.997	AH022681	NA	NA	NA	NA	NA	Scaffold_15	15653026	15656434	UniRef100_A0A0K9QNS1 Uncharacterized protein n=1 Tax=Spinacia oleracea RepID=A0A0K9QNS1_SPIOL	4e-161	75	UniRef100_UPI00051B6A5E PREDICTED: uncharacterized protein LOC104089213 n=1 Tax=Nicotiana tomentosiformis RepID=UPI00051B6A5E	3e-133	AT2G29670.1 | Symbols: | Tetratricopeptide repeat (TPR)-like superfamily protein | chr2:12682309-12684745 REVERSE LENGTH=536	8e-109	56.51
TR97922|c1_g1_i2	2736	2112	CAAATTGAAAATGATTTATACTTCCTTGCAGTTGTTGATACAATTAAAAT	A/T	CTCCATTAATGGTCATAAAAGTTATTGATTACGGTAGAGGAGAATGTGGG	A	0.938	T	0.963	AH022681	NA	NA	NA	NA	NA	Scaffold_15	15653026	15656434	UniRef100_A0A0K9QNS1 Uncharacterized protein n=1 Tax=Spinacia oleracea RepID=A0A0K9QNS1_SPIOL	1e-95	69.72	UniRef100_UPI00051B6A5E PREDICTED: uncharacterized protein LOC104089213 n=1 Tax=Nicotiana tomentosiformis RepID=UPI00051B6A5E	7e-74	AT2G29670.1 | Symbols: | Tetratricopeptide repeat (TPR)-like superfamily protein | chr2:12682309-12684745 REVERSE LENGTH=536	1e-54	50.75
TR97922|c1_g1_i2	2736	2113	AAATTGAAAATGATTTATACTTCCTTGCAGTTGTTGATACAATTAAAATT	T/C	TCCATTAATGGTCATAAAAGTTATTGATTACGGTAGAGGAGAATGTGGGT	T	0.937	C	0.961	AH022681	NA	NA	NA	NA	NA	Scaffold_15	15653026	15656434	UniRef100_A0A0K9QNS1 Uncharacterized protein n=1 Tax=Spinacia oleracea RepID=A0A0K9QNS1_SPIOL	1e-95	69.72	UniRef100_UPI00051B6A5E PREDICTED: uncharacterized protein LOC104089213 n=1 Tax=Nicotiana tomentosiformis RepID=UPI00051B6A5E	7e-74	AT2G29670.1 | Symbols: | Tetratricopeptide repeat (TPR)-like superfamily protein | chr2:12682309-12684745 REVERSE LENGTH=536	1e-54	50.75
TR98062|c0_g1_i2	703	607	CTGCTCAAATCTTTGCAAATCCTAGCGAACTCTGCTGAAGGCATCCTCAC	G/A	ATGGCATGGTATTCGGCTTCAGGAATACCTAAGTGCTCACTATCAATGTC	G	0.967	A	0.915	AH001179	0	96.0227	0	96.0227	MATCH	Scaffold_1	21819118	21825832	UniRef100_A0A0K9QVX6 Proliferating cell nuclear antigen n=1 Tax=Spinacia oleracea RepID=A0A0K9QVX6_SPIOL	2e-98	94.04	UniRef100_A0A0K9QVX6 Proliferating cell nuclear antigen n=1 Tax=Spinacia oleracea RepID=A0A0K9QVX6_SPIOL	2e-98	AT2G29570.1 | Symbols: PCNA2, ATPCNA2 | proliferating cell nuclear antigen 2 | chr2:12650139-12651598 REVERSE LENGTH=264	4e-97	89.4	GO:0006260 GO:0006261 GO:0006275 GO:0006306 GO:0008283 GO:0042276 GO:0051567	DNA_replication DNA-dependent_DNA_replication regulation_of_DNA_replication DNA_methylation cell_proliferation error-prone_translesion_synthesis histone_H3-K9_methylation	GO:0003677 GO:0005515 GO:0030337	DNA_binding protein_binding DNA_polymerase_processivity_factor_activity
TR98062|c0_g1_i2	703	637	TCTGCTGAAGGCATCCTCACGATGGCATGGTATTCGGCTTCAGGAATACC	T/C	AAGTGCTCACTATCAATGTCCATCAACTTCATCTCAAAATCCGCAATTTT	T	0.961	C	0.936	AH001179	0	96.0227	0	96.0227	MATCH	Scaffold_1	21819118	21825832	UniRef100_A0A0K9QVX6 Proliferating cell nuclear antigen n=1 Tax=Spinacia oleracea RepID=A0A0K9QVX6_SPIOL	2e-98	94.04	UniRef100_A0A0K9QVX6 Proliferating cell nuclear antigen n=1 Tax=Spinacia oleracea RepID=A0A0K9QVX6_SPIOL	2e-98	AT2G29570.1 | Symbols: PCNA2, ATPCNA2 | proliferating cell nuclear antigen 2 | chr2:12650139-12651598 REVERSE LENGTH=264	4e-97	89.4	GO:0006260 GO:0006261 GO:0006275 GO:0006306 GO:0008283 GO:0042276 GO:0051567	DNA_replication DNA-dependent_DNA_replication regulation_of_DNA_replication DNA_methylation cell_proliferation error-prone_translesion_synthesis histone_H3-K9_methylation	GO:0003677 GO:0005515 GO:0030337	DNA_binding protein_binding DNA_polymerase_processivity_factor_activity
TR99929|c0_g1_i1	616	138	TTCCCTGTCAACTACGACCAAAGGAGCACGCCTTATTTCTTCCCTGTCAT	A/G	TTCGTAATACCTGTCAGCTACAACCAAAGGAGTACGCCTTACTATTTCTC	A	0.971	G	0.92	AH022543	NA	NA	NA	NA	NA	Scaffold_15	11313666	11321084	UniRef100_A0A0K9R1Q5 Uncharacterized protein n=1 Tax=Spinacia oleracea RepID=A0A0K9R1Q5_SPIOL	6e-27	43.36	No informative hit E<10-10	NA	No informative hit E<10-6	NA	NA	NA	NA	NA	NA
TR102157|c2_g3_i5	851	335	ACAACTAATTCCCGATCTACAACAATCTAAAGAAGCCCTAACACTTACAA	C/A	ATACCAGAATCAGAATATCCACCCAGAAAACCTAAATCCCCAAACTGATT	C	0.975	A	0.989	AH022502	1e-155	98.3974	2e-155	98.3974	MATCH	Scaffold_15	9818176	9818487	UniRef100_K7MQA4 Histone H4 n=1 Tax=Glycine max RepID=K7MQA4_SOYBN	1e-48	81.29	UniRef100_K7MQA4 Histone H4 n=1 Tax=Glycine max RepID=K7MQA4_SOYBN	1e-48	AT5G59970.1 | Symbols: | Histone superfamily protein | chr5:24146352-24146663 REVERSE LENGTH=103	2e-49	100			GO:0003677	DNA_binding
TR102157|c2_g3_i5	851	447	CCATACAAAGTCCTTCCTTGCCTCTTCAAAGCATAGACGACATCCATAGC	T/A	GTAACAGTCTTCCTTCTAGCGTGCTCAGTGTAAGTAACAGCATCACGAAT	T	0.956	A	0.987	AH022502	1e-155	98.3974	2e-155	98.3974	MATCH	Scaffold_15	9818176	9818487	UniRef100_K7MQA4 Histone H4 n=1 Tax=Glycine max RepID=K7MQA4_SOYBN	1e-48	81.29	UniRef100_K7MQA4 Histone H4 n=1 Tax=Glycine max RepID=K7MQA4_SOYBN	1e-48	AT5G59970.1 | Symbols: | Histone superfamily protein | chr5:24146352-24146663 REVERSE LENGTH=103	2e-49	100			GO:0003677	DNA_binding
TR102157|c2_g3_i5	851	486	ACATCCATAGCAGTAACAGTCTTCCTTCTAGCGTGCTCAGTGTAAGTAAC	T/A	GCATCACGAATGACATTCTCTAGAAAGATCTTAAGAACACCTCGAGTTTC	T	0.947	A	0.999	AH022502	1e-155	98.3974	2e-155	98.3974	MATCH	Scaffold_15	9818176	9818487	UniRef100_K7MQA4 Histone H4 n=1 Tax=Glycine max RepID=K7MQA4_SOYBN	1e-48	81.29	UniRef100_K7MQA4 Histone H4 n=1 Tax=Glycine max RepID=K7MQA4_SOYBN	1e-48	AT5G59970.1 | Symbols: | Histone superfamily protein | chr5:24146352-24146663 REVERSE LENGTH=103	2e-49	100			GO:0003677	DNA_binding
TR102183|c1_g1_i1	1358	1072	AGGCTTTAAAACATTATTGTTGACACATTGTTTAGTGTGTTGGACTGTTG	T/C	CTGTTGGTGATATCGAGTTAAATAACCATTGATGTCAGCTTCTCTTGACA	T	0.974	C	0.963	AH022466	0	91.1585	0	91.1585	MATCH	Scaffold_15	8871307	8880284	UniRef100_A0A0K9RWZ0 Uncharacterized protein n=1 Tax=Spinacia oleracea RepID=A0A0K9RWZ0_SPIOL	4e-70	92	UniRef100_UPI0005812644 PREDICTED: mitochondrial import inner membrane translocase subunit TIM22-4-like isoform X1 n=1 Tax=Sesamum indicum RepID=UPI0005812644	2e-56	AT3G10110.1 | Symbols: MEE67 | Mitochondrial import inner membrane translocase subunit Tim17/Tim22/Tim23 family protein | chr3:3116225-3117378 FORWARD LENGTH=173	6e-51	71.23	GO:0009793 GO:0015031	embryo_development_ending_in_seed_dormancy protein_transport	GO:0015450	P-P-bond-hydrolysis-driven_protein_transmembrane_transporter_activity
TR104043|c2_g1_i1	938	187	CTGAATAAATTGCTTGTATGTCATCAAACCTTCTCTCTGAGCATTCCCTG	T/C	GTTTGAAGAATTAGCAAAGCCACGTCCAGCCTCCCAATCAGATGGGCCAC	T	0.915	C	0.999	AH022656	NA	NA	NA	NA	NA	Scaffold_15	14955176	14965924	UniRef100_A0A0J8BYG4 Uncharacterized protein n=1 Tax=Beta vulgaris subsp. vulgaris RepID=A0A0J8BYG4_BETVU	1e-51	86.41	UniRef100_B9S6M6 Arsenite-resistance protein, putative n=1 Tax=Ricinus communis RepID=B9S6M6_RICCO	4e-42	AT2G27100.1 | Symbols: SE | C2H2 zinc-finger protein SERRATE (SE) | chr2:11572587-11576357 FORWARD LENGTH=720	9e-40	68.93	GO:0000398 GO:0006355 GO:0007346 GO:0008380 GO:0010267 GO:0016568 GO:0031053 GO:0043687 GO:0045893 GO:0048367 GO:0048509 GO:2000011	mRNA_splicing,_via_spliceosome regulation_of_transcription,_DNA-templated regulation_of_mitotic_cell_cycle RNA_splicing production_of_ta-siRNAs_involved_in_RNA_interference chromatin_modification primary_miRNA_processing post-translational_protein_modification positive_regulation_of_transcription,_DNA-templated shoot_system_development regulation_of_meristem_development regulation_of_adaxial/abax…	GO:0003677 GO:0003700 GO:0005515	DNA_binding sequence-specific_DNA_binding_transcription_factor_activity protein_binding
TR106159|c2_g1_i1	1061	907	TTGATTGTCTTTACAGGGTTGTGCTTGTAAAAAATAGGTGATGCAGGGCA	C/T	GCAAGGTGATATATCTGATCAACCTCCACCAACAACGGTTCTGTGACATC	C	0.942	T	0.959	AH022503	0	94.8949	0	94.8949	MATCH	Scaffold_15	9818949	9822267	UniRef100_G5DXR5 UDP-glucuronic acid decarboxylase (Fragment) n=1 Tax=Silene latifolia RepID=G5DXR5_SILLA	0	97.24	UniRef100_G5DXR5 UDP-glucuronic acid decarboxylase (Fragment) n=1 Tax=Silene latifolia RepID=G5DXR5_SILLA	0	AT3G46440.2 | Symbols: UXS5 | UDP-XYL synthase 5 | chr3:17089268-17091611 REVERSE LENGTH=341	0	91.41	GO:0009225 GO:0009744 GO:0009749 GO:0009750 GO:0042732	nucleotide-sugar_metabolic_process response_to_sucrose response_to_glucose response_to_fructose D-xylose_metabolic_process	GO:0003824 GO:0048040	catalytic_activity UDP-glucuronate_decarboxylase_activity
TR108818|c1_g4_i3	1183	477	TCAAATATCTCTCTTCCTTAATTATGCCTTCCATGTGTCCTACATATTCA	C/A	CTAATTTGATTTTAATGCCACCTTTTATTTTGGTGAGAGCTTTAAGGTCT	C	1	A	0.916	AH012266	NA	NA	NA	NA	NA	Scaffold_7	22476950	22488936	UniRef100_UPI00053F6986 PREDICTED: disease resistance protein RGA2-like n=1 Tax=Beta vulgaris subsp. vulgaris RepID=UPI00053F6986	5e-64	44.68	UniRef100_UPI00053F6986 PREDICTED: disease resistance protein RGA2-like n=1 Tax=Beta vulgaris subsp. vulgaris RepID=UPI00053F6986	5e-64	AT1G69550.1 | Symbols: | disease resistance protein (TIR-NBS-LRR class) | chr1:26148836-26153374 REVERSE LENGTH=1400	2e-19	42.31	GO:0006952	defense_response
TR111111|c1_g1_i2	1288	1015	AAGTTGGAGTCTGGGCTTCGTGAGGCTGAATCGTTCAAGAAGGATGCCAA	G/A	AGATTGCGTTCAGAAGTTCAGGGTTTAGAAAAGATACGACTAGAATTAGG	G	0.936	A	1	AH022388	NA	NA	NA	NA	NA	Scaffold_15	7379526	7384704	UniRef100_A0A0J8BZT9 Uncharacterized protein n=1 Tax=Beta vulgaris subsp. vulgaris RepID=A0A0J8BZT9_BETVU	5e-100	78.4	UniRef100_UPI0005401346 PREDICTED: protein FLX-like 3 isoform X2 n=1 Tax=Beta vulgaris subsp. vulgaris RepID=UPI0005401346	2e-99	AT1G55170.1 | Symbols: | unknown protein; BEST Arabidopsis thaliana protein match is: unknown protein (TAIR:AT3G14750.1); Has 13439 Blast hits to 8993 proteins in 828 species: Archae - 344; Bacteria - 1469; Metazoa - 6958; Fungi - 1008; Plants - 683; Viruses - 29; Other Eukaryotes - 2948 (source: NCBI BLink). | chr1:20580578-20581706 FORWARD LENGTH=283	2e-55	50.23			GO:0003674	molecular_function
