# Supplementary material for: Using RNA-seq to characterize responses to 4-hydroxyphenylpyruvate dioxygenase (HPPD) inhibitor herbicide resistance in waterhemp (Amaranthus tuberculatus)
Source: BMC Plant Biol. 2019 May 6;19:182. doi: 10.1186/s12870-019-1795-x (PMC6501407; doi:10.1186/s12870-019-1795-x)
Supplement: Supplementary file 7 — Mapped candidate single nucleotide polymorphisms (SNPs) identified between mesotrione-resistant and susceptible waterhemp (Amaranthus tuberculatus (GZ 19875 kb) [file 12870_2019_1795_MOESM7_ESM.gz]

Archive with 1 entries (1 files):
- Additionalfile2.fas
